# Supplementary material for: MprF-mediated immune evasion is necessary for Lactiplantibacillus plantarum resilience in the Drosophila gut during inflammation
Source: PLoS Pathog. 2024 Aug 19;20(8):e1012462. doi: 10.1371/journal.ppat.1012462 (PMC11361745; doi:10.1371/journal.ppat.1012462)
Supplement: S1 Data — (XLSX) [file ppat.1012462.s014.xlsx]

## Sheet: Figure 1
Figure 1a.				Figure 1b.			Figure 1c.				Figure 1d.				Figure 1e.			Figure 1f.
				Treatment	Log10(S.aureus CFUs/Fly)		Treatment	Time	Status		Treatment	Time	Status		Treatment	Log10(S.aureus CFUs/Fly)		Treatment	Drs/RP49
Treatment	Time	Status		Yw-S.aureus-0h	2.67415		Yw-Sawt	1	2		WT-SAwt	1	2		W1118-S.aureus-0h	4.22185		Yw-S.aureus-0h	0.24
wt Sawt	1	2		Yw-S.aureus-0h	2.92082		Yw-Sawt	1	2		WT-SAwt	1	2		W1118-S.aureus-0h	4.26324		Yw-S.aureus-0h	0.02
wt Sawt	6	2		Yw-S.aureus-0h	3		Yw-Sawt	1	2		WT-SAwt	1	2		W1118-S.aureus-0h	4.5006		Yw-S.aureus-0h	0.06
wt Sawt	6	2		Yw-S.aureus-0h	3.22185		Yw-Sawt	1	2		WT-SAwt	20	1		W1118-S.aureus-0h	4.39794		Yw-S.aureus-0h	0.25972
wt Sawt	10	2		Yw-S.aureus-0h	2.92082		Yw-Sawt	1	2		WT-SAwt	20	1		W1118-S.aureus-0h	4.54407		Yw-S.aureus-0h	0.19054
wt Sawt	10	2		Yw-S.aureus-0h	2.64782		Yw-Sawt	20	2		WT-SAwt	20	1		W1118-S.aureus-0h	4.26324		Yw-S.aureus-0h	0.28837
wt Sawt	10	2		Yw-S.aureus-0h	2.74473		Yw-Sawt	20	2		WT-SAwt	20	2		W1118-S.aureus-0h	4.17609		Yw-S.aureus-0h	0.39378
wt Sawt	10	2		Yw-S.aureus-0h	2.04576		Yw-Sawt	20	2		WT-SAwt	20	2		W1118-S.aureus-0h	4.33579		Yw-S.aureus-0h	0.03607
wt Sawt	10	2		Yw-S.aureus-0h	2.22185		Yw-Sawt	24	2		WT-SAwt	20	2		W1118-S.aureus-0h	4.42597		Yw-S.aureus-0h	0.40745
wt Sawt	10	2		Yw-S.aureus-0h	2.58983		Yw-Sawt	24	2		WT-SAwt	20	2		W1118-S.aureus-0h	4.33579		Yw-S.aureus-MPRF-0h	0.17
wt Sawt	10	2		Yw-S.aureus-0h	2.74473		Yw-Sawt	24	2		WT-SAwt	20	2		W1118-S.aureus-0h	4.42597		Yw-S.aureus-MPRF-0h	0.13
wt Sawt	10	2		Yw-S.aureus-0h	2.5006		Yw-Sawt	48	2		WT-SAwt	20	2		W1118-S.aureus-0h	4.39794		Yw-S.aureus-MPRF-0h	0.06
wt Sawt	10	2		Yw-S.aureus-0h	2.22185		Yw-Sawt	48	2		WT-SAwt	20	2		W1118-S.aureus-MPRF-0h	4.06695		Yw-S.aureus-MPRF-0h	0.24595
wt Sawt	10	2		Yw-S.aureus-0h	2.63682		Yw-Sawt	48	2		WT-SAwt	20	2		W1118-S.aureus-MPRF-0h	4.26324		Yw-S.aureus-MPRF-0h	0.15339
wt Sawt	10	2		Yw-S.aureus-0h	2.52288		Yw-Sawt	48	2		WT-SAwt	20	2		W1118-S.aureus-MPRF-0h	4.33579		Yw-S.aureus-MPRF-0h	0.36142
wt Sawt	10	2		Yw-S.aureus-0h	2.68425		Yw-Sawt	72	2		WT-SAwt	20	2		W1118-S.aureus-MPRF-0h	4.47712		Yw-S.aureus-MPRF-0h	0.57
wt Sawt	10	2		Yw-S.aureus-0h	2.82391		Yw-Sawt	72	2		WT-SAwt	20	2		W1118-S.aureus-MPRF-0h	4.4523		Yw-S.aureus-MPRF-0h	0.54
wt Sawt	10	2		Yw-S.aureus-MPRF-0h	2.47712		Yw-Sawt	72	2		WT-SAwt	20	2		W1118-S.aureus-MPRF-0h	4.47712		Yw-S.aureus-MPRF-0h	0.03
wt Sawt	19	2		Yw-S.aureus-MPRF-0h	2.22185		Yw-Sawt	72	2		WT-SAwt	20	2		W1118-S.aureus-MPRF-0h	4.5006		PGRP-SA-S.aureus-0h	0.006813
wt Sawt	19	2		Yw-S.aureus-MPRF-0h	2.82391		Yw-mprF	1	1		WT-SAwt	20	2		W1118-S.aureus-MPRF-0h	4.30103		PGRP-SA-S.aureus-0h	0.009054
wt Sawt	19	2		Yw-S.aureus-MPRF-0h	3.52288		Yw-mprF	1	1		WT-SAwt	20	2		W1118-S.aureus-MPRF-0h	4.22185		PGRP-SA-S.aureus-0h	0.05
wt Sawt	19	2		Yw-S.aureus-MPRF-0h	2.52288		Yw-mprF	1	1		WT-SAwt	20	2		W1118-S.aureus-MPRF-0h	4.30103		PGRP-SA-S.aureus-0h	0.009
wt Sawt	19	2		Yw-S.aureus-MPRF-0h	2.58983		Yw-mprF	1	2		WT-SAwt	20	2		W1118-S.aureus-MPRF-0h	4.26324		PGRP-SA-S.aureus-0h	0.04
wt Sawt	19	2		Yw-S.aureus-MPRF-0h	2.30103		Yw-mprF	1	2		WT-SAwt	20	2		W1118-S.aureus-MPRF-0h	4.5006		PGRP-SA-S.aureus-0h	0.02328
wt Sawt	19	2		Yw-S.aureus-MPRF-0h	2.22185		Yw-mprF	1	2		WT-SAwt	20	2		ΔAMPs-S.aureus-0h	4.56427		PGRP-SA-S.aureus-0h	6e-05
wt Sawt	19	2		Yw-S.aureus-MPRF-0h	2.20713		Yw-mprF	1	1		WT-SAwt	20	2		ΔAMPs-S.aureus-0h	4.4523		PGRP-SA-S.aureus-0h	1e-05
wt Sawt	19	2		Yw-S.aureus-MPRF-0h	2.04576		Yw-mprF	1	1		WT-SAwt	20	2		ΔAMPs-S.aureus-0h	4.5006		PGRP-SA-S.aureus-MPRF-0h	0.04988
wt Sawt	19	2		Yw-S.aureus-MPRF-0h	2.52288		Yw-mprF	20	1		WT-SAwt	20	2		ΔAMPs-S.aureus-0h	4.39794		PGRP-SA-S.aureus-MPRF-0h	0.04736
wt Sawt	19	2		Yw-S.aureus-MPRF-0h	2.36798		Yw-mprF	20	1		WT-SAwt	20	2		ΔAMPs-S.aureus-0h	4.4523		PGRP-SA-S.aureus-MPRF-0h	0.01862
wt Sawt	19	2		Yw-S.aureus-MPRF-0h	2.22185		Yw-mprF	20	1		WT-SAwt	20	2		ΔAMPs-S.aureus-0h	4.47712		PGRP-SA-S.aureus-MPRF-0h	0.00218
wt Sawt	19	2		Yw-S.aureus-MPRF-0h	2		Yw-mprF	20	1		WT-SAwt	20	2		ΔAMPs-S.aureus-0h	4.5006		PGRP-SA-S.aureus-MPRF-0h	0.01824
wt Sawt	19	2		Yw-S.aureus-MPRF-0h	2.22185		Yw-mprF	20	1		WT-SAwt	20	2		ΔAMPs-S.aureus-0h	4.22185		PGRP-SA-S.aureus-MPRF-0h	0.04325
wt Sawt	19	2		Yw-S.aureus-MPRF-0h	2.58983		Yw-mprF	20	1		WT-SAwt	20	2		ΔAMPs-S.aureus-0h	4.30103		PGRP-SA-S.aureus-MPRF-0h	0.021
wt Sawt	19	2		Yw-S.aureus-MPRF-0h	2.26324		Yw-mprF	20	1		WT-SAwt	20	2		ΔAMPs-S.aureus-0h	4.33579		PGRP-SA-S.aureus-MPRF-0h	0.028
wt Sawt	19	2		Yw-S.aureus-MPRF-0h	2.13389		Yw-mprF	20	1		WT-SAwt	20	2		ΔAMPs-S.aureus-0h	4.30103		PGRP-SA-S.aureus-MPRF-0h	0.022
wt Sawt	19	2		PGRP-SA-S.aureus-0h	2.56427		Yw-mprF	20	1		WT-SAwt	20	2		ΔAMPs-S.aureus-0h	4.52288		Yw-S.aureus-3h	0.49517
wt Sawt	19	2		PGRP-SA-S.aureus-0h	2.52288		Yw-mprF	20	1		WT-SAwt	20	2		ΔAMPs-S.aureus-MPRF-0h	4.54407		Yw-S.aureus-3h	0.0332081
wt Sawt	19	2		PGRP-SA-S.aureus-0h	2.58358		Yw-mprF	20	1		WT-SAwt	20	2		ΔAMPs-S.aureus-MPRF-0h	4.56427		Yw-S.aureus-3h	0.790294
wt Sawt	19	2		PGRP-SA-S.aureus-0h	2.52288		Yw-mprF	20	1		WT-SAwt	20	2		ΔAMPs-S.aureus-MPRF-0h	4.5006		Yw-S.aureus-3h	0.546092
wt Sawt	19	2		PGRP-SA-S.aureus-0h	2.58358		Yw-mprF	20	1		WT-SAwt	24	2		ΔAMPs-S.aureus-MPRF-0h	4.47712		Yw-S.aureus-3h	0.339168
wt Sawt	21	2		PGRP-SA-S.aureus-0h	2.52288		Yw-mprF	24	1		WT-SAwt	24	2		ΔAMPs-S.aureus-MPRF-0h	4.47712		Yw-S.aureus-3h	1.39999
wt Sawt	21	2		PGRP-SA-S.aureus-0h	2.67415		Yw-mprF	24	1		WT-SAwt	24	2		ΔAMPs-S.aureus-MPRF-0h	4.42597		Yw-S.aureus-3h	0.597247
wt Sawt	21	2		PGRP-SA-S.aureus-0h	2.3782		Yw-mprF	24	1		WT-SAwt	24	2		ΔAMPs-S.aureus-MPRF-0h	4.4523		Yw-S.aureus-3h	0.660929
wt Sawt	21	2		PGRP-SA-S.aureus-0h	2.18406		Yw-mprF	24	1		WT-SAwt	24	2		ΔAMPs-S.aureus-MPRF-0h	4.58358		Yw-S.aureus-MPRF-3h	1.19068
wt Sawt	24	2		PGRP-SA-S.aureus-0h	3.52288		Yw-mprF	24	1		WT-SAwt	24	2		ΔAMPs-S.aureus-MPRF-0h	4.60206		Yw-S.aureus-MPRF-3h	1.24339
wt Sawt	24	2		PGRP-SA-S.aureus-0h	3.69897		Yw-mprF	24	1		WT-SAwt	24	2		ΔAMPs-S.aureus-MPRF-0h	4.54407		Yw-S.aureus-MPRF-3h	1.06e-05
wt Sawt	24	2		PGRP-SA-S.aureus-0h	3.36798		Yw-mprF	24	1		WT-SAwt	24	2		ΔAMPs-S.aureus-MPRF-0h	4.22185		Yw-S.aureus-MPRF-3h	1.0083
wt Sawt	24	2		PGRP-SA-S.aureus-0h	2.32451		Yw-mprF	24	1		WT-SAwt	24	2		ΔAMPs-S.aureus-MPRF-0h	4.26324		Yw-S.aureus-MPRF-3h	1
wt Sawt	24	2		PGRP-SA-S.aureus-0h	2.58983		Yw-mprF	24	1		WT-SAwt	24	2		W1118-S.aureus-3h	4.80163		Yw-S.aureus-MPRF-3h	1.11019
wt Sawt	26	2		PGRP-SA-S.aureus-0h	2.74473		Yw-mprF	24	1		WT-SAwt	48	2		W1118-S.aureus-3h	4.58358		Yw-S.aureus-MPRF-3h	1.07305
wt Sawt	26	2		PGRP-SA-S.aureus-0h	2.40749		Yw-mprF	48	1		WT-SAwt	48	2		W1118-S.aureus-3h	4.60206		Yw-S.aureus-MPRF-3h	1.1149
wt Sawt	26	2		PGRP-SA-S.aureus-0h	2.34679		Yw-mprF	48	1		WT-SAwt	48	2		W1118-S.aureus-3h	4.39794		PGRP-SA-S.aureus-3h	0.0877941
wt Sawt	26	2		PGRP-SA-S.aureus-0h	2.14267		Yw-mprF	48	1		WT-SAwt	48	2		W1118-S.aureus-3h	4.79005		PGRP-SA-S.aureus-3h	0.804795
wt Sawt	26	2		PGRP-SA-S.aureus-0h	2.22185		Yw-mprF	48	1		WT-SAwt	48	2		W1118-S.aureus-3h	4.66901		PGRP-SA-S.aureus-3h	0.0903646
wt Sawt	26	2		PGRP-SA-S.aureus-MPRF-0h	2.19189		Yw-mprF	48	1		WT-SAwt	48	2		W1118-S.aureus-3h	4.74036		PGRP-SA-S.aureus-3h	0.0165482
wt Sawt	42	2		PGRP-SA-S.aureus-MPRF-0h	2.4437		Yw-mprF	48	1		WT-SAwt	72	1		W1118-S.aureus-3h	4.727		PGRP-SA-S.aureus-3h	0.0971196
wt Sawt	42	2		PGRP-SA-S.aureus-MPRF-0h	2.4437		Yw-mprF	48	1		WT-SAwt	72	1		W1118-S.aureus-3h	4.65321		PGRP-SA-S.aureus-3h	0.0958377
wt Sawt	42	2		PGRP-SA-S.aureus-MPRF-0h	2.64782		Yw-mprF	48	1		WT-SAwt	72	2		W1118-S.aureus-3h	4.82391		PGRP-SA-S.aureus-3h	0.0424662
wt Sawt	42	2		PGRP-SA-S.aureus-MPRF-0h	2.27621		Yw-mprF	48	1		WT-SAwt	72	2		W1118-S.aureus-3h	4.39794		PGRP-SA-S.aureus-3h	0.239266
wt Sawt	42	2		PGRP-SA-S.aureus-MPRF-0h	2.4437		Yw-mprF	72	2		WT-SAwt	72	2		W1118-S.aureus-3h	4.79005		PGRP-SA-S.aureus-MPRF-3h	0.0770492
wt Sawt	42	2		PGRP-SA-S.aureus-MPRF-0h	2.42597		Yw-mprF	72	2		WT-SAwt	72	2		W1118-S.aureus-MPRF-3h	4.17609		PGRP-SA-S.aureus-MPRF-3h	0.0287963
wt mprF	5	2		PGRP-SA-S.aureus-MPRF-0h	2.22185		Yw-mprF	72	2		WT-SAwt	72	2		W1118-S.aureus-MPRF-3h	4.42597		PGRP-SA-S.aureus-MPRF-3h	0.0446199
wt mprF	5	2		PGRP-SA-S.aureus-MPRF-0h	2.22185		Yw-mprF	72	1		WT-SAwt	72	2		W1118-S.aureus-MPRF-3h	4.52288		PGRP-SA-S.aureus-MPRF-3h	0.797139
wt mprF	19	2		PGRP-SA-S.aureus-MPRF-0h	2.52288		Yw-mprF	72	1		WT-mprF	1	1		W1118-S.aureus-MPRF-3h	4.5006		PGRP-SA-S.aureus-MPRF-3h	0.249206
wt mprF	19	2		PGRP-SA-S.aureus-MPRF-0h	2.17609		Yw-mprF	72	1		WT-mprF	1	1		W1118-S.aureus-MPRF-3h	4.26324		PGRP-SA-S.aureus-MPRF-3h	0.203437
wt mprF	21	2		PGRP-SA-S.aureus-MPRF-0h	2.22185		Yw-mprF	72	1		WT-mprF	1	1		W1118-S.aureus-MPRF-3h	3.92082		PGRP-SA-S.aureus-MPRF-3h	0.272962
wt mprF	24	2		PGRP-SA-S.aureus-MPRF-0h	2.33579		Yw-mprF	72	1		WT-mprF	20	1		W1118-S.aureus-MPRF-3h	4.17609		PGRP-SA-S.aureus-MPRF-3h	0.0984518
wt mprF	24	2		PGRP-SA-S.aureus-MPRF-0h	2.55764		Yw-mprF	72	1		WT-mprF	20	1		W1118-S.aureus-MPRF-3h	4.12494		Yw-S.aureus-6h	0.78
wt mprF	24	2		PGRP-SA-S.aureus-MPRF-0h	2.36798		Yw-mprF	72	1		WT-mprF	20	1		W1118-S.aureus-MPRF-3h	4.17609		Yw-S.aureus-6h	1.76
wt mprF	26	2		PGRP-SA-S.aureus-MPRF-0h	3.36798		Yw-mprF	72	1		WT-mprF	20	1		W1118-S.aureus-MPRF-3h	4.30103		Yw-S.aureus-6h	3.24
wt mprF	26	2		PGRP-SA-S.aureus-MPRF-0h	3.22185		Yw-mprF	72	1		WT-mprF	20	1		W1118-S.aureus-MPRF-3h	4.47712		Yw-S.aureus-6h	0.0054
wt mprF	26	2		PGRP-SA-S.aureus-MPRF-0h	3.30103		Yw-mprF	72	1		WT-mprF	20	1		W1118-S.aureus-MPRF-3h	4.26324		Yw-S.aureus-6h	0.0009
wt mprF	26	2		PGRP-SA-S.aureus-MPRF-0h	3.56427		Yw-mprF	72	1		WT-mprF	20	1		ΔAMPs-S.aureus-3h	4.30103		Yw-S.aureus-6h	0.01637
wt mprF	42	2		PGRP-SA-S.aureus-MPRF-0h	3.82391		Yw-mprF	72	1		WT-mprF	20	2		ΔAMPs-S.aureus-3h	4.36798		Yw-S.aureus-6h	0.83745
wt mprF	42	2		Yw-S.aureus-3h	2.92082		Yw-mprF	72	1		WT-mprF	20	2		ΔAMPs-S.aureus-3h	4.47712		Yw-S.aureus-6h	0.46513
wt mprF	42	2		Yw-S.aureus-3h	3.03476		Yw-mprF	72	1		WT-mprF	20	2		ΔAMPs-S.aureus-3h	4.39794		Yw-S.aureus-MPRF-6h	1.23199
wt mprF	42	2		Yw-S.aureus-3h	3.09691		Yw-mprF	72	1		WT-mprF	20	2		ΔAMPs-S.aureus-3h	4.5006		Yw-S.aureus-MPRF-6h	1.0625
wt mprF	42	2		Yw-S.aureus-3h	3.12494		Yw-mprF	72	1		WT-mprF	20	2		ΔAMPs-S.aureus-3h	4.33579		Yw-S.aureus-MPRF-6h	1.21978
wt mprF	42	2		Yw-S.aureus-3h	3.03476		Yw-mprF	72	1		WT-mprF	20	2		ΔAMPs-S.aureus-3h	4.5006		Yw-S.aureus-MPRF-6h	4.94748
wt mprF	42	2		Yw-S.aureus-3h	3		Yw-mprF	72	1		WT-mprF	20	2		ΔAMPs-S.aureus-3h	4.33579		Yw-S.aureus-MPRF-6h	2.61503
wt mprF	42	2		Yw-S.aureus-3h	3.19957		Yw-mprF	72	1		WT-mprF	20	2		ΔAMPs-S.aureus-3h	4.5006		Yw-S.aureus-MPRF-6h	1.34118
wt mprF	42	2		Yw-S.aureus-3h	3.09691		Yw-mprF	72	1		WT-mprF	20	2		ΔAMPs-S.aureus-3h	4.47712		Yw-S.aureus-MPRF-6h	12.62
wt mprF	42	2		Yw-S.aureus-3h	3.12494		Yw-mprF	72	1		WT-mprF	20	2		ΔAMPs-S.aureus-3h	4.52288		Yw-S.aureus-MPRF-6h	12.8
wt mprF	42	2		Yw-S.aureus-3h	3.06695		Yw-mprF	72	1		WT-mprF	20	2		ΔAMPs-S.aureus-3h	4.22185		Yw-S.aureus-MPRF-6h	1.93
wt mprF	42	2		Yw-S.aureus-3h	3.17609		PGRP-SA-Sawt	1	2		WT-mprF	20	2		ΔAMPs-S.aureus-MPRF-3h	4.47712		PGRP-SA-S.aureus-6h	0.16
wt mprF	48	2		Yw-S.aureus-3h	3.19957		PGRP-SA-Sawt	1	2		WT-mprF	20	2		ΔAMPs-S.aureus-MPRF-3h	4.75333		PGRP-SA-S.aureus-6h	2.13
wt mprF	48	2		Yw-S.aureus-MPRF-3h	2.22185		PGRP-SA-Sawt	1	2		WT-mprF	20	2		ΔAMPs-S.aureus-MPRF-3h	4.93785		PGRP-SA-S.aureus-6h	4.82
wt mprF	72	2		Yw-S.aureus-MPRF-3h	2.22185		PGRP-SA-Sawt	1	2		WT-mprF	20	2		ΔAMPs-S.aureus-MPRF-3h	4.94612		PGRP-SA-S.aureus-6h	0.83972
wt mprF	72	2		Yw-S.aureus-MPRF-3h	2.39794		PGRP-SA-Sawt	1	2		WT-mprF	20	2		ΔAMPs-S.aureus-MPRF-3h	4.91204		PGRP-SA-S.aureus-6h	0.67857
wt mprF	72	2		Yw-S.aureus-MPRF-3h	2.39794		PGRP-SA-Sawt	1	2		WT-mprF	20	2		ΔAMPs-S.aureus-MPRF-3h	4.68425		PGRP-SA-S.aureus-6h	0.26499
wt mprF	72	2		Yw-S.aureus-MPRF-3h	2.76592		PGRP-SA-Sawt	1	2		WT-mprF	20	2		ΔAMPs-S.aureus-MPRF-3h	4.74036		PGRP-SA-S.aureus-6h	0.67427
wt mprF	72	2		Yw-S.aureus-MPRF-3h	2.92082		PGRP-SA-Sawt	1	2		WT-mprF	20	2		ΔAMPs-S.aureus-MPRF-3h	4.727		PGRP-SA-S.aureus-6h	0.85341
wt mprF	72	2		Yw-S.aureus-MPRF-3h	2.96221		PGRP-SA-Sawt	1	2		WT-mprF	20	2		ΔAMPs-S.aureus-MPRF-3h	4.65321		PGRP-SA-S.aureus-6h	0.64838
wt mprF	72	1		Yw-S.aureus-MPRF-3h	2.92082		PGRP-SA-Sawt	20	2		WT-mprF	24	1		ΔAMPs-S.aureus-MPRF-3h	4.65321		PGRP-SA-S.aureus-MPRF-6h	0.57549
wt mprF	72	1		Yw-S.aureus-MPRF-3h	2.96221		PGRP-SA-Sawt	20	2		WT-mprF	24	1		ΔAMPs-S.aureus-MPRF-3h	4.75333		PGRP-SA-S.aureus-MPRF-6h	0.5583
wt mprF	72	1		Yw-S.aureus-MPRF-3h	2.87506		PGRP-SA-Sawt	20	2		WT-mprF	24	2		ΔAMPs-S.aureus-MPRF-3h	4.91204		PGRP-SA-S.aureus-MPRF-6h	0.77539
wt mprF	72	1		Yw-S.aureus-MPRF-3h	2.92082		PGRP-SA-Sawt	20	2		WT-mprF	24	1		W1118-S.aureus-6h	4.65321		PGRP-SA-S.aureus-MPRF-6h	0.44
wt mprF	72	1		Yw-S.aureus-MPRF-3h	2.87506		PGRP-SA-Sawt	20	2		WT-mprF	24	1		W1118-S.aureus-6h	4.22185		PGRP-SA-S.aureus-MPRF-6h	0.62
wt mprF	72	1		PGRP-SA-S.aureus-3h	3		PGRP-SA-Sawt	20	2		WT-mprF	24	1		W1118-S.aureus-6h	4.22185		PGRP-SA-S.aureus-MPRF-6h	0.27
wt mprF	72	1		PGRP-SA-S.aureus-3h	3.06695		PGRP-SA-Sawt	20	2		WT-mprF	24	1		W1118-S.aureus-6h	4.727		PGRP-SA-S.aureus-MPRF-6h	0.22
wt mprF	72	1		PGRP-SA-S.aureus-3h	2.96221		PGRP-SA-Sawt	20	2		WT-mprF	24	1		W1118-S.aureus-6h	4.30103		PGRP-SA-S.aureus-MPRF-6h	0.39
wt mprF	72	1		PGRP-SA-S.aureus-3h	3.12494		PGRP-SA-Sawt	24	2		WT-mprF	24	1		W1118-S.aureus-6h	4.47712		PGRP-SA-S.aureus-MPRF-6h	0.7
wt mprF	72	1		PGRP-SA-S.aureus-3h	3.12494		PGRP-SA-Sawt	24	2		WT-mprF	24	1		W1118-S.aureus-6h	4.56427		Yw-S.aureus-21h	1.37333
wt mprF	72	1		PGRP-SA-S.aureus-3h	3.06695		PGRP-SA-Sawt	24	2		WT-mprF	24	1		W1118-S.aureus-6h	4.58358		Yw-S.aureus-21h	1.88023
wt mprF	72	1		PGRP-SA-S.aureus-3h	3.39794		PGRP-SA-Sawt	24	2		WT-mprF	24	1		W1118-S.aureus-6h	4.36798		Yw-S.aureus-21h	1.16183
wt mprF	72	1		PGRP-SA-S.aureus-3h	3.09691		PGRP-SA-Sawt	24	2		WT-mprF	24	1		W1118-S.aureus-6h	4.47712		Yw-S.aureus-21h	0.2855
wt mprF	72	1		PGRP-SA-S.aureus-3h	3.24304		PGRP-SA-Sawt	48	2		WT-mprF	48	1		W1118-S.aureus-6h	4.42597		Yw-S.aureus-21h	0.11937
wt mprF	72	1		PGRP-SA-S.aureus-3h	3.17609		PGRP-SA-Sawt	48	2		WT-mprF	48	1		W1118-S.aureus-6h	4.54407		Yw-S.aureus-21h	0.12154
wt mprF	72	1		PGRP-SA-S.aureus-3h	3.09691		PGRP-SA-Sawt	48	2		WT-mprF	48	1		W1118-S.aureus-MPRF-6h	3.69897		Yw-S.aureus-21h	2.22
wt mprF	72	1		PGRP-SA-S.aureus-3h	3.36798		PGRP-SA-Sawt	48	2		WT-mprF	48	1		W1118-S.aureus-MPRF-6h	4.17609		Yw-S.aureus-21h	2.9
wt mprF	72	1		PGRP-SA-S.aureus-MPRF-3h	2.96221		PGRP-SA-Sawt	72	2		WT-mprF	48	1		W1118-S.aureus-MPRF-6h	3.82391		Yw-S.aureus-21h	5.31
wt mprF	72	1		PGRP-SA-S.aureus-MPRF-3h	2.96221		PGRP-SA-Sawt	72	2		WT-mprF	48	2		W1118-S.aureus-MPRF-6h	4.22185		Yw-S.aureus-MPRF-21h	2.59958
wt mprF	72	1		PGRP-SA-S.aureus-MPRF-3h	3.15127		PGRP-SA-mprF	1	2		WT-mprF	48	1		W1118-S.aureus-MPRF-6h	3.69897		Yw-S.aureus-MPRF-21h	4.38056
wt mprF	72	1		PGRP-SA-S.aureus-MPRF-3h	3.19957		PGRP-SA-mprF	1	2		WT-mprF	48	1		W1118-S.aureus-MPRF-6h	4.06695		Yw-S.aureus-MPRF-21h	4.099
wt mprF	72	1		PGRP-SA-S.aureus-MPRF-3h	3.31876		PGRP-SA-mprF	1	2		WT-mprF	48	1		W1118-S.aureus-MPRF-6h	3.52288		Yw-S.aureus-MPRF-21h	2.34747
wt mprF	72	1		PGRP-SA-S.aureus-MPRF-3h	3.30103		PGRP-SA-mprF	1	2		WT-mprF	48	1		W1118-S.aureus-MPRF-6h	3.82391		Yw-S.aureus-MPRF-21h	2.66808
wt mprF	72	1		PGRP-SA-S.aureus-MPRF-3h	2.92082		PGRP-SA-mprF	1	2		WT-mprF	48	1		W1118-S.aureus-MPRF-6h	3.52288		Yw-S.aureus-MPRF-21h	3.80621
wt mprF	72	1		PGRP-SA-S.aureus-MPRF-3h	3.19957		PGRP-SA-mprF	1	2		WT-mprF	48	2		W1118-S.aureus-MPRF-6h	4.30103		Yw-S.aureus-MPRF-21h	12.63
wt mprF	72	1		PGRP-SA-S.aureus-MPRF-3h	2.96221		PGRP-SA-mprF	1	2		WT-mprF	72	1		W1118-S.aureus-MPRF-6h	4.17609		Yw-S.aureus-MPRF-21h	11.54
wt mprF	72	1		PGRP-SA-S.aureus-MPRF-3h	3.12494		PGRP-SA-mprF	20	1		WT-mprF	72	1		W1118-S.aureus-MPRF-6h	4.12494		PGRP-SA-S.aureus-21h	0.03
wt mprF	72	1		PGRP-SA-S.aureus-MPRF-3h	3.26324		PGRP-SA-mprF	20	1		WT-mprF	72	1		ΔAMPs-S.aureus-6h	4.91204		PGRP-SA-S.aureus-21h	0.82
Oregon R Sawt	1	2		PGRP-SA-S.aureus-MPRF-3h	3		PGRP-SA-mprF	20	1		WT-mprF	72	1		ΔAMPs-S.aureus-6h	4.80163		PGRP-SA-S.aureus-21h	0.21
Oregon R Sawt	1	2		Yw-S.aureus-6h	2.06695		PGRP-SA-mprF	20	1		WT-mprF	72	1		ΔAMPs-S.aureus-6h	4.75333		PGRP-SA-S.aureus-21h	0.99
Oregon R Sawt	3	2		Yw-S.aureus-6h	2.52288		PGRP-SA-mprF	20	1		WT-mprF	72	1		ΔAMPs-S.aureus-6h	4.81291		PGRP-SA-S.aureus-21h	0.46
Oregon R Sawt	6	2		Yw-S.aureus-6h	4.38322		PGRP-SA-mprF	20	1		WT-mprF	72	1		ΔAMPs-S.aureus-6h	4.85532		PGRP-SA-S.aureus-21h	0.57092
Oregon R Sawt	6	2		Yw-S.aureus-6h	3.92082		PGRP-SA-mprF	20	2		WT-mprF	72	1		ΔAMPs-S.aureus-6h	4.8451		PGRP-SA-S.aureus-21h	0.30845
Oregon R Sawt	10	2		Yw-S.aureus-6h	3.69897		PGRP-SA-mprF	20	2		WT-mprF	72	1		ΔAMPs-S.aureus-6h	4.80163		PGRP-SA-S.aureus-21h	0.35871
Oregon R Sawt	10	2		Yw-S.aureus-6h	4.22185		PGRP-SA-mprF	20	2		WT-mprF	72	1		ΔAMPs-S.aureus-6h	4.85532		PGRP-SA-S.aureus-MPRF-21h	0.3
Oregon R Sawt	10	2		Yw-S.aureus-6h	4.06695		PGRP-SA-mprF	20	2		WT-mprF	72	1		ΔAMPs-S.aureus-6h	4.77815		PGRP-SA-S.aureus-MPRF-21h	0.77
Oregon R Sawt	10	2		Yw-S.aureus-6h	4.22185		PGRP-SA-mprF	20	2		WT-mprF	72	1		ΔAMPs-S.aureus-6h	4.74036		PGRP-SA-S.aureus-MPRF-21h	0.53227
Oregon R Sawt	10	2		Yw-S.aureus-6h	5.22185		PGRP-SA-mprF	20	2		WT-mprF	72	2		ΔAMPs-S.aureus-6h	4.76592		PGRP-SA-S.aureus-MPRF-21h	0.25443
Oregon R Sawt	10	2		Yw-S.aureus-6h	3.85532		PGRP-SA-mprF	24	1		WT-mprF	72	2		ΔAMPs-S.aureus-6h	4.77815		PGRP-SA-S.aureus-MPRF-21h	0.67767
Oregon R Sawt	10	2		Yw-S.aureus-6h	4		PGRP-SA-mprF	24	1		WT-mprF	72	1		ΔAMPs-S.aureus-MPRF-6h	4.94612		PGRP-SA-S.aureus-MPRF-21h	0.21
Oregon R Sawt	10	2		Yw-S.aureus-6h	2.35218		PGRP-SA-mprF	24	2		WT-mprF	72	1		ΔAMPs-S.aureus-MPRF-6h	4.85532		PGRP-SA-S.aureus-MPRF-21h	0.23
Oregon R Sawt	10	2		Yw-S.aureus-6h	4.38322		PGRP-SA-mprF	24	2		WT-mprF	72	1		ΔAMPs-S.aureus-MPRF-6h	4.88461		PGRP-SA-S.aureus-MPRF-21h	0.239
Oregon R Sawt	10	2		Yw-S.aureus-6h	2		PGRP-SA-mprF	24	2		WT-mprF	72	1		ΔAMPs-S.aureus-MPRF-6h	4.81291
Oregon R Sawt	10	2		Yw-S.aureus-6h	3.12494		PGRP-SA-mprF	24	2		WT-mprF	72	1		ΔAMPs-S.aureus-MPRF-6h	4.91204
Oregon R Sawt	19	2		Yw-S.aureus-6h	3.22185		PGRP-SA-mprF	24	2		WT-mprF	72	1		ΔAMPs-S.aureus-MPRF-6h	4.89395
Oregon R Sawt	19	2		Yw-S.aureus-6h	2.69897		PGRP-SA-mprF	24	2		WT-mprF	72	1		ΔAMPs-S.aureus-MPRF-6h	4.92082
Oregon R Sawt	19	2		Yw-S.aureus-6h	3.39794		PGRP-SA-mprF	24	2		WT-mprF	72	1		ΔAMPs-S.aureus-MPRF-6h	5.00718
Oregon R Sawt	19	2		Yw-S.aureus-MPRF-6h	4		PGRP-SA-mprF	48	1		WT-mprF	72	1		ΔAMPs-S.aureus-MPRF-6h	4.74036
Oregon R Sawt	19	2		Yw-S.aureus-MPRF-6h	4.22185		PGRP-SA-mprF	48	1		WT-mprF	72	1		ΔAMPs-S.aureus-MPRF-6h	4.81291
Oregon R Sawt	19	2		Yw-S.aureus-MPRF-6h	2.82391		PGRP-SA-mprF	48	2		WT-mprF	72	1		ΔAMPs-S.aureus-MPRF-6h	4.77815
Oregon R Sawt	19	2		Yw-S.aureus-MPRF-6h	3.63682		PGRP-SA-mprF	48	2		WT-mprF	72	1		ΔAMPs-S.aureus-MPRF-6h	4.727
Oregon R Sawt	19	2		Yw-S.aureus-MPRF-6h	3.69897		PGRP-SA-mprF	48	2		WT-mprF	72	2		W1118-S.aureus-21h	5.0607
Oregon R Sawt	19	2		Yw-S.aureus-MPRF-6h	2		PGRP-SA-mprF	72	2		WT-mprF	72	2		W1118-S.aureus-21h	5
Oregon R Sawt	19	2		Yw-S.aureus-MPRF-6h	2.22185		PGRP-SA-mprF	72	2		AMP-Sawt	1	2		W1118-S.aureus-21h	5.06695
Oregon R Sawt	21	2		Yw-S.aureus-MPRF-6h	2.92082		PGRP-SA-mprF	72	2		AMP-Sawt	1	2		W1118-S.aureus-21h	5.07918
Oregon R Sawt	21	2		Yw-S.aureus-MPRF-6h	2.92082						AMP-Sawt	1	2		W1118-S.aureus-21h	5
Oregon R Sawt	21	2		Yw-S.aureus-MPRF-6h	2.39794						AMP-Sawt	1	2		W1118-S.aureus-21h	5.02119
Oregon R Sawt	24	2		Yw-S.aureus-MPRF-6h	2.12494						AMP-Sawt	1	2		W1118-S.aureus-21h	5.0607
Oregon R Sawt	24	2		Yw-S.aureus-MPRF-6h	2.92082						AMP-Sawt	1	2		W1118-S.aureus-21h	5
Oregon R Sawt	24	2		Yw-S.aureus-MPRF-6h	2.39794						AMP-Sawt	20	2		W1118-S.aureus-21h	5.03476
Oregon R Sawt	26	2		Yw-S.aureus-MPRF-6h	2.22185						AMP-Sawt	20	2		W1118-S.aureus-21h	4.95424
Oregon R Sawt	26	2		Yw-S.aureus-MPRF-6h	2.52288						AMP-Sawt	20	2		W1118-S.aureus-21h	4.9927
Oregon R Sawt	26	2		Yw-S.aureus-MPRF-6h	0						AMP-Sawt	20	2		W1118-S.aureus-21h	5.00718
Oregon R Sawt	26	2		PGRP-SA-S.aureus-6h	4.60206						AMP-Sawt	20	2		W1118-S.aureus-MPRF-21h	4.06695
Oregon R Sawt	26	2		PGRP-SA-S.aureus-6h	4.22185						AMP-Sawt	20	2		W1118-S.aureus-MPRF-21h	3.92082
Oregon R Sawt	26	2		PGRP-SA-S.aureus-6h	4.54407						AMP-Sawt	20	2		W1118-S.aureus-MPRF-21h	4
Oregon R Sawt	26	2		PGRP-SA-S.aureus-6h	4.39794						AMP-Sawt	20	2		W1118-S.aureus-MPRF-21h	3.52288
Oregon R Sawt	26	2		PGRP-SA-S.aureus-6h	3.60206						AMP-Sawt	20	2		W1118-S.aureus-MPRF-21h	4.06695
Oregon R Sawt	26	2		PGRP-SA-S.aureus-6h	4						AMP-Sawt	20	2		W1118-S.aureus-MPRF-21h	3.22185
Oregon R Sawt	42	2		PGRP-SA-S.aureus-6h	3.22185						AMP-Sawt	20	2		W1118-S.aureus-MPRF-21h	3.22185
Oregon R Sawt	42	2		PGRP-SA-S.aureus-6h	4.98152						AMP-Sawt	20	2		W1118-S.aureus-MPRF-21h	3.92082
Oregon R Sawt	42	2		PGRP-SA-S.aureus-6h	5.05115						AMP-Sawt	20	2		W1118-S.aureus-MPRF-21h	3.22185
Oregon R Sawt	42	2		PGRP-SA-S.aureus-6h	5.16386						AMP-Sawt	20	2		W1118-S.aureus-MPRF-21h	3.52288
Oregon R Sawt	42	2		PGRP-SA-S.aureus-6h	4.39794						AMP-Sawt	20	2		W1118-S.aureus-MPRF-21h	4.17609
Oregon R Sawt	42	2		PGRP-SA-S.aureus-6h	5.22185						AMP-Sawt	24	2		W1118-S.aureus-MPRF-21h	3.82391
Oregon R Sawt	42	2		PGRP-SA-S.aureus-6h	4.76592						AMP-Sawt	24	2		ΔAMPs-S.aureus-21h	5.56427
Oregon R Sawt	42	2		PGRP-SA-S.aureus-6h	5.22185						AMP-Sawt	24	2		ΔAMPs-S.aureus-21h	5.52288
Oregon R Sawt	42	2		PGRP-SA-S.aureus-6h	4.61979						AMP-Sawt	24	2		ΔAMPs-S.aureus-21h	5.91204
Oregon R Sawt	42	2		PGRP-SA-S.aureus-6h	5.39794						AMP-Sawt	24	2		ΔAMPs-S.aureus-21h	5.58358
Oregon R Sawt	48	2		PGRP-SA-S.aureus-MPRF-6h	3.26324						AMP-Sawt	24	2		ΔAMPs-S.aureus-21h	5.77815
Oregon R Sawt	48	2		PGRP-SA-S.aureus-MPRF-6h	3.22185						AMP-Sawt	48	2		ΔAMPs-S.aureus-21h	5.89395
Oregon R Sawt	48	2		PGRP-SA-S.aureus-MPRF-6h	3.77815						AMP-Sawt	48	2		ΔAMPs-S.aureus-21h	5.94612
Oregon R Sawt	48	2		PGRP-SA-S.aureus-MPRF-6h	3.22185						AMP-Sawt	48	2		ΔAMPs-S.aureus-21h	5.65321
Oregon R Sawt	48	2		PGRP-SA-S.aureus-MPRF-6h	3.22185						AMP-Sawt	48	2		ΔAMPs-S.aureus-21h	5.68425
Oregon R Sawt	72	2		PGRP-SA-S.aureus-MPRF-6h	3.22185						AMP-Sawt	48	2		ΔAMPs-S.aureus-21h	5.79005
Oregon R Sawt	72	2		PGRP-SA-S.aureus-MPRF-6h	3.09691						AMP-Sawt	48	2		ΔAMPs-S.aureus-21h	5.47712
Oregon R Sawt	72	1		PGRP-SA-S.aureus-MPRF-6h	3.39794						AMP-Sawt	48	2		ΔAMPs-S.aureus-21h	5.94612
Oregon R Sawt	72	1		PGRP-SA-S.aureus-MPRF-6h	3.39794						AMP-Sawt	48	2		ΔAMPs-S.aureus-MPRF-21h	5.65321
Oregon R mprF	3	2		PGRP-SA-S.aureus-MPRF-6h	3.61979						AMP-Sawt	72	2		ΔAMPs-S.aureus-MPRF-21h	5.92942
Oregon R mprF	4	2		PGRP-SA-S.aureus-MPRF-6h	4.22185						AMP-Sawt	72	2		ΔAMPs-S.aureus-MPRF-21h	5.90309
Oregon R mprF	5	2		PGRP-SA-S.aureus-MPRF-6h	4.61979						AMP-Sawt	72	2		ΔAMPs-S.aureus-MPRF-21h	5.91204
Oregon R mprF	26	2		PGRP-SA-S.aureus-MPRF-6h	4.82391						AMP-Sawt	72	2		ΔAMPs-S.aureus-MPRF-21h	5.5006
Oregon R mprF	42	2		PGRP-SA-S.aureus-MPRF-6h	4.39794						AMP-Sawt	72	2		ΔAMPs-S.aureus-MPRF-21h	5.727
Oregon R mprF	42	2		PGRP-SA-S.aureus-MPRF-6h	4.22185						AMP-Sawt	72	2		ΔAMPs-S.aureus-MPRF-21h	5.87506
Oregon R mprF	42	2		PGRP-SA-S.aureus-MPRF-6h	3.22185						AMP-mprF	1	2		ΔAMPs-S.aureus-MPRF-21h	5.74036
Oregon R mprF	42	2		PGRP-SA-S.aureus-MPRF-6h	3.69897						AMP-mprF	1	2		ΔAMPs-S.aureus-MPRF-21h	5.85532
Oregon R mprF	42	2		PGRP-SA-S.aureus-MPRF-6h	3.273						AMP-mprF	1	2		ΔAMPs-S.aureus-MPRF-21h	5.65321
Oregon R mprF	42	2		PGRP-SA-S.aureus-MPRF-6h	3.39794						AMP-mprF	1	2		ΔAMPs-S.aureus-MPRF-21h	5.89395
Oregon R mprF	42	2		PGRP-SA-S.aureus-MPRF-6h	4.01773						AMP-mprF	1	2		ΔAMPs-S.aureus-MPRF-21h	5.92082
Oregon R mprF	48	2		Yw-S.aureus-21h	7.12494						AMP-mprF	1	2
Oregon R mprF	48	2		Yw-S.aureus-21h	8.52288						AMP-mprF	1	2
Oregon R mprF	48	2		Yw-S.aureus-21h	7.30103						AMP-mprF	1	2
Oregon R mprF	48	2		Yw-S.aureus-21h	7.52288						AMP-mprF	1	2
Oregon R mprF	48	2		Yw-S.aureus-21h	8.69897						AMP-mprF	1	2
Oregon R mprF	48	2		Yw-S.aureus-21h	6.54407						AMP-mprF	1	2
Oregon R mprF	72	2		Yw-S.aureus-21h	6.92082						AMP-mprF	1	2
Oregon R mprF	72	2		Yw-S.aureus-21h	7.22185						AMP-mprF	20	1
Oregon R mprF	72	2		Yw-S.aureus-21h	8.22185						AMP-mprF	20	1
Oregon R mprF	72	2		Yw-S.aureus-21h	8.81361						AMP-mprF	20	2
Oregon R mprF	72	2		Yw-S.aureus-21h	6.78809						AMP-mprF	20	2
Oregon R mprF	72	1		Yw-S.aureus-21h	8.82091						AMP-mprF	20	2
Oregon R mprF	72	1		Yw-S.aureus-21h	6.61979						AMP-mprF	20	2
Oregon R mprF	72	1		Yw-S.aureus-21h	7.22185						AMP-mprF	24	1
Oregon R mprF	72	1		Yw-S.aureus-21h	7.92082						AMP-mprF	24	1
Oregon R mprF	72	1		Yw-S.aureus-21h	9.39794						AMP-mprF	24	2
Oregon R mprF	72	1		Yw-S.aureus-21h	5.96221						AMP-mprF	24	2
Oregon R mprF	72	1		Yw-S.aureus-21h	5.92082						AMP-mprF	24	2
Oregon R mprF	72	1		Yw-S.aureus-21h	7.22185						AMP-mprF	24	2
Oregon R mprF	72	1		Yw-S.aureus-21h	6.82391						AMP-mprF	24	2
Oregon R mprF	72	1		Yw-S.aureus-21h	7.76592						AMP-mprF	48	1
Oregon R mprF	72	1		Yw-S.aureus-21h	7.92082						AMP-mprF	48	1
Oregon R mprF	72	1		Yw-S.aureus-21h	9.39794						AMP-mprF	48	1
Oregon R mprF	72	1		Yw-S.aureus-21h	8.26324						AMP-mprF	48	1
Oregon R mprF	72	1		Yw-S.aureus-21h	9.06695						AMP-mprF	48	2
Oregon R mprF	72	1		Yw-S.aureus-21h	10						AMP-mprF	48	2
Oregon R mprF	72	1		Yw-S.aureus-21h	8.12494						AMP-mprF	48	2
Oregon R mprF	72	1		Yw-S.aureus-21h	8.82391						AMP-mprF	48	2
Oregon R mprF	72	1		Yw-S.aureus-21h	9.69897						AMP-mprF	48	2
Oregon R mprF	72	1		Yw-S.aureus-21h	8.4523						AMP-mprF	48	2
Oregon R mprF	72	1		Yw-S.aureus-21h	9.26324						AMP-mprF	48	2
Oregon R mprF	72	1		Yw-S.aureus-21h	10.1249						AMP-mprF	48	2
Oregon R mprF	72	1		Yw-S.aureus-MPRF-21h	4.76592						AMP-mprF	72	2
Oregon R mprF	72	1		Yw-S.aureus-MPRF-21h	4.92082						AMP-mprF	72	2
Oregon R mprF	72	1		Yw-S.aureus-MPRF-21h	5.76592						AMP-mprF	72	2
Oregon R mprF	72	1		Yw-S.aureus-MPRF-21h	5.69897						AMP-mprF	72	2
Oregon R mprF	72	1		Yw-S.aureus-MPRF-21h	4.39794						AMP-mprF	72	2
Oregon R mprF	72	1		Yw-S.aureus-MPRF-21h	4.92082						AMP-mprF	72	2
Oregon R mprF	72	1		Yw-S.aureus-MPRF-21h	0.920819						AMP-mprF	72	2
Oregon R mprF	72	1		Yw-S.aureus-MPRF-21h	2.69897						AMP-mprF	72	2
Oregon R mprF	72	1		Yw-S.aureus-MPRF-21h	3.12494						AMP-mprF	72	1
Oregon R mprF	72	1		Yw-S.aureus-MPRF-21h	3.22185						AMP-mprF	72	1
Oregon R mprF	72	1		Yw-S.aureus-MPRF-21h	3.33579						AMP-mprF	72	1
Oregon R mprF	72	1		Yw-S.aureus-MPRF-21h	3.22185						AMP-mprF	72	1
Oregon R mprF	72	1		Yw-S.aureus-MPRF-21h	2.30103
Oregon R mprF	72	1		Yw-S.aureus-MPRF-21h	2.22185
Oregon R mprF	72	1		Yw-S.aureus-MPRF-21h	1.22185
Oregon R mprF	72	1		Yw-S.aureus-MPRF-21h	2.17609
Oregon R mprF	72	1		Yw-S.aureus-MPRF-21h	2.22185
Canton S Sawt	1	2		PGRP-SA-S.aureus-21h	7.06695
Canton S Sawt	1	2		PGRP-SA-S.aureus-21h	7.82391
Canton S Sawt	2	2		PGRP-SA-S.aureus-21h	8.69897
Canton S Sawt	3	2		PGRP-SA-S.aureus-21h	9.82391
Canton S Sawt	10	2		PGRP-SA-S.aureus-21h	8.17609
Canton S Sawt	10	2		PGRP-SA-S.aureus-21h	8.82391
Canton S Sawt	10	2		PGRP-SA-S.aureus-21h	9.69897
Canton S Sawt	10	2		PGRP-SA-S.aureus-21h	8.33579
Canton S Sawt	10	2		PGRP-SA-S.aureus-21h	8.22185
Canton S Sawt	10	2		PGRP-SA-S.aureus-21h	9.82391
Canton S Sawt	10	2		PGRP-SA-S.aureus-21h	7.39794
Canton S Sawt	10	2		PGRP-SA-S.aureus-21h	7.69897
Canton S Sawt	10	2		PGRP-SA-S.aureus-21h	9.52288
Canton S Sawt	10	2		PGRP-SA-S.aureus-21h	8.22185
Canton S Sawt	10	2		PGRP-SA-S.aureus-21h	8.22185
Canton S Sawt	10	2		PGRP-SA-S.aureus-21h	9.43933
Canton S Sawt	10	2		PGRP-SA-S.aureus-21h	9.52576
Canton S Sawt	10	2		PGRP-SA-S.aureus-21h	9.68049
Canton S Sawt	10	2		PGRP-SA-S.aureus-21h	8.39794
Canton S Sawt	10	2		PGRP-SA-S.aureus-21h	9.12494
Canton S Sawt	10	2		PGRP-SA-S.aureus-21h	9.82391
Canton S Sawt	10	2		PGRP-SA-S.aureus-21h	8.36798
Canton S Sawt	10	2		PGRP-SA-S.aureus-21h	9.17609
Canton S Sawt	10	2		PGRP-SA-S.aureus-21h	9.92082
Canton S Sawt	19	2		PGRP-SA-S.aureus-21h	8.46489
Canton S Sawt	19	2		PGRP-SA-S.aureus-21h	9.19957
Canton S Sawt	19	2		PGRP-SA-S.aureus-21h	10.0969
Canton S Sawt	19	2		PGRP-SA-S.aureus-MPRF-21h	7.30103
Canton S Sawt	19	2		PGRP-SA-S.aureus-MPRF-21h	7.76592
Canton S Sawt	19	2		PGRP-SA-S.aureus-MPRF-21h	8.52288
Canton S Sawt	19	2		PGRP-SA-S.aureus-MPRF-21h	9.76592
Canton S Sawt	19	2		PGRP-SA-S.aureus-MPRF-21h	8.41218
Canton S Sawt	19	2		PGRP-SA-S.aureus-MPRF-21h	9.06695
Canton S Sawt	19	2		PGRP-SA-S.aureus-MPRF-21h	9.76592
Canton S Sawt	19	2		PGRP-SA-S.aureus-MPRF-21h	8.33579
Canton S Sawt	19	2		PGRP-SA-S.aureus-MPRF-21h	8.96221
Canton S Sawt	19	2		PGRP-SA-S.aureus-MPRF-21h	9.96221
Canton S Sawt	19	2		PGRP-SA-S.aureus-MPRF-21h	7.22185
Canton S Sawt	19	2		PGRP-SA-S.aureus-MPRF-21h	7.69897
Canton S Sawt	19	2		PGRP-SA-S.aureus-MPRF-21h	8.82391
Canton S Sawt	19	2		PGRP-SA-S.aureus-MPRF-21h	9.69897
Canton S Sawt	19	2		PGRP-SA-S.aureus-MPRF-21h	7.65321
Canton S Sawt	19	2		PGRP-SA-S.aureus-MPRF-21h	7.52288
Canton S Sawt	19	2		PGRP-SA-S.aureus-MPRF-21h	8.52288
Canton S Sawt	19	2		PGRP-SA-S.aureus-MPRF-21h	9.22185
Canton S Sawt	19	2		PGRP-SA-S.aureus-MPRF-21h	7.30103
Canton S Sawt	21	2		PGRP-SA-S.aureus-MPRF-21h	7.69897
Canton S Sawt	21	2		PGRP-SA-S.aureus-MPRF-21h	7.90309
Canton S Sawt	24	2		PGRP-SA-S.aureus-MPRF-21h	8.61979
Canton S Sawt	26	2		PGRP-SA-S.aureus-MPRF-21h	9.5006
Canton S Sawt	26	2		PGRP-SA-S.aureus-MPRF-21h	10.4771
Canton S Sawt	42	2		PGRP-SA-S.aureus-MPRF-21h	8.8653
Canton S Sawt	42	2		PGRP-SA-S.aureus-MPRF-21h	9.75333
Canton S Sawt	42	2		PGRP-SA-S.aureus-MPRF-21h	10.5643
Canton S Sawt	42	2		PGRP-SA-S.aureus-MPRF-21h	7.54407
Canton S Sawt	42	2		PGRP-SA-S.aureus-MPRF-21h	8.17609
Canton S Sawt	42	2		PGRP-SA-S.aureus-MPRF-21h	9.52288
Canton S Sawt	48	2		PGRP-SA-S.aureus-MPRF-21h	9.19347
Canton S Sawt	48	2		PGRP-SA-S.aureus-MPRF-21h	9.38372
Canton S Sawt	48	1		PGRP-SA-S.aureus-MPRF-21h	9.53572
Canton S mprF	4	2
Canton S mprF	10	2
Canton S mprF	10	2
Canton S mprF	19	2
Canton S mprF	19	2
Canton S mprF	26	2
Canton S mprF	26	2
Canton S mprF	26	2
Canton S mprF	26	2
Canton S mprF	26	2
Canton S mprF	42	2
Canton S mprF	42	2
Canton S mprF	42	2
Canton S mprF	42	2
Canton S mprF	42	2
Canton S mprF	42	2
Canton S mprF	42	2
Canton S mprF	42	2
Canton S mprF	42	2
Canton S mprF	42	2
Canton S mprF	48	2
Canton S mprF	48	2
Canton S mprF	48	2
Canton S mprF	48	2
Canton S mprF	48	2
Canton S mprF	48	2
Canton S mprF	48	2
Canton S mprF	72	2
Canton S mprF	72	2
Canton S mprF	72	2
Canton S mprF	72	2
Canton S mprF	72	2
Canton S mprF	72	2
Canton S mprF	72	1
Canton S mprF	72	1
Canton S mprF	72	1
Canton S mprF	72	1
Canton S mprF	72	1
Canton S mprF	72	1
Canton S mprF	72	1
Canton S mprF	72	1
Canton S mprF	72	1
Canton S mprF	72	1
Canton S mprF	72	1
Canton S mprF	72	1
Canton S mprF	72	1
Canton S mprF	72	1
Canton S mprF	72	1
Canton S mprF	72	1
Canton S mprF	72	1
Canton S mprF	72	1
Canton S mprF	72	1
Canton S mprF	72	1
Canton S mprF	72	1
Canton S mprF	72	1
Canton S mprF	72	1
Canton S mprF	72	1
Canton S mprF	72	1
Canton S mprF	72	1
Canton S mprF	72	1
Yw Sawt	1	2
Yw Sawt	1	2
Yw Sawt	1	2
Yw Sawt	1	2
Yw Sawt	2	2
Yw Sawt	3	2
Yw Sawt	6	2
Yw Sawt	6	2
Yw Sawt	6	2
Yw Sawt	6	2
Yw Sawt	6	2
Yw Sawt	10	2
Yw Sawt	10	2
Yw Sawt	10	2
Yw Sawt	10	2
Yw Sawt	10	2
Yw Sawt	10	2
Yw Sawt	10	2
Yw Sawt	10	2
Yw Sawt	10	2
Yw Sawt	10	2
Yw Sawt	10	2
Yw Sawt	10	2
Yw Sawt	10	2
Yw Sawt	10	2
Yw Sawt	10	2
Yw Sawt	10	2
Yw Sawt	10	2
Yw Sawt	10	2
Yw Sawt	10	2
Yw Sawt	10	2
Yw Sawt	10	2
Yw Sawt	19	2
Yw Sawt	19	2
Yw Sawt	19	2
Yw Sawt	19	2
Yw Sawt	19	2
Yw Sawt	19	2
Yw Sawt	19	2
Yw Sawt	19	2
Yw Sawt	19	2
Yw Sawt	19	2
Yw Sawt	19	2
Yw Sawt	19	2
Yw Sawt	19	2
Yw Sawt	19	2
Yw Sawt	19	2
Yw Sawt	19	2
Yw Sawt	19	2
Yw Sawt	19	2
Yw Sawt	19	2
Yw Sawt	21	2
Yw Sawt	21	2
Yw Sawt	21	2
Yw Sawt	24	2
Yw Sawt	26	2
Yw Sawt	26	2
Yw Sawt	42	2
Yw Sawt	72	2
Yw Sawt	72	1
Yw mprF	1	2
Yw mprF	1	2
Yw mprF	1	2
Yw mprF	1	2
Yw mprF	2	2
Yw mprF	3	2
Yw mprF	19	2
Yw mprF	24	2
Yw mprF	26	2
Yw mprF	48	2
Yw mprF	48	2
Yw mprF	48	2
Yw mprF	72	2
Yw mprF	72	1
Yw mprF	72	1
Yw mprF	72	1
Yw mprF	72	1
Yw mprF	72	1
Yw mprF	72	1
Yw mprF	72	1
Yw mprF	72	1
Yw mprF	72	1
Yw mprF	72	1
Yw mprF	72	1
Yw mprF	72	1
Yw mprF	72	1
Yw mprF	72	1
Yw mprF	72	1
Yw mprF	72	1
Yw mprF	72	1
Yw mprF	72	1
Yw mprF	72	1
Yw mprF	72	1
Yw mprF	72	1
Yw mprF	72	1
Yw mprF	72	1
Yw mprF	72	1
Yw mprF	72	1
Yw mprF	72	1
Yw mprF	72	1
Yw mprF	72	1
Yw mprF	72	1
Yw mprF	72	1
Yw mprF	72	1
Yw mprF	72	1
Yw mprF	72	1
Yw mprF	72	1
Yw mprF	72	1
Yw mprF	72	1
Yw mprF	72	1
Yw mprF	72	1
Yw mprF	72	1
Yw mprF	72	1
Yw mprF	72	1
Yw mprF	72	1
Yw mprF	72	1
Yw mprF	72	1
Yw mprF	72	1
Yw mprF	72	1
Yw mprF	72	1

## Sheet: Figure 2
Figure 2b.			Figure 2c.			Figure 2d.			Figure 2e.			Figure 2f.				Figure 2g.				Figure 2h.				Figure 2i.
Bacteria	Cell Length (mm)		Bacteria	Cell Diameter (mm)		Bacteria	Unbound Cytochrome C OD440		Bacteria	Unbound LL37 (RFU)		Bacteria	Time	OD600 in Daptomycin		Bacteria	Time	OD600 in gentamycin		Bacteria	Time	OD600 in Nisin		Bacteria	log10(Relative abundance)	Lipid
Lp-NCIMB	2860.59		Lp-NCIMB	148.428		Lp-NCIMB	1.29233		Lp-NCIMB	38062.3		Lp wt (MRS)	0	0.2543		Lp wt (MRS)	0	0.2592		Lp wt (MRS)	0	0.2645		Lp-NCIMB.1	6.15278	Lysyl-LPG 16:1
Lp-NCIMB	2545.6		Lp-NCIMB	143.964		Lp-NCIMB	1.31387		Lp-NCIMB	35071.2		Lp wt (MRS)	0.333389	0.2558		Lp wt (MRS)	0.333389	0.2594		Lp wt (MRS)	0.333389	0.2637		Lp-NCIMB.2	5.98467	Lysyl-LPG 16:1
Lp-NCIMB	2446.55		Lp-NCIMB	149.823		Lp-NCIMB	1.3072		Lp-NCIMB	35117		Lp wt (MRS)	0.66675	0.2601		Lp wt (MRS)	0.66675	0.2628		Lp wt (MRS)	0.66675	0.2662		Lp-NCIMB.3	6.06929	Lysyl-LPG 16:1
Lp-NCIMB	2182.9		Lp-NCIMB	147.591		Lp-NCIMB	1.1721		Lp-NCIMB	35088		Lp wt (MRS)	1.00011	0.267		Lp wt (MRS)	1.00011	0.2694		Lp wt (MRS)	1.00011	0.2715		Lp-NCIMB.4	5.76565	Lysyl-LPG 16:1
Lp-NCIMB	2479.47		Lp-NCIMB	144.522		Lp-NCIMB	1.3814		Lp-NCIMB	37493		Lp wt (MRS)	1.3335	0.2762		Lp wt (MRS)	1.3335	0.279		Lp wt (MRS)	1.3335	0.2801		Lp-NCIMB.5	5.85193	Lysyl-LPG 16:1
Lp-NCIMB	2537.78		Lp-NCIMB	144.243		Lp-NCIMB	1.1716		Lp-NCIMB	38918		Lp wt (MRS)	1.66686	0.2895		Lp wt (MRS)	1.66686	0.2923		Lp wt (MRS)	1.66686	0.292		Lp-NCIMB.6	5.89	Lysyl-LPG 16:1
Lp-NCIMB	2572.38		Lp-NCIMB	142.569		Lp-ΔmprF	0.8162		Lp-NCIMB	45053		Lp wt (MRS)	2.00022	0.3085		Lp wt (MRS)	2.00022	0.3095		Lp wt (MRS)	2.00022	0.3097		Lp-NCIMB.7	6.12881	Lysyl-LPG 16:1
Lp-NCIMB	1974.48		Lp-NCIMB	157.356		Lp-ΔmprF	1.0019		Lp-NCIMB	48632		Lp wt (MRS)	2.33361	0.3309		Lp wt (MRS)	2.33361	0.3336		Lp wt (MRS)	2.33361	0.3353		Lp-NCIMB.8	5.98702	Lysyl-LPG 16:1
Lp-NCIMB	2396.05		Lp-NCIMB	148.428		Lp-ΔmprF	1.0024		Lp-NCIMB	46907		Lp wt (MRS)	2.66697	0.3641		Lp wt (MRS)	2.66697	0.3667		Lp wt (MRS)	2.66697	0.3663		Lp-NCIMB.9	6.18651	Lysyl-LPG 16:1
Lp-NCIMB	2298.12		Lp-NCIMB	155.403		Lp-ΔmprF	1.00113		Lp-ΔmprF	29360		Lp wt (MRS)	3.00033	0.4019		Lp wt (MRS)	3.00033	0.4079		Lp wt (MRS)	3.00033	0.4071		Lp-ΔmprF.1	0	Lysyl-LPG 16:1
Lp-NCIMB	2160.02		Lp-NCIMB	145.638		Lp-ΔmprF	1.00008		Lp-ΔmprF	23538		Lp wt (MRS)	3.33372	0.4526		Lp wt (MRS)	3.33372	0.4572		Lp wt (MRS)	3.33372	0.4538		Lp-ΔmprF.2	0	Lysyl-LPG 16:1
Lp-NCIMB	2375.96		Lp-NCIMB	148.149		Lp-ΔmprF	1.17233		Lp-ΔmprF	26826		Lp wt (MRS)	3.66708	0.5154		Lp wt (MRS)	3.66708	0.5129		Lp wt (MRS)	3.66708	0.5156		Lp-ΔmprF.3	0	Lysyl-LPG 16:1
Lp-NCIMB	2295.89		Lp-NCIMB	147.591					Lp-ΔmprF	29857		Lp wt (MRS)	4.00044	0.5841		Lp wt (MRS)	4.00044	0.5802		Lp wt (MRS)	4.00044	0.5807		Lp-ΔmprF.4	0	Lysyl-LPG 16:1
Lp-NCIMB	2121.24		Lp-NCIMB	155.682					Lp-ΔmprF	24973		Lp wt (MRS)	4.33383	0.6573		Lp wt (MRS)	4.33383	0.6558		Lp wt (MRS)	4.33383	0.6582		Lp-ΔmprF.5	0	Lysyl-LPG 16:1
Lp-NCIMB	2076.04		Lp-NCIMB	146.475					Lp-ΔmprF	29333		Lp wt (MRS)	4.66719	0.7384		Lp wt (MRS)	4.66719	0.7306		Lp wt (MRS)	4.66719	0.7411		Lp-ΔmprF.6	0	Lysyl-LPG 16:1
Lp-NCIMB	2316.26		Lp-NCIMB	142.569					Lp-ΔmprF	29085		Lp wt (MRS)	5.00056	0.8211		Lp wt (MRS)	5.00056	0.812		Lp wt (MRS)	5.00056	0.8222		Lp-ΔmprF.7	0	Lysyl-LPG 16:1
Lp-NCIMB	2377.36		Lp-NCIMB	148.707					Lp-ΔmprF	29085		Lp wt (MRS)	5.33392	0.8912		Lp wt (MRS)	5.33392	0.8803		Lp wt (MRS)	5.33392	0.8842		Lp-ΔmprF.8	0	Lysyl-LPG 16:1
Lp-NCIMB	2143.84		Lp-NCIMB	143.685					Lp-ΔmprF	28957.3		Lp wt (MRS)	5.66731	0.9437		Lp wt (MRS)	5.66731	0.9312		Lp wt (MRS)	5.66731	0.9367		Lp-ΔmprF.9	0	Lysyl-LPG 16:1
Lp-NCIMB	2233.67		Lp-NCIMB	151.218								Lp wt (MRS)	6.00067	0.9949		Lp wt (MRS)	6.00067	0.9849		Lp wt (MRS)	6.00067	0.9855		Lp-NCIMB.1	6.54528	Lysyl-LPG 16:0
Lp-NCIMB	2356.99		Lp-NCIMB	144.801								Lp wt (MRS)	6.33403	1.0472		Lp wt (MRS)	6.33403	1.0408		Lp wt (MRS)	6.33403	1.0408		Lp-NCIMB.2	6.43975	Lysyl-LPG 16:0
Lp-NCIMB	2341.65		Lp-NCIMB	140.337								Lp wt (MRS)	6.66742	1.0997		Lp wt (MRS)	6.66742	1.096		Lp wt (MRS)	6.66742	1.0942		Lp-NCIMB.3	6.68461	Lysyl-LPG 16:0
Lp-NCIMB	2418.37		Lp-NCIMB	141.174								Lp wt (MRS)	7.00078	1.1481		Lp wt (MRS)	7.00078	1.1485		Lp wt (MRS)	7.00078	1.1488		Lp-NCIMB.4	6.27004	Lysyl-LPG 16:0
Lp-NCIMB	2209.12		Lp-NCIMB	145.638								Lp wt (MRS)	7.33414	1.1964		Lp wt (MRS)	7.33414	1.2017		Lp wt (MRS)	7.33414	1.1949		Lp-NCIMB.5	6.32766	Lysyl-LPG 16:0
Lp-NCIMB	2129.33		Lp-NCIMB	142.569								Lp wt (MRS)	7.66753	1.2387		Lp wt (MRS)	7.66753	1.2437		Lp wt (MRS)	7.66753	1.2365		Lp-NCIMB.6	6.42108	Lysyl-LPG 16:0
Lp-NCIMB	2291.43		Lp-NCIMB	184.977								Lp wt (MRS)	8.00089	1.2732		Lp wt (MRS)	8.00089	1.2826		Lp wt (MRS)	8.00089	1.2751		Lp-NCIMB.7	6.65226	Lysyl-LPG 16:0
Lp-NCIMB	2128.77		Lp-NCIMB	151.776								Lp wt (MRS)	8.33428	1.3036		Lp wt (MRS)	8.33428	1.3111		Lp wt (MRS)	8.33428	1.3073		Lp-NCIMB.8	6.48849	Lysyl-LPG 16:0
Lp-NCIMB	2264.09		Lp-NCIMB	146.475								Lp wt (MRS)	8.66764	1.3295		Lp wt (MRS)	8.66764	1.3412		Lp wt (MRS)	8.66764	1.3351		Lp-NCIMB.9	6.67956	Lysyl-LPG 16:0
Lp-NCIMB	2309		Lp-NCIMB	174.375								Lp wt (MRS)	9.001	1.3534		Lp wt (MRS)	9.001	1.3656		Lp wt (MRS)	9.001	1.3589		Lp-ΔmprF.1	0	Lysyl-LPG 16:0
Lp-NCIMB	2086.64		Lp-NCIMB	141.453								Lp wt (MRS)	9.33436	1.3743		Lp wt (MRS)	9.33436	1.3875		Lp wt (MRS)	9.33436	1.3776		Lp-ΔmprF.2	0	Lysyl-LPG 16:0
Lp-NCIMB	2310.12		Lp-NCIMB	146.754								Lp wt (MRS)	9.66775	1.3928		Lp wt (MRS)	9.66775	1.4073		Lp wt (MRS)	9.66775	1.3991		Lp-ΔmprF.3	0	Lysyl-LPG 16:0
Lp-NCIMB	1939.89		Lp-NCIMB	165.447								Lp wt (MRS)	10.0011	1.4122		Lp wt (MRS)	10.0011	1.4253		Lp wt (MRS)	10.0011	1.4169		Lp-ΔmprF.4	0	Lysyl-LPG 16:0
Lp-NCIMB	2121.24		Lp-NCIMB	144.243								Lp wt (MRS)	10.3345	1.4263		Lp wt (MRS)	10.3345	1.4423		Lp wt (MRS)	10.3345	1.4319		Lp-ΔmprF.5	0	Lysyl-LPG 16:0
Lp-NCIMB	2097.8		Lp-NCIMB	149.544								Lp wt (MRS)	10.6679	1.4427		Lp wt (MRS)	10.6679	1.4569		Lp wt (MRS)	10.6679	1.4462		Lp-ΔmprF.6	0	Lysyl-LPG 16:0
Lp-NCIMB	2192.1		Lp-NCIMB	187.488								Lp wt (MRS)	11.0012	1.4537		Lp wt (MRS)	11.0012	1.47		Lp wt (MRS)	11.0012	1.4603		Lp-ΔmprF.7	0	Lysyl-LPG 16:0
Lp-NCIMB	2221.4		Lp-NCIMB	148.986								Lp wt (MRS)	11.3346	1.4653		Lp wt (MRS)	11.3346	1.4816		Lp wt (MRS)	11.3346	1.474		Lp-ΔmprF.8	0	Lysyl-LPG 16:0
Lp-NCIMB	2297.01		Lp-NCIMB	143.406								Lp wt (MRS)	11.668	1.4765		Lp wt (MRS)	11.668	1.4942		Lp wt (MRS)	11.668	1.4832		Lp-ΔmprF.9	0	Lysyl-LPG 16:0
Lp-NCIMB	2239.81		Lp-NCIMB	147.591								Lp wt (MRS)	12.0013	1.4848		Lp wt (MRS)	12.0013	1.5035		Lp wt (MRS)	12.0013	1.492		Lp-NCIMB.1	6.05869	Lysyl-LPG 18:1
Lp-NCIMB	2092.5		Lp-NCIMB	148.149								Lp wt (MRS)	12.3347	1.4946		Lp wt (MRS)	12.3347	1.5119		Lp wt (MRS)	12.3347	1.5013		Lp-NCIMB.2	5.94342	Lysyl-LPG 18:1
Lp-NCIMB	2110.91		Lp-NCIMB	144.522								Lp wt (MRS)	12.6681	1.5015		Lp wt (MRS)	12.6681	1.519		Lp wt (MRS)	12.6681	1.5093		Lp-NCIMB.3	6.17028	Lysyl-LPG 18:1
Lp-NCIMB	2134.07		Lp-NCIMB	143.127								Lp wt (MRS)	13.0014	1.5088		Lp wt (MRS)	13.0014	1.5266		Lp wt (MRS)	13.0014	1.5152		Lp-NCIMB.4	5.65793	Lysyl-LPG 18:1
Lp-NCIMB	2097.52		Lp-NCIMB	146.196								Lp wt (MRS)	13.3348	1.5139		Lp wt (MRS)	13.3348	1.5331		Lp wt (MRS)	13.3348	1.522		Lp-NCIMB.5	5.43306	Lysyl-LPG 18:1
Lp-NCIMB	1896.08		Lp-NCIMB	143.406								Lp wt (MRS)	13.6682	1.5201		Lp wt (MRS)	13.6682	1.5381		Lp wt (MRS)	13.6682	1.5277		Lp-NCIMB.6	5.8828	Lysyl-LPG 18:1
Lp-NCIMB	2357.55		Lp-NCIMB	143.406								Lp wt (MRS)	14.0016	1.5237		Lp wt (MRS)	14.0016	1.5427		Lp wt (MRS)	14.0016	1.5337		Lp-NCIMB.7	6.16586	Lysyl-LPG 18:1
Lp-NCIMB	2170.34		Lp-NCIMB	148.428								Lp wt (MRS)	14.3349	1.5288		Lp wt (MRS)	14.3349	1.547		Lp wt (MRS)	14.3349	1.5374		Lp-NCIMB.8	5.9933	Lysyl-LPG 18:1
Lp-NCIMB	2159.74		Lp-NCIMB	148.428								Lp wt (MRS)	14.6683	1.533		Lp wt (MRS)	14.6683	1.5506		Lp wt (MRS)	14.6683	1.5401		Lp-NCIMB.9	6.17142	Lysyl-LPG 18:1
Lp-NCIMB	2298.68		Lp-NCIMB	146.754								Lp wt (MRS)	15.0017	1.5364		Lp wt (MRS)	15.0017	1.5539		Lp wt (MRS)	15.0017	1.5438		Lp-ΔmprF.1	0	Lysyl-LPG 18:1
Lp-NCIMB	2368.71		Lp-NCIMB	140.058								Lp wt (MRS)	15.335	1.5377		Lp wt (MRS)	15.335	1.5568		Lp wt (MRS)	15.335	1.546		Lp-ΔmprF.2	0	Lysyl-LPG 18:1
Lp-NCIMB	2511.28		Lp-NCIMB	134.757								Lp wt (MRS)	15.6684	1.5411		Lp wt (MRS)	15.6684	1.5588		Lp wt (MRS)	15.6684	1.5481		Lp-ΔmprF.3	0	Lysyl-LPG 18:1
Lp-NCIMB	2227.82		Lp-NCIMB	143.127								Lp wt (MRS)	16.0018	1.5408		Lp wt (MRS)	16.0018	1.5608		Lp wt (MRS)	16.0018	1.5513		Lp-ΔmprF.4	0	Lysyl-LPG 18:1
Lp-NCIMB	2135.74		Lp-NCIMB	143.685								Lp wt (MRS)	16.3351	1.5438		Lp wt (MRS)	16.3351	1.5628		Lp wt (MRS)	16.3351	1.5529		Lp-ΔmprF.5	0	Lysyl-LPG 18:1
Lp-NCIMB	2243.44		Lp-NCIMB	197.253								Lp wt (MRS)	16.6685	1.5446		Lp wt (MRS)	16.6685	1.5651		Lp wt (MRS)	16.6685	1.5549		Lp-ΔmprF.6	0	Lysyl-LPG 18:1
Lp-NCIMB	2358.39		Lp-NCIMB	141.174								Lp wt (MRS)	17.0019	1.5453		Lp wt (MRS)	17.0019	1.5659		Lp wt (MRS)	17.0019	1.5551		Lp-ΔmprF.7	0	Lysyl-LPG 18:1
Lp-NCIMB	2038.93		Lp-NCIMB	151.497								Lp wt (MRS)	17.3352	1.546		Lp wt (MRS)	17.3352	1.567		Lp wt (MRS)	17.3352	1.5588		Lp-ΔmprF.8	0	Lysyl-LPG 18:1
Lp-NCIMB	2217.49		Lp-NCIMB	176.328								Lp wt (MRS)	17.6686	1.5461		Lp wt (MRS)	17.6686	1.5684		Lp wt (MRS)	17.6686	1.5578		Lp-ΔmprF.9	0	Lysyl-LPG 18:1
Lp-NCIMB	2120.68		Lp-NCIMB	173.817								Lp wt (MRS)	18.002	1.5475		Lp wt (MRS)	18.002	1.5695		Lp wt (MRS)	18.002	1.5588		Lp-NCIMB.1	6.29665	Lysyl-LPG 19:1
Lp-NCIMB	2161.41		Lp-NCIMB	148.149								Lp wt (MRS)	18.3354	1.5468		Lp wt (MRS)	18.3354	1.5705		Lp wt (MRS)	18.3354	1.5603		Lp-NCIMB.2	6.09487	Lysyl-LPG 19:1
Lp-NCIMB	2088.32		Lp-NCIMB	146.475								Lp wt (MRS)	18.6687	1.5468		Lp wt (MRS)	18.6687	1.571		Lp wt (MRS)	18.6687	1.5617		Lp-NCIMB.3	6.2836	Lysyl-LPG 19:1
Lp-NCIMB	2148.58		Lp-NCIMB	147.312								Lp wt (MRS)	19.0021	1.5466		Lp wt (MRS)	19.0021	1.5715		Lp wt (MRS)	19.0021	1.5611		Lp-NCIMB.4	5.81687	Lysyl-LPG 19:1
Lp-NCIMB	2172.85		Lp-NCIMB	174.933								Lp wt (MRS)	19.3355	1.5461		Lp wt (MRS)	19.3355	1.5722		Lp wt (MRS)	19.3355	1.5607		Lp-NCIMB.5	5.57782	Lysyl-LPG 19:1
Lp-NCIMB	2212.75		Lp-NCIMB	148.428								Lp wt (MRS)	19.6688	1.5458		Lp wt (MRS)	19.6688	1.5727		Lp wt (MRS)	19.6688	1.562		Lp-NCIMB.6	5.90267	Lysyl-LPG 19:1
Lp-NCIMB	2004.62		Lp-NCIMB	154.845								Lp wt (MRS)	20.0022	1.5452		Lp wt (MRS)	20.0022	1.5731		Lp wt (MRS)	20.0022	1.5628		Lp-NCIMB.7	6.24361	Lysyl-LPG 19:1
Lp-NCIMB	2129.33		Lp-NCIMB	150.66								Lp wt (MRS)	20.3356	1.545		Lp wt (MRS)	20.3356	1.573		Lp wt (MRS)	20.3356	1.5626		Lp-NCIMB.8	6.13681	Lysyl-LPG 19:1
Lp-NCIMB	2112.31		Lp-NCIMB	148.149								Lp wt (MRS)	20.6689	1.5445		Lp wt (MRS)	20.6689	1.573		Lp wt (MRS)	20.6689	1.5623		Lp-NCIMB.9	6.26828	Lysyl-LPG 19:1
Lp-NCIMB	2107.57		Lp-NCIMB	148.428								Lp wt (MRS)	21.0023	1.5435		Lp wt (MRS)	21.0023	1.5731		Lp wt (MRS)	21.0023	1.5614		Lp-ΔmprF.1	0	Lysyl-LPG 19:1
Lp-NCIMB	2098.36		Lp-NCIMB	148.149								Lp wt (MRS)	21.3357	1.5439		Lp wt (MRS)	21.3357	1.5717		Lp wt (MRS)	21.3357	1.5609		Lp-ΔmprF.2	0	Lysyl-LPG 19:1
Lp-NCIMB	1866.23		Lp-NCIMB	142.29								Lp wt (MRS)	21.6691	1.5422		Lp wt (MRS)	21.6691	1.571		Lp wt (MRS)	21.6691	1.5597		Lp-ΔmprF.3	0	Lysyl-LPG 19:1
Lp-NCIMB	2161.41		Lp-NCIMB	143.127								Lp wt (MRS)	22.0024	1.5409		Lp wt (MRS)	22.0024	1.5691		Lp wt (MRS)	22.0024	1.5594		Lp-ΔmprF.4	0	Lysyl-LPG 19:1
Lp-NCIMB	2139.65		Lp-NCIMB	184.698								Lp wt (MRS)	22.3358	1.5399		Lp wt (MRS)	22.3358	1.5677		Lp wt (MRS)	22.3358	1.5555		Lp-ΔmprF.5	0	Lysyl-LPG 19:1
Lp-NCIMB	2076.6		Lp-NCIMB	155.403								Lp wt (MRS)	22.6692	1.539		Lp wt (MRS)	22.6692	1.5655		Lp wt (MRS)	22.6692	1.5548		Lp-ΔmprF.6	0	Lysyl-LPG 19:1
Lp-NCIMB	2162.81		Lp-NCIMB	141.174								Lp wt (MRS)	23.0026	1.5378		Lp wt (MRS)	23.0026	1.5637		Lp wt (MRS)	23.0026	1.5535		Lp-ΔmprF.7	0	Lysyl-LPG 19:1
Lp-NCIMB	2014.38		Lp-NCIMB	151.218								Lp wt (MRS)	0	0.2569		Lp wt (MRS)	0	0.2635		Lp wt (MRS)	0	0.2697		Lp-ΔmprF.8	0	Lysyl-LPG 19:1
Lp-NCIMB	2158.62		Lp-NCIMB	141.174								Lp wt (MRS)	0.333389	0.2578		Lp wt (MRS)	0.333389	0.2639		Lp wt (MRS)	0.333389	0.2693		Lp-ΔmprF.9	0	Lysyl-LPG 19:1
Lp-NCIMB	2003.5		Lp-NCIMB	148.428								Lp wt (MRS)	0.66675	0.2621		Lp wt (MRS)	0.66675	0.2676		Lp wt (MRS)	0.66675	0.2731		Lp-NCIMB.1	5.45432	Lysyl-PG 32:1
Lp-NCIMB	1889.39		Lp-NCIMB	142.011								Lp wt (MRS)	1.00011	0.2686		Lp wt (MRS)	1.00011	0.2739		Lp wt (MRS)	1.00011	0.2792		Lp-NCIMB.2	5.4521	Lysyl-PG 32:1
Lp-NCIMB	2236.46		Lp-NCIMB	148.428								Lp wt (MRS)	1.3335	0.2782		Lp wt (MRS)	1.3335	0.2838		Lp wt (MRS)	1.3335	0.2894		Lp-NCIMB.3	5.81134	Lysyl-PG 32:1
Lp-NCIMB	2103.38		Lp-NCIMB	157.356								Lp wt (MRS)	1.66686	0.2915		Lp wt (MRS)	1.66686	0.297		Lp wt (MRS)	1.66686	0.3035		Lp-NCIMB.4	5.57954	Lysyl-PG 32:1
Lp-NCIMB	2048.98		Lp-NCIMB	152.055								Lp wt (MRS)	2.00022	0.3097		Lp wt (MRS)	2.00022	0.3154		Lp wt (MRS)	2.00022	0.3222		Lp-NCIMB.5	5.75404	Lysyl-PG 32:1
Lp-NCIMB	2192.94		Lp-NCIMB	162.936								Lp wt (MRS)	2.33361	0.3354		Lp wt (MRS)	2.33361	0.3405		Lp wt (MRS)	2.33361	0.3484		Lp-NCIMB.6	5.87632	Lysyl-PG 32:1
Lp-NCIMB	1921.75		Lp-NCIMB	140.337								Lp wt (MRS)	2.66697	0.3665		Lp wt (MRS)	2.66697	0.3726		Lp wt (MRS)	2.66697	0.3814		Lp-NCIMB.7	6.07422	Lysyl-PG 32:1
Lp-NCIMB	2291.43		Lp-NCIMB	144.801								Lp wt (MRS)	3.00033	0.4073		Lp wt (MRS)	3.00033	0.4158		Lp wt (MRS)	3.00033	0.4223		Lp-NCIMB.8	5.98019	Lysyl-PG 32:1
Lp-NCIMB	1953.28		Lp-NCIMB	165.168								Lp wt (MRS)	3.33372	0.4605		Lp wt (MRS)	3.33372	0.4665		Lp wt (MRS)	3.33372	0.4739		Lp-NCIMB.9	5.90954	Lysyl-PG 32:1
Lp-NCIMB	2244.55		Lp-NCIMB	148.149								Lp wt (MRS)	3.66708	0.5216		Lp wt (MRS)	3.66708	0.5281		Lp wt (MRS)	3.66708	0.535		Lp-ΔmprF.1	0	Lysyl-PG 32:1
Lp-NCIMB	2092.5		Lp-NCIMB	169.353								Lp wt (MRS)	4.00044	0.5901		Lp wt (MRS)	4.00044	0.5954		Lp wt (MRS)	4.00044	0.6037		Lp-ΔmprF.2	0	Lysyl-PG 32:1
Lp-NCIMB	1991.78		Lp-NCIMB	149.544								Lp wt (MRS)	4.33383	0.6615		Lp wt (MRS)	4.33383	0.6685		Lp wt (MRS)	4.33383	0.6794		Lp-ΔmprF.3	0	Lysyl-PG 32:1
Lp-NCIMB	2113.98		Lp-NCIMB	145.638								Lp wt (MRS)	4.66719	0.7456		Lp wt (MRS)	4.66719	0.7511		Lp wt (MRS)	4.66719	0.7639		Lp-ΔmprF.4	0	Lysyl-PG 32:1
Lp-NCIMB	2227.82		Lp-NCIMB	138.942								Lp wt (MRS)	5.00056	0.8227		Lp wt (MRS)	5.00056	0.8393		Lp wt (MRS)	5.00056	0.8379		Lp-ΔmprF.5	0	Lysyl-PG 32:1
Lp-NCIMB	2061.25		Lp-NCIMB	152.613								Lp wt (MRS)	5.33392	0.8893		Lp wt (MRS)	5.33392	0.905		Lp wt (MRS)	5.33392	0.9064		Lp-ΔmprF.6	0	Lysyl-PG 32:1
Lp-NCIMB	2039.77		Lp-NCIMB	143.127								Lp wt (MRS)	5.66731	0.9427		Lp wt (MRS)	5.66731	0.9554		Lp wt (MRS)	5.66731	0.9546		Lp-ΔmprF.7	0	Lysyl-PG 32:1
Lp-NCIMB	2209.12		Lp-NCIMB	145.08								Lp wt (MRS)	6.00067	0.9844		Lp wt (MRS)	6.00067	1.0045		Lp wt (MRS)	6.00067	1.0073		Lp-ΔmprF.8	0	Lysyl-PG 32:1
Lp-NCIMB	2100.59		Lp-NCIMB	143.127								Lp wt (MRS)	6.33403	1.028		Lp wt (MRS)	6.33403	1.0629		Lp wt (MRS)	6.33403	1.0581		Lp-ΔmprF.9	0	Lysyl-PG 32:1
Lp-NCIMB	2162.81		Lp-NCIMB	140.058								Lp wt (MRS)	6.66742	1.0788		Lp wt (MRS)	6.66742	1.1141		Lp wt (MRS)	6.66742	1.1135		Lp-NCIMB.1	5.85395	Lysyl-PG 33:1
Lp-NCIMB	1941.28		Lp-NCIMB	159.588								Lp wt (MRS)	7.00078	1.1262		Lp wt (MRS)	7.00078	1.1732		Lp wt (MRS)	7.00078	1.1661		Lp-NCIMB.2	5.86241	Lysyl-PG 33:1
Lp-NCIMB	2100.59		Lp-NCIMB	145.917								Lp wt (MRS)	7.33414	1.1721		Lp wt (MRS)	7.33414	1.2229		Lp wt (MRS)	7.33414	1.2143		Lp-NCIMB.3	6.20839	Lysyl-PG 33:1
Lp-NCIMB	2128.21		Lp-NCIMB	153.729								Lp wt (MRS)	7.66753	1.2105		Lp wt (MRS)	7.66753	1.2684		Lp wt (MRS)	7.66753	1.2544		Lp-NCIMB.4	5.85966	Lysyl-PG 33:1
Lp-NCIMB	1934.87		Lp-NCIMB	141.453								Lp wt (MRS)	8.00089	1.2452		Lp wt (MRS)	8.00089	1.3002		Lp wt (MRS)	8.00089	1.2936		Lp-NCIMB.5	6.21447	Lysyl-PG 33:1
Lp-NCIMB	2176.2		Lp-NCIMB	143.406								Lp wt (MRS)	8.33428	1.2757		Lp wt (MRS)	8.33428	1.3347		Lp wt (MRS)	8.33428	1.3222		Lp-NCIMB.6	6.16421	Lysyl-PG 33:1
Lp-NCIMB	2038.93		Lp-NCIMB	147.033								Lp wt (MRS)	8.66764	1.3021		Lp wt (MRS)	8.66764	1.3639		Lp wt (MRS)	8.66764	1.3509		Lp-NCIMB.7	6.54967	Lysyl-PG 33:1
Lp-NCIMB	2115.38		Lp-NCIMB	172.422								Lp wt (MRS)	9.001	1.3282		Lp wt (MRS)	9.001	1.3872		Lp wt (MRS)	9.001	1.375		Lp-NCIMB.8	6.36314	Lysyl-PG 33:1
Lp-NCIMB	1997.92		Lp-NCIMB	145.359								Lp wt (MRS)	9.33436	1.3448		Lp wt (MRS)	9.33436	1.4074		Lp wt (MRS)	9.33436	1.3949		Lp-NCIMB.9	6.37374	Lysyl-PG 33:1
Lp-NCIMB	1908.64		Lp-NCIMB	162.378								Lp wt (MRS)	9.66775	1.3658		Lp wt (MRS)	9.66775	1.4291		Lp wt (MRS)	9.66775	1.4163		Lp-ΔmprF.1	0	Lysyl-PG 33:1
Lp-NCIMB	2010.75		Lp-NCIMB	149.544								Lp wt (MRS)	10.0011	1.3841		Lp wt (MRS)	10.0011	1.4466		Lp wt (MRS)	10.0011	1.4332		Lp-ΔmprF.2	0	Lysyl-PG 33:1
Lp-NCIMB	2071.3		Lp-NCIMB	143.964								Lp wt (MRS)	10.3345	1.3969		Lp wt (MRS)	10.3345	1.4622		Lp wt (MRS)	10.3345	1.4479		Lp-ΔmprF.3	0	Lysyl-PG 33:1
Lp-NCIMB	1997.92		Lp-NCIMB	145.917								Lp wt (MRS)	10.6679	1.4119		Lp wt (MRS)	10.6679	1.4771		Lp wt (MRS)	10.6679	1.4632		Lp-ΔmprF.4	0	Lysyl-PG 33:1
Lp-NCIMB	1963.6		Lp-NCIMB	147.87								Lp wt (MRS)	11.0012	1.425		Lp wt (MRS)	11.0012	1.4901		Lp wt (MRS)	11.0012	1.4765		Lp-ΔmprF.5	0	Lysyl-PG 33:1
Lp-NCIMB	2274.97		Lp-NCIMB	140.616								Lp wt (MRS)	11.3346	1.4379		Lp wt (MRS)	11.3346	1.5031		Lp wt (MRS)	11.3346	1.4892		Lp-ΔmprF.6	0	Lysyl-PG 33:1
Lp-NCIMB	2134.07		Lp-NCIMB	144.243								Lp wt (MRS)	11.668	1.4491		Lp wt (MRS)	11.668	1.5139		Lp wt (MRS)	11.668	1.4986		Lp-ΔmprF.7	0	Lysyl-PG 33:1
Lp-NCIMB	2205.77		Lp-NCIMB	148.707								Lp wt (MRS)	12.0013	1.4562		Lp wt (MRS)	12.0013	1.5241		Lp wt (MRS)	12.0013	1.5088		Lp-ΔmprF.8	0	Lysyl-PG 33:1
Lp-NCIMB	2057.9		Lp-NCIMB	148.149								Lp wt (MRS)	12.3347	1.4667		Lp wt (MRS)	12.3347	1.5324		Lp wt (MRS)	12.3347	1.5173		Lp-ΔmprF.9	0	Lysyl-PG 33:1
Lp-NCIMB	2108.96		Lp-NCIMB	142.848								Lp wt (MRS)	12.6681	1.475		Lp wt (MRS)	12.6681	1.5401		Lp wt (MRS)	12.6681	1.5247		Lp-NCIMB.1	5.32451	Lysyl-PG 34:3
Lp-NCIMB	1997.36		Lp-NCIMB	143.406								Lp wt (MRS)	13.0014	1.4822		Lp wt (MRS)	13.0014	1.5468		Lp wt (MRS)	13.0014	1.5313		Lp-NCIMB.2	5.28865	Lysyl-PG 34:3
Lp-NCIMB	2057.9		Lp-NCIMB	146.754								Lp wt (MRS)	13.3348	1.4886		Lp wt (MRS)	13.3348	1.5524		Lp wt (MRS)	13.3348	1.5381		Lp-NCIMB.3	5.55165	Lysyl-PG 34:3
Lp-NCIMB	2013.54		Lp-NCIMB	146.196								Lp wt (MRS)	13.6682	1.4935		Lp wt (MRS)	13.6682	1.5569		Lp wt (MRS)	13.6682	1.5429		Lp-NCIMB.4	5.35087	Lysyl-PG 34:3
Lp-NCIMB	2066.27		Lp-NCIMB	149.544								Lp wt (MRS)	14.0016	1.4996		Lp wt (MRS)	14.0016	1.5616		Lp wt (MRS)	14.0016	1.5485		Lp-NCIMB.5	5.40253	Lysyl-PG 34:3
Lp-NCIMB	2273.01		Lp-NCIMB	144.243								Lp wt (MRS)	14.3349	1.5036		Lp wt (MRS)	14.3349	1.5659		Lp wt (MRS)	14.3349	1.5516		Lp-NCIMB.6	5.58665	Lysyl-PG 34:3
Lp-NCIMB	1972.81		Lp-NCIMB	156.519								Lp wt (MRS)	14.6683	1.5061		Lp wt (MRS)	14.6683	1.5691		Lp wt (MRS)	14.6683	1.5545		Lp-NCIMB.7	5.77107	Lysyl-PG 34:3
Lp-NCIMB	2201.87		Lp-NCIMB	135.315								Lp wt (MRS)	15.0017	1.5082		Lp wt (MRS)	15.0017	1.5724		Lp wt (MRS)	15.0017	1.5576		Lp-NCIMB.8	5.65175	Lysyl-PG 34:3
Lp-NCIMB	2004.34		Lp-NCIMB	144.243								Lp wt (MRS)	15.335	1.5124		Lp wt (MRS)	15.335	1.5749		Lp wt (MRS)	15.335	1.5601		Lp-NCIMB.9	5.65058	Lysyl-PG 34:3
Lp-NCIMB	2057.35		Lp-NCIMB	145.359								Lp wt (MRS)	15.6684	1.5131		Lp wt (MRS)	15.6684	1.5768		Lp wt (MRS)	15.6684	1.5621		Lp-ΔmprF.1	0	Lysyl-PG 34:3
Lp-NCIMB	2059.58		Lp-NCIMB	173.817								Lp wt (MRS)	16.0018	1.5163		Lp wt (MRS)	16.0018	1.5781		Lp wt (MRS)	16.0018	1.565		Lp-ΔmprF.2	0	Lysyl-PG 34:3
Lp-NCIMB	1702.74		Lp-NCIMB	157.635								Lp wt (MRS)	16.3351	1.5173		Lp wt (MRS)	16.3351	1.5803		Lp wt (MRS)	16.3351	1.5652		Lp-ΔmprF.3	0	Lysyl-PG 34:3
Lp-NCIMB	2013.82		Lp-NCIMB	148.986								Lp wt (MRS)	16.6685	1.5173		Lp wt (MRS)	16.6685	1.5821		Lp wt (MRS)	16.6685	1.568		Lp-ΔmprF.4	0	Lysyl-PG 34:3
Lp-NCIMB	2057.9		Lp-NCIMB	144.522								Lp wt (MRS)	17.0019	1.5177		Lp wt (MRS)	17.0019	1.5831		Lp wt (MRS)	17.0019	1.568		Lp-ΔmprF.5	0	Lysyl-PG 34:3
Lp-NCIMB	2082.74		Lp-NCIMB	147.87								Lp wt (MRS)	17.3352	1.5183		Lp wt (MRS)	17.3352	1.5836		Lp wt (MRS)	17.3352	1.5707		Lp-ΔmprF.6	0	Lysyl-PG 34:3
Lp-NCIMB	1971.41		Lp-NCIMB	150.66								Lp wt (MRS)	17.6686	1.5192		Lp wt (MRS)	17.6686	1.5854		Lp wt (MRS)	17.6686	1.5692		Lp-ΔmprF.7	0	Lysyl-PG 34:3
Lp-NCIMB	1802.9		Lp-NCIMB	154.287								Lp wt (MRS)	18.002	1.519		Lp wt (MRS)	18.002	1.5866		Lp wt (MRS)	18.002	1.5708		Lp-ΔmprF.8	0	Lysyl-PG 34:3
Lp-NCIMB	1963.6		Lp-NCIMB	147.312								Lp wt (MRS)	18.3354	1.5186		Lp wt (MRS)	18.3354	1.587		Lp wt (MRS)	18.3354	1.5716		Lp-ΔmprF.9	0	Lysyl-PG 34:3
Lp-NCIMB	1928.45		Lp-NCIMB	153.171								Lp wt (MRS)	18.6687	1.5179		Lp wt (MRS)	18.6687	1.5878		Lp wt (MRS)	18.6687	1.5726		Lp-NCIMB.1	5.65668	Lysyl-PG 34:2
Lp-NCIMB	2108.96		Lp-NCIMB	147.591								Lp wt (MRS)	19.0021	1.5174		Lp wt (MRS)	19.0021	1.5879		Lp wt (MRS)	19.0021	1.5719		Lp-NCIMB.2	5.92077	Lysyl-PG 34:2
Lp-NCIMB	2073.81		Lp-NCIMB	145.359								Lp wt (MRS)	19.3355	1.5171		Lp wt (MRS)	19.3355	1.5887		Lp wt (MRS)	19.3355	1.5722		Lp-NCIMB.3	6.20922	Lysyl-PG 34:2
Lp-NCIMB	2105.61		Lp-NCIMB	143.406								Lp wt (MRS)	19.6688	1.5174		Lp wt (MRS)	19.6688	1.5884		Lp wt (MRS)	19.6688	1.573		Lp-NCIMB.4	6.09601	Lysyl-PG 34:2
Lp-NCIMB	2260.46		Lp-NCIMB	136.152								Lp wt (MRS)	20.0022	1.5169		Lp wt (MRS)	20.0022	1.5893		Lp wt (MRS)	20.0022	1.5728		Lp-NCIMB.5	6.2312	Lysyl-PG 34:2
Lp-NCIMB	2097.52		Lp-NCIMB	143.406								Lp wt (MRS)	20.3356	1.5155		Lp wt (MRS)	20.3356	1.5896		Lp wt (MRS)	20.3356	1.5732		Lp-NCIMB.6	6.30461	Lysyl-PG 34:2
Lp-NCIMB	1899.15		Lp-NCIMB	155.403								Lp wt (MRS)	20.6689	1.5155		Lp wt (MRS)	20.6689	1.5891		Lp wt (MRS)	20.6689	1.5724		Lp-NCIMB.7	6.46615	Lysyl-PG 34:2
Lp-NCIMB	2032.24		Lp-NCIMB	145.359								Lp wt (MRS)	21.0023	1.514		Lp wt (MRS)	21.0023	1.5893		Lp wt (MRS)	21.0023	1.5716		Lp-NCIMB.8	6.27678	Lysyl-PG 34:2
Lp-NCIMB	1942.96		Lp-NCIMB	148.149								Lp wt (MRS)	21.3357	1.5139		Lp wt (MRS)	21.3357	1.5882		Lp wt (MRS)	21.3357	1.5715		Lp-NCIMB.9	6.31394	Lysyl-PG 34:2
Lp-NCIMB	1996.8		Lp-NCIMB	139.779								Lp wt (MRS)	21.6691	1.5123		Lp wt (MRS)	21.6691	1.5873		Lp wt (MRS)	21.6691	1.571		Lp-ΔmprF.1	0	Lysyl-PG 34:2
Lp-NCIMB	2052.6		Lp-NCIMB	145.359								Lp wt (MRS)	22.0024	1.5111		Lp wt (MRS)	22.0024	1.5864		Lp wt (MRS)	22.0024	1.5694		Lp-ΔmprF.2	0	Lysyl-PG 34:2
Lp-NCIMB	1990.39		Lp-NCIMB	140.337								Lp wt (MRS)	22.3358	1.5107		Lp wt (MRS)	22.3358	1.585		Lp wt (MRS)	22.3358	1.5677		Lp-ΔmprF.3	0	Lysyl-PG 34:2
Lp-NCIMB	2066.27		Lp-NCIMB	155.124								Lp wt (MRS)	22.6692	1.5099		Lp wt (MRS)	22.6692	1.5824		Lp wt (MRS)	22.6692	1.567		Lp-ΔmprF.4	0	Lysyl-PG 34:2
Lp-NCIMB	2138.81		Lp-NCIMB	142.569								Lp wt (MRS)	23.0026	1.5074		Lp wt (MRS)	23.0026	1.5806		Lp wt (MRS)	23.0026	1.5648		Lp-ΔmprF.5	0	Lysyl-PG 34:2
Lp-NCIMB	2005.17		Lp-NCIMB	145.917								Lp wt (MRS)	0	0.266		Lp wt (MRS)	0	0.2676		Lp wt (MRS)	0	0.2687		Lp-ΔmprF.6	0	Lysyl-PG 34:2
Lp-NCIMB	1975.32		Lp-NCIMB	169.353								Lp wt (MRS)	0.333389	0.2676		Lp wt (MRS)	0.333389	0.2688		Lp wt (MRS)	0.333389	0.2688		Lp-ΔmprF.7	0	Lysyl-PG 34:2
Lp-NCIMB	1976.44		Lp-NCIMB	137.826								Lp wt (MRS)	0.66675	0.2717		Lp wt (MRS)	0.66675	0.2731		Lp wt (MRS)	0.66675	0.273		Lp-ΔmprF.8	0	Lysyl-PG 34:2
Lp-NCIMB	2222.24		Lp-NCIMB	142.569								Lp wt (MRS)	1.00011	0.2784		Lp wt (MRS)	1.00011	0.2788		Lp wt (MRS)	1.00011	0.2793		Lp-ΔmprF.9	0	Lysyl-PG 34:2
Lp-NCIMB	1965.83		Lp-NCIMB	149.823								Lp wt (MRS)	1.3335	0.2872		Lp wt (MRS)	1.3335	0.289		Lp wt (MRS)	1.3335	0.2887		Lp-NCIMB.1	6.10613	Lysyl-PG 34:1
Lp-NCIMB	2036.98		Lp-NCIMB	144.801								Lp wt (MRS)	1.66686	0.3004		Lp wt (MRS)	1.66686	0.3023		Lp wt (MRS)	1.66686	0.3024		Lp-NCIMB.2	6.1138	Lysyl-PG 34:1
Lp-NCIMB	2155.28		Lp-NCIMB	141.453								Lp wt (MRS)	2.00022	0.3192		Lp wt (MRS)	2.00022	0.32		Lp wt (MRS)	2.00022	0.3207		Lp-NCIMB.3	6.42814	Lysyl-PG 34:1
Lp-NCIMB	1985.92		Lp-NCIMB	138.105								Lp wt (MRS)	2.33361	0.3444		Lp wt (MRS)	2.33361	0.3445		Lp wt (MRS)	2.33361	0.3461		Lp-NCIMB.4	6.23881	Lysyl-PG 34:1
Lp-NCIMB	2011.87		Lp-NCIMB	142.29								Lp wt (MRS)	2.66697	0.3764		Lp wt (MRS)	2.66697	0.3765		Lp wt (MRS)	2.66697	0.3788		Lp-NCIMB.5	6.62793	Lysyl-PG 34:1
Lp-NCIMB	1928.45		Lp-NCIMB	149.823								Lp wt (MRS)	3.00033	0.4205		Lp wt (MRS)	3.00033	0.4181		Lp wt (MRS)	3.00033	0.4202		Lp-NCIMB.6	6.5863	Lysyl-PG 34:1
Lp-NCIMB	2071.57		Lp-NCIMB	137.268								Lp wt (MRS)	3.33372	0.4661		Lp wt (MRS)	3.33372	0.4638		Lp wt (MRS)	3.33372	0.4684		Lp-NCIMB.7	6.71671	Lysyl-PG 34:1
Lp-NCIMB	2104.5		Lp-NCIMB	143.406								Lp wt (MRS)	3.66708	0.525		Lp wt (MRS)	3.66708	0.5227		Lp wt (MRS)	3.66708	0.5245		Lp-NCIMB.8	6.50632	Lysyl-PG 34:1
Lp-NCIMB	1963.6		Lp-NCIMB	148.149								Lp wt (MRS)	4.00044	0.5931		Lp wt (MRS)	4.00044	0.589		Lp wt (MRS)	4.00044	0.587		Lp-NCIMB.9	6.56127	Lysyl-PG 34:1
Lp-NCIMB	1982.57		Lp-NCIMB	148.149								Lp wt (MRS)	4.33383	0.6587		Lp wt (MRS)	4.33383	0.6612		Lp wt (MRS)	4.33383	0.6617		Lp-ΔmprF.1	3.45546	Lysyl-PG 34:1
Lp-NCIMB	1946.86		Lp-NCIMB	148.707								Lp wt (MRS)	4.66719	0.7351		Lp wt (MRS)	4.66719	0.7412		Lp wt (MRS)	4.66719	0.7373		Lp-ΔmprF.2	3.00021	Lysyl-PG 34:1
Lp-NCIMB	2011.31		Lp-NCIMB	142.848								Lp wt (MRS)	5.00056	0.812		Lp wt (MRS)	5.00056	0.8138		Lp wt (MRS)	5.00056	0.8117		Lp-ΔmprF.3	3.92909	Lysyl-PG 34:1
Lp-NCIMB	2151.09		Lp-NCIMB	140.616								Lp wt (MRS)	5.33392	0.8728		Lp wt (MRS)	5.33392	0.8789		Lp wt (MRS)	5.33392	0.8726		Lp-ΔmprF.4	3.23168	Lysyl-PG 34:1
Lp-NCIMB	2021.08		Lp-NCIMB	145.638								Lp wt (MRS)	5.66731	0.9175		Lp wt (MRS)	5.66731	0.924		Lp wt (MRS)	5.66731	0.9211		Lp-ΔmprF.5	3.77998	Lysyl-PG 34:1
Lp-NCIMB	1958.02		Lp-NCIMB	142.569								Lp wt (MRS)	6.00067	0.9611		Lp wt (MRS)	6.00067	0.9727		Lp wt (MRS)	6.00067	0.9709		Lp-ΔmprF.6	0	Lysyl-PG 34:1
Lp-NCIMB	1986.48		Lp-NCIMB	148.149								Lp wt (MRS)	6.33403	1.0064		Lp wt (MRS)	6.33403	1.0167		Lp wt (MRS)	6.33403	1.0166		Lp-ΔmprF.7	0	Lysyl-PG 34:1
Lp-NCIMB	1969.18		Lp-NCIMB	145.638								Lp wt (MRS)	6.66742	1.049		Lp wt (MRS)	6.66742	1.0662		Lp wt (MRS)	6.66742	1.0642		Lp-ΔmprF.8	3.25205	Lysyl-PG 34:1
Lp-NCIMB	1783.09		Lp-NCIMB	157.077								Lp wt (MRS)	7.00078	1.0957		Lp wt (MRS)	7.00078	1.113		Lp wt (MRS)	7.00078	1.1113		Lp-ΔmprF.9	2.94366	Lysyl-PG 34:1
Lp-NCIMB	2041.16		Lp-NCIMB	142.848								Lp wt (MRS)	7.33414	1.1381		Lp wt (MRS)	7.33414	1.1584		Lp wt (MRS)	7.33414	1.1557		Lp-NCIMB.1	6.06968	Lysyl-PG 35:2
Lp-NCIMB	2082.18		Lp-NCIMB	142.011								Lp wt (MRS)	7.66753	1.1746		Lp wt (MRS)	7.66753	1.1995		Lp wt (MRS)	7.66753	1.1957		Lp-NCIMB.2	5.96831	Lysyl-PG 35:2
Lp-NCIMB	1895.53		Lp-NCIMB	139.5								Lp wt (MRS)	8.00089	1.2087		Lp wt (MRS)	8.00089	1.2296		Lp wt (MRS)	8.00089	1.2335		Lp-NCIMB.3	6.43119	Lysyl-PG 35:2
Lp-NCIMB	1953		Lp-NCIMB	145.917								Lp wt (MRS)	8.33428	1.2401		Lp wt (MRS)	8.33428	1.2608		Lp wt (MRS)	8.33428	1.2631		Lp-NCIMB.4	6.11532	Lysyl-PG 35:2
Lp-NCIMB	2096.13		Lp-NCIMB	144.801								Lp wt (MRS)	8.66764	1.2642		Lp wt (MRS)	8.66764	1.2857		Lp wt (MRS)	8.66764	1.2897		Lp-NCIMB.5	6.51085	Lysyl-PG 35:2
Lp-NCIMB	2150.53		Lp-NCIMB	144.243								Lp wt (MRS)	9.001	1.2875		Lp wt (MRS)	9.001	1.313		Lp wt (MRS)	9.001	1.3165		Lp-NCIMB.6	6.43922	Lysyl-PG 35:2
Lp-NCIMB	1966.67		Lp-NCIMB	149.265								Lp wt (MRS)	9.33436	1.3072		Lp wt (MRS)	9.33436	1.333		Lp wt (MRS)	9.33436	1.3363		Lp-NCIMB.7	6.72132	Lysyl-PG 35:2
Lp-NCIMB	1997.36		Lp-NCIMB	139.779								Lp wt (MRS)	9.66775	1.329		Lp wt (MRS)	9.66775	1.3543		Lp wt (MRS)	9.66775	1.3573		Lp-NCIMB.8	6.4849	Lysyl-PG 35:2
Lp-NCIMB	1942.96		Lp-NCIMB	148.428								Lp wt (MRS)	10.0011	1.3449		Lp wt (MRS)	10.0011	1.3711		Lp wt (MRS)	10.0011	1.3715		Lp-NCIMB.9	6.58763	Lysyl-PG 35:2
Lp-NCIMB	1881.86		Lp-NCIMB	146.475								Lp wt (MRS)	10.3345	1.3585		Lp wt (MRS)	10.3345	1.3867		Lp wt (MRS)	10.3345	1.3906		Lp-ΔmprF.1	0	Lysyl-PG 35:2
Lp-NCIMB	1987.04		Lp-NCIMB	144.243								Lp wt (MRS)	10.6679	1.3714		Lp wt (MRS)	10.6679	1.4028		Lp wt (MRS)	10.6679	1.403		Lp-ΔmprF.2	0	Lysyl-PG 35:2
Lp-NCIMB	2091.11		Lp-NCIMB	142.011								Lp wt (MRS)	11.0012	1.3875		Lp wt (MRS)	11.0012	1.4127		Lp wt (MRS)	11.0012	1.4186		Lp-ΔmprF.3	0	Lysyl-PG 35:2
Lp-NCIMB	2009.08		Lp-NCIMB	142.569								Lp wt (MRS)	11.3346	1.3986		Lp wt (MRS)	11.3346	1.4274		Lp wt (MRS)	11.3346	1.4317		Lp-ΔmprF.4	0	Lysyl-PG 35:2
Lp-NCIMB	1908.64		Lp-NCIMB	149.265								Lp wt (MRS)	11.668	1.4109		Lp wt (MRS)	11.668	1.4379		Lp wt (MRS)	11.668	1.4421		Lp-ΔmprF.5	0	Lysyl-PG 35:2
Lp-NCIMB	1955.51		Lp-NCIMB	142.29								Lp wt (MRS)	12.0013	1.4201		Lp wt (MRS)	12.0013	1.4475		Lp wt (MRS)	12.0013	1.4528		Lp-ΔmprF.6	0	Lysyl-PG 35:2
Lp-NCIMB	1871.53		Lp-NCIMB	140.616								Lp wt (MRS)	12.3347	1.429		Lp wt (MRS)	12.3347	1.4571		Lp wt (MRS)	12.3347	1.4617		Lp-ΔmprF.7	0	Lysyl-PG 35:2
Lp-NCIMB	2004.34		Lp-NCIMB	139.5								Lp wt (MRS)	12.6681	1.438		Lp wt (MRS)	12.6681	1.4648		Lp wt (MRS)	12.6681	1.4709		Lp-ΔmprF.8	0	Lysyl-PG 35:2
Lp-NCIMB	1973.09		Lp-NCIMB	145.08								Lp wt (MRS)	13.0014	1.4439		Lp wt (MRS)	13.0014	1.4715		Lp wt (MRS)	13.0014	1.4768		Lp-ΔmprF.9	0	Lysyl-PG 35:2
Lp-NCIMB	2024.7		Lp-NCIMB	143.964								Lp wt (MRS)	13.3348	1.4511		Lp wt (MRS)	13.3348	1.4791		Lp wt (MRS)	13.3348	1.484		Lp-NCIMB.1	6.30115	Lysyl-PG 35:1
Lp-NCIMB	1937.93		Lp-NCIMB	166.842								Lp wt (MRS)	13.6682	1.4563		Lp wt (MRS)	13.6682	1.484		Lp wt (MRS)	13.6682	1.4889		Lp-NCIMB.2	6.39609	Lysyl-PG 35:1
Lp-NCIMB	1923.7		Lp-NCIMB	139.779								Lp wt (MRS)	14.0016	1.462		Lp wt (MRS)	14.0016	1.4895		Lp wt (MRS)	14.0016	1.4957		Lp-NCIMB.3	6.74531	Lysyl-PG 35:1
Lp-NCIMB	1850.05		Lp-NCIMB	142.569								Lp wt (MRS)	14.3349	1.4661		Lp wt (MRS)	14.3349	1.4933		Lp wt (MRS)	14.3349	1.4991		Lp-NCIMB.4	6.42855	Lysyl-PG 35:1
Lp-NCIMB	1942.96		Lp-NCIMB	147.87								Lp wt (MRS)	14.6683	1.4691		Lp wt (MRS)	14.6683	1.4965		Lp wt (MRS)	14.6683	1.5018		Lp-NCIMB.5	6.84326	Lysyl-PG 35:1
Lp-NCIMB	1891.62		Lp-NCIMB	169.632								Lp wt (MRS)	15.0017	1.472		Lp wt (MRS)	15.0017	1.4992		Lp wt (MRS)	15.0017	1.5046		Lp-NCIMB.6	6.75164	Lysyl-PG 35:1
Lp-NCIMB	1976.16		Lp-NCIMB	153.729								Lp wt (MRS)	15.335	1.4741		Lp wt (MRS)	15.335	1.5018		Lp wt (MRS)	15.335	1.5073		Lp-NCIMB.7	6.99438	Lysyl-PG 35:1
Lp-NCIMB	2026.1		Lp-NCIMB	143.127								Lp wt (MRS)	15.6684	1.4751		Lp wt (MRS)	15.6684	1.5042		Lp wt (MRS)	15.6684	1.5101		Lp-NCIMB.8	6.74606	Lysyl-PG 35:1
Lp-NCIMB	2045.91		Lp-NCIMB	142.011								Lp wt (MRS)	16.0018	1.4778		Lp wt (MRS)	16.0018	1.5057		Lp wt (MRS)	16.0018	1.5115		Lp-NCIMB.9	6.84057	Lysyl-PG 35:1
Lp-NCIMB	2032.24		Lp-NCIMB	144.243								Lp wt (MRS)	16.3351	1.478		Lp wt (MRS)	16.3351	1.5065		Lp wt (MRS)	16.3351	1.5122		Lp-ΔmprF.1	5.16036	Lysyl-PG 35:1
Lp-NCIMB	1896.64		Lp-NCIMB	148.149								Lp wt (MRS)	16.6685	1.4783		Lp wt (MRS)	16.6685	1.5063		Lp wt (MRS)	16.6685	1.5132		Lp-ΔmprF.2	4.73994	Lysyl-PG 35:1
Lp-NCIMB	2052.05		Lp-NCIMB	142.569								Lp wt (MRS)	17.0019	1.4786		Lp wt (MRS)	17.0019	1.5069		Lp wt (MRS)	17.0019	1.5124		Lp-ΔmprF.3	5.01591	Lysyl-PG 35:1
Lp-NCIMB	1921.75		Lp-NCIMB	156.798								Lp wt (MRS)	17.3352	1.4764		Lp wt (MRS)	17.3352	1.5076		Lp wt (MRS)	17.3352	1.5145		Lp-ΔmprF.4	5.03033	Lysyl-PG 35:1
Lp-NCIMB	2011.87		Lp-NCIMB	148.149								Lp wt (MRS)	17.6686	1.4775		Lp wt (MRS)	17.6686	1.5057		Lp wt (MRS)	17.6686	1.5128		Lp-ΔmprF.5	4.91038	Lysyl-PG 35:1
Lp-NCIMB	2021.36		Lp-NCIMB	145.08								Lp wt (MRS)	18.002	1.4776		Lp wt (MRS)	18.002	1.5069		Lp wt (MRS)	18.002	1.5143		Lp-ΔmprF.6	4.98026	Lysyl-PG 35:1
Lp-NCIMB	1985.64		Lp-NCIMB	146.754								Lp wt (MRS)	18.3354	1.4771		Lp wt (MRS)	18.3354	1.5065		Lp wt (MRS)	18.3354	1.5144		Lp-ΔmprF.7	4.96059	Lysyl-PG 35:1
Lp-NCIMB	1875.72		Lp-NCIMB	138.105								Lp wt (MRS)	18.6687	1.4757		Lp wt (MRS)	18.6687	1.5063		Lp wt (MRS)	18.6687	1.5142		Lp-ΔmprF.8	4.91784	Lysyl-PG 35:1
Lp-NCIMB	1971.97		Lp-NCIMB	146.475								Lp wt (MRS)	19.0021	1.4749		Lp wt (MRS)	19.0021	1.507		Lp wt (MRS)	19.0021	1.5137		Lp-ΔmprF.9	4.99588	Lysyl-PG 35:1
Lp-NCIMB	2009.08		Lp-NCIMB	154.845								Lp wt (MRS)	19.3355	1.4741		Lp wt (MRS)	19.3355	1.5058		Lp wt (MRS)	19.3355	1.5135		Lp-NCIMB.1	5.5108	Lysyl-PG 36:3
Lp-NCIMB	1935.7		Lp-NCIMB	145.917								Lp wt (MRS)	19.6688	1.4727		Lp wt (MRS)	19.6688	1.5054		Lp wt (MRS)	19.6688	1.5133		Lp-NCIMB.2	5.60435	Lysyl-PG 36:3
Lp-NCIMB	1949.09		Lp-NCIMB	139.221								Lp wt (MRS)	20.0022	1.4721		Lp wt (MRS)	20.0022	1.5045		Lp wt (MRS)	20.0022	1.512		Lp-NCIMB.3	5.92663	Lysyl-PG 36:3
Lp-NCIMB	1799.55		Lp-NCIMB	145.917								Lp wt (MRS)	20.3356	1.4703		Lp wt (MRS)	20.3356	1.504		Lp wt (MRS)	20.3356	1.5124		Lp-NCIMB.4	5.85843	Lysyl-PG 36:3
Lp-NCIMB	2013.82		Lp-NCIMB	147.033								Lp wt (MRS)	20.6689	1.4693		Lp wt (MRS)	20.6689	1.5037		Lp wt (MRS)	20.6689	1.5113		Lp-NCIMB.5	6.10307	Lysyl-PG 36:3
Lp-NCIMB	2087.2		Lp-NCIMB	134.199								Lp wt (MRS)	21.0023	1.467		Lp wt (MRS)	21.0023	1.5029		Lp wt (MRS)	21.0023	1.5103		Lp-NCIMB.6	6.14358	Lysyl-PG 36:3
Lp-NCIMB	1969.18		Lp-NCIMB	147.033								Lp wt (MRS)	21.3357	1.4667		Lp wt (MRS)	21.3357	1.5015		Lp wt (MRS)	21.3357	1.5091		Lp-NCIMB.7	5.94976	Lysyl-PG 36:3
Lp-NCIMB	1913.66		Lp-NCIMB	144.522								Lp wt (MRS)	21.6691	1.4637		Lp wt (MRS)	21.6691	1.4996		Lp wt (MRS)	21.6691	1.5089		Lp-NCIMB.8	5.70958	Lysyl-PG 36:3
Lp-NCIMB	1939.89		Lp-NCIMB	146.475								Lp wt (MRS)	22.0024	1.4612		Lp wt (MRS)	22.0024	1.4986		Lp wt (MRS)	22.0024	1.5077		Lp-NCIMB.9	5.82372	Lysyl-PG 36:3
Lp-NCIMB	1903.9		Lp-NCIMB	140.895								Lp wt (MRS)	22.3358	1.4609		Lp wt (MRS)	22.3358	1.4995		Lp wt (MRS)	22.3358	1.5067		Lp-ΔmprF.1	0	Lysyl-PG 36:3
Lp-NCIMB	1894.69		Lp-NCIMB	149.544								Lp wt (MRS)	22.6692	1.4592		Lp wt (MRS)	22.6692	1.4987		Lp wt (MRS)	22.6692	1.5064		Lp-ΔmprF.2	0	Lysyl-PG 36:3
Lp-NCIMB	1949.09		Lp-NCIMB	143.964								Lp wt (MRS)	23.0026	1.4567		Lp wt (MRS)	23.0026	1.4977		Lp wt (MRS)	23.0026	1.5057		Lp-ΔmprF.3	0	Lysyl-PG 36:3
Lp-NCIMB	1934.59		Lp-NCIMB	143.406								?mprF (MRS)	0	0.2547		?mprF (MRS)	0	0.2611		?mprF (MRS)	0	0.2656		Lp-ΔmprF.4	0	Lysyl-PG 36:3
Lp-NCIMB	1795.37		Lp-NCIMB	138.384								?mprF (MRS)	0.333389	0.2559		?mprF (MRS)	0.333389	0.2614		?mprF (MRS)	0.333389	0.2649		Lp-ΔmprF.5	0	Lysyl-PG 36:3
Lp-NCIMB	2097.52		Lp-NCIMB	139.779								?mprF (MRS)	0.66675	0.2604		?mprF (MRS)	0.66675	0.2645		?mprF (MRS)	0.66675	0.2684		Lp-ΔmprF.6	0	Lysyl-PG 36:3
Lp-NCIMB	1996.52		Lp-NCIMB	145.359								?mprF (MRS)	1.00011	0.2665		?mprF (MRS)	1.00011	0.2702		?mprF (MRS)	1.00011	0.2735		Lp-ΔmprF.7	0	Lysyl-PG 36:3
Lp-NCIMB	2011.87		Lp-NCIMB	143.685								?mprF (MRS)	1.3335	0.2755		?mprF (MRS)	1.3335	0.2787		?mprF (MRS)	1.3335	0.2824		Lp-ΔmprF.8	0	Lysyl-PG 36:3
Lp-NCIMB	1796.76		Lp-NCIMB	136.71								?mprF (MRS)	1.66686	0.2875		?mprF (MRS)	1.66686	0.2904		?mprF (MRS)	1.66686	0.2953		Lp-ΔmprF.9	0	Lysyl-PG 36:3
Lp-NCIMB	1926.49		Lp-NCIMB	141.732								?mprF (MRS)	2.00022	0.3037		?mprF (MRS)	2.00022	0.307		?mprF (MRS)	2.00022	0.3134		Lp-NCIMB.1	6.0062	Lysyl-PG 36:2
Lp-NCIMB	1882.69		Lp-NCIMB	153.729								?mprF (MRS)	2.33361	0.3277		?mprF (MRS)	2.33361	0.3297		?mprF (MRS)	2.33361	0.338		Lp-NCIMB.2	5.9779	Lysyl-PG 36:2
Lp-NCIMB	1932.35		Lp-NCIMB	143.127								?mprF (MRS)	2.66697	0.3602		?mprF (MRS)	2.66697	0.3607		?mprF (MRS)	2.66697	0.3701		Lp-NCIMB.3	6.32594	Lysyl-PG 36:2
Lp-NCIMB	1928.45		Lp-NCIMB	153.45								?mprF (MRS)	3.00033	0.4016		?mprF (MRS)	3.00033	0.4007		?mprF (MRS)	3.00033	0.4109		Lp-NCIMB.4	6.29364	Lysyl-PG 36:2
Lp-NCIMB	2004.62		Lp-NCIMB	144.243								?mprF (MRS)	3.33372	0.4504		?mprF (MRS)	3.33372	0.4477		?mprF (MRS)	3.33372	0.4616		Lp-NCIMB.5	6.55001	Lysyl-PG 36:2
Lp-NCIMB	1937.93		Lp-NCIMB	146.475								?mprF (MRS)	3.66708	0.5087		?mprF (MRS)	3.66708	0.5076		?mprF (MRS)	3.66708	0.5221		Lp-NCIMB.6	6.62519	Lysyl-PG 36:2
Lp-NCIMB	1921.75		Lp-NCIMB	144.801								?mprF (MRS)	4.00044	0.5751		?mprF (MRS)	4.00044	0.5733		?mprF (MRS)	4.00044	0.5923		Lp-NCIMB.7	6.36636	Lysyl-PG 36:2
Lp-NCIMB	1909.76		Lp-NCIMB	142.29								?mprF (MRS)	4.33383	0.6492		?mprF (MRS)	4.33383	0.6448		?mprF (MRS)	4.33383	0.6704		Lp-NCIMB.8	6.13816	Lysyl-PG 36:2
Lp-NCIMB	1928.45		Lp-NCIMB	148.707								?mprF (MRS)	4.66719	0.7307		?mprF (MRS)	4.66719	0.7295		?mprF (MRS)	4.66719	0.7443		Lp-NCIMB.9	6.19521	Lysyl-PG 36:2
Lp-NCIMB	1912.27		Lp-NCIMB	146.196								?mprF (MRS)	5.00056	0.8181		?mprF (MRS)	5.00056	0.8133		?mprF (MRS)	5.00056	0.8329		Lp-ΔmprF.1	0	Lysyl-PG 36:2
Lp-NCIMB	1888.27		Lp-NCIMB	146.196								?mprF (MRS)	5.33392	0.891		?mprF (MRS)	5.33392	0.8864		?mprF (MRS)	5.33392	0.8963		Lp-ΔmprF.2	0	Lysyl-PG 36:2
Lp-NCIMB	1943.51		Lp-NCIMB	143.406								?mprF (MRS)	5.66731	0.9452		?mprF (MRS)	5.66731	0.9451		?mprF (MRS)	5.66731	0.9537		Lp-ΔmprF.3	0	Lysyl-PG 36:2
Lp-NCIMB	1923.98		Lp-NCIMB	153.171								?mprF (MRS)	6.00067	0.9939		?mprF (MRS)	6.00067	0.9985		?mprF (MRS)	6.00067	1.0068		Lp-ΔmprF.4	0	Lysyl-PG 36:2
Lp-NCIMB	1937.1		Lp-NCIMB	141.732								?mprF (MRS)	6.33403	1.0444		?mprF (MRS)	6.33403	1.0508		?mprF (MRS)	6.33403	1.0585		Lp-ΔmprF.5	0	Lysyl-PG 36:2
Lp-NCIMB	1886.04		Lp-NCIMB	146.754								?mprF (MRS)	6.66742	1.0992		?mprF (MRS)	6.66742	1.1042		?mprF (MRS)	6.66742	1.1144		Lp-ΔmprF.6	0	Lysyl-PG 36:2
Lp-NCIMB	1910.31		Lp-NCIMB	143.406								?mprF (MRS)	7.00078	1.149		?mprF (MRS)	7.00078	1.1554		?mprF (MRS)	7.00078	1.1672		Lp-ΔmprF.7	0	Lysyl-PG 36:2
Lp-NCIMB	1942.68		Lp-NCIMB	139.779								?mprF (MRS)	7.33414	1.2029		?mprF (MRS)	7.33414	1.2085		?mprF (MRS)	7.33414	1.2167		Lp-ΔmprF.8	0	Lysyl-PG 36:2
Lp-NCIMB	1874.6		Lp-NCIMB	140.337								?mprF (MRS)	7.66753	1.2506		?mprF (MRS)	7.66753	1.2541		?mprF (MRS)	7.66753	1.2591		Lp-ΔmprF.9	0	Lysyl-PG 36:2
Lp-NCIMB	1874.88		Lp-NCIMB	157.077								?mprF (MRS)	8.00089	1.2879		?mprF (MRS)	8.00089	1.2964		?mprF (MRS)	8.00089	1.2971		Lp-NCIMB.1	6.03239	Lysyl-PG 37:2
Lp-NCIMB	1928.45		Lp-NCIMB	137.268								?mprF (MRS)	8.33428	1.3227		?mprF (MRS)	8.33428	1.3277		?mprF (MRS)	8.33428	1.333		Lp-NCIMB.2	6.03107	Lysyl-PG 37:2
Lp-NCIMB	1969.74		Lp-NCIMB	144.243								?mprF (MRS)	8.66764	1.3502		?mprF (MRS)	8.66764	1.3589		?mprF (MRS)	8.66764	1.3623		Lp-NCIMB.3	6.44387	Lysyl-PG 37:2
Lp-NCIMB	1827.73		Lp-NCIMB	143.685								?mprF (MRS)	9.001	1.3776		?mprF (MRS)	9.001	1.3854		?mprF (MRS)	9.001	1.3875		Lp-NCIMB.4	6.21495	Lysyl-PG 37:2
Lp-NCIMB	1939.89		Lp-NCIMB	147.312								?mprF (MRS)	9.33436	1.3983		?mprF (MRS)	9.33436	1.4089		?mprF (MRS)	9.33436	1.4104		Lp-NCIMB.5	6.60063	Lysyl-PG 37:2
Lp-NCIMB	1949.09		Lp-NCIMB	142.011								?mprF (MRS)	9.66775	1.4222		?mprF (MRS)	9.66775	1.4299		?mprF (MRS)	9.66775	1.4302		Lp-NCIMB.6	6.59045	Lysyl-PG 37:2
Lp-NCIMB	1861.77		Lp-NCIMB	145.08								?mprF (MRS)	10.0011	1.44		?mprF (MRS)	10.0011	1.4475		?mprF (MRS)	10.0011	1.4484		Lp-NCIMB.7	6.6142	Lysyl-PG 37:2
Lp-NCIMB	1965.83		Lp-NCIMB	148.986								?mprF (MRS)	10.3345	1.4574		?mprF (MRS)	10.3345	1.4637		?mprF (MRS)	10.3345	1.4634		Lp-NCIMB.8	6.26849	Lysyl-PG 37:2
Lp-NCIMB	1813.5		Lp-NCIMB	149.544								?mprF (MRS)	10.6679	1.4699		?mprF (MRS)	10.6679	1.478		?mprF (MRS)	10.6679	1.4795		Lp-NCIMB.9	6.45611	Lysyl-PG 37:2
Lp-NCIMB	2086.64		Lp-NCIMB	136.989								?mprF (MRS)	11.0012	1.4836		?mprF (MRS)	11.0012	1.4906		?mprF (MRS)	11.0012	1.49		Lp-ΔmprF.1	0	Lysyl-PG 37:2
Lp-NCIMB	1881.86		Lp-NCIMB	143.406								?mprF (MRS)	11.3346	1.4939		?mprF (MRS)	11.3346	1.5035		?mprF (MRS)	11.3346	1.5019		Lp-ΔmprF.2	0	Lysyl-PG 37:2
Lp-NCIMB	1876.83		Lp-NCIMB	154.008								?mprF (MRS)	11.668	1.5065		?mprF (MRS)	11.668	1.5146		?mprF (MRS)	11.668	1.5125		Lp-ΔmprF.3	0	Lysyl-PG 37:2
Lp-NCIMB	1879.34		Lp-NCIMB	154.287								?mprF (MRS)	12.0013	1.5155		?mprF (MRS)	12.0013	1.5233		?mprF (MRS)	12.0013	1.521		Lp-ΔmprF.4	0	Lysyl-PG 37:2
Lp-NCIMB	1882.69		Lp-NCIMB	142.011								?mprF (MRS)	12.3347	1.5224		?mprF (MRS)	12.3347	1.5306		?mprF (MRS)	12.3347	1.5285		Lp-ΔmprF.5	0	Lysyl-PG 37:2
Lp-NCIMB	1891.62		Lp-NCIMB	138.663								?mprF (MRS)	12.6681	1.5288		?mprF (MRS)	12.6681	1.5369		?mprF (MRS)	12.6681	1.5346		Lp-ΔmprF.6	0	Lysyl-PG 37:2
Lp-NCIMB	1903.9		Lp-NCIMB	145.08								?mprF (MRS)	13.0014	1.5346		?mprF (MRS)	13.0014	1.5423		?mprF (MRS)	13.0014	1.541		Lp-ΔmprF.7	0	Lysyl-PG 37:2
Lp-NCIMB	1858.42		Lp-NCIMB	152.334								?mprF (MRS)	13.3348	1.5395		?mprF (MRS)	13.3348	1.5478		?mprF (MRS)	13.3348	1.5456		Lp-ΔmprF.8	0	Lysyl-PG 37:2
Lp-NCIMB	1843.35		Lp-NCIMB	153.171								?mprF (MRS)	13.6682	1.5433		?mprF (MRS)	13.6682	1.5513		?mprF (MRS)	13.6682	1.5494		Lp-ΔmprF.9	0	Lysyl-PG 37:2
Lp-NCIMB	2009.08		Lp-NCIMB	141.453								?mprF (MRS)	14.0016	1.5466		?mprF (MRS)	14.0016	1.5557		?mprF (MRS)	14.0016	1.5526		Lp-NCIMB.1	4.82876	Lysyl-PG 38:2
Lp-NCIMB	1785.04		Lp-NCIMB	151.218								?mprF (MRS)	14.3349	1.5494		?mprF (MRS)	14.3349	1.5588		?mprF (MRS)	14.3349	1.5564		Lp-NCIMB.2	4.72918	Lysyl-PG 38:2
Lp-NCIMB	1934.87		Lp-NCIMB	141.174								?mprF (MRS)	14.6683	1.5523		?mprF (MRS)	14.6683	1.5616		?mprF (MRS)	14.6683	1.5587		Lp-NCIMB.3	5.22902	Lysyl-PG 38:2
Lp-NCIMB	1988.71		Lp-NCIMB	144.243								?mprF (MRS)	15.0017	1.5535		?mprF (MRS)	15.0017	1.5629		?mprF (MRS)	15.0017	1.5612		Lp-NCIMB.4	4.77496	Lysyl-PG 38:2
Lp-NCIMB	1720.31		Lp-NCIMB	160.983								?mprF (MRS)	15.335	1.5559		?mprF (MRS)	15.335	1.5654		?mprF (MRS)	15.335	1.563		Lp-NCIMB.5	5.44028	Lysyl-PG 38:2
Lp-NCIMB	1882.41		Lp-NCIMB	154.287								?mprF (MRS)	15.6684	1.5569		?mprF (MRS)	15.6684	1.5673		?mprF (MRS)	15.6684	1.5648		Lp-NCIMB.6	5.30247	Lysyl-PG 38:2
Lp-NCIMB	1965		Lp-NCIMB	142.011								?mprF (MRS)	16.0018	1.5571		?mprF (MRS)	16.0018	1.5678		?mprF (MRS)	16.0018	1.5651		Lp-NCIMB.7	5.54248	Lysyl-PG 38:2
Lp-NCIMB	1886.04		Lp-NCIMB	147.312								?mprF (MRS)	16.3351	1.5577		?mprF (MRS)	16.3351	1.5691		?mprF (MRS)	16.3351	1.5662		Lp-NCIMB.8	5.27036	Lysyl-PG 38:2
Lp-NCIMB	1934.59		Lp-NCIMB	138.105								?mprF (MRS)	16.6685	1.5586		?mprF (MRS)	16.6685	1.5698		?mprF (MRS)	16.6685	1.5667		Lp-NCIMB.9	5.36434	Lysyl-PG 38:2
Lp-NCIMB	1958.86		Lp-NCIMB	143.406								?mprF (MRS)	17.0019	1.5587		?mprF (MRS)	17.0019	1.5705		?mprF (MRS)	17.0019	1.5675		Lp-ΔmprF.1	0	Lysyl-PG 38:2
Lp-NCIMB	1997.36		Lp-NCIMB	141.174								?mprF (MRS)	17.3352	1.5585		?mprF (MRS)	17.3352	1.5708		?mprF (MRS)	17.3352	1.5674		Lp-ΔmprF.2	3.85464	Lysyl-PG 38:2
Lp-NCIMB	2144.11		Lp-NCIMB	136.431								?mprF (MRS)	17.6686	1.5589		?mprF (MRS)	17.6686	1.5709		?mprF (MRS)	17.6686	1.5677		Lp-ΔmprF.3	3.4627	Lysyl-PG 38:2
Lp-NCIMB	1908.64		Lp-NCIMB	160.704								?mprF (MRS)	18.002	1.5587		?mprF (MRS)	18.002	1.5714		?mprF (MRS)	18.002	1.5674		Lp-ΔmprF.4	0	Lysyl-PG 38:2
Lp-NCIMB	1917.01		Lp-NCIMB	143.406								?mprF (MRS)	18.3354	1.5586		?mprF (MRS)	18.3354	1.5702		?mprF (MRS)	18.3354	1.5671		Lp-ΔmprF.5	4.02125	Lysyl-PG 38:2
Lp-NCIMB	1881.86		Lp-NCIMB	143.127								?mprF (MRS)	18.6687	1.558		?mprF (MRS)	18.6687	1.5704		?mprF (MRS)	18.6687	1.5673		Lp-ΔmprF.6	3.75621	Lysyl-PG 38:2
Lp-NCIMB	1797.88		Lp-NCIMB	174.375								?mprF (MRS)	19.0021	1.5576		?mprF (MRS)	19.0021	1.5704		?mprF (MRS)	19.0021	1.5672		Lp-ΔmprF.7	2.69268	Lysyl-PG 38:2
Lp-NCIMB	1915.61		Lp-NCIMB	155.961								?mprF (MRS)	19.3355	1.557		?mprF (MRS)	19.3355	1.5705		?mprF (MRS)	19.3355	1.5673		Lp-ΔmprF.8	2.72252	Lysyl-PG 38:2
Lp-NCIMB	1876.83		Lp-NCIMB	142.569								?mprF (MRS)	19.6688	1.5562		?mprF (MRS)	19.6688	1.5704		?mprF (MRS)	19.6688	1.5666		Lp-ΔmprF.9	3.94716	Lysyl-PG 38:2
Lp-NCIMB	1865.12		Lp-NCIMB	147.312								?mprF (MRS)	20.0022	1.5559		?mprF (MRS)	20.0022	1.5699		?mprF (MRS)	20.0022	1.5657
Lp-NCIMB	1901.38		Lp-NCIMB	143.406								?mprF (MRS)	20.3356	1.5553		?mprF (MRS)	20.3356	1.5691		?mprF (MRS)	20.3356	1.5651
Lp-NCIMB	1764.67		Lp-NCIMB	167.679								?mprF (MRS)	20.6689	1.5544		?mprF (MRS)	20.6689	1.5688		?mprF (MRS)	20.6689	1.5648
Lp-NCIMB	1872.65		Lp-NCIMB	145.638								?mprF (MRS)	21.0023	1.5537		?mprF (MRS)	21.0023	1.5683		?mprF (MRS)	21.0023	1.5645
Lp-NCIMB	1881.02		Lp-NCIMB	146.754								?mprF (MRS)	21.3357	1.5529		?mprF (MRS)	21.3357	1.5675		?mprF (MRS)	21.3357	1.5637
Lp-NCIMB	1934.87		Lp-NCIMB	143.964								?mprF (MRS)	21.6691	1.552		?mprF (MRS)	21.6691	1.5665		?mprF (MRS)	21.6691	1.5624
Lp-NCIMB	1866.23		Lp-NCIMB	143.406								?mprF (MRS)	22.0024	1.5508		?mprF (MRS)	22.0024	1.5652		?mprF (MRS)	22.0024	1.5608
Lp-NCIMB	2004.34		Lp-NCIMB	147.312								?mprF (MRS)	22.3358	1.5499		?mprF (MRS)	22.3358	1.5639		?mprF (MRS)	22.3358	1.5595
Lp-NCIMB	1908.64		Lp-NCIMB	174.096								?mprF (MRS)	22.6692	1.5481		?mprF (MRS)	22.6692	1.562		?mprF (MRS)	22.6692	1.5577
Lp-NCIMB	1758.54		Lp-NCIMB	211.482								?mprF (MRS)	23.0026	1.5461		?mprF (MRS)	23.0026	1.5606		?mprF (MRS)	23.0026	1.5559
Lp-NCIMB	1921.75		Lp-NCIMB	139.221								?mprF (MRS)	0	0.26		?mprF (MRS)	0	0.2647		?mprF (MRS)	0	0.2635
Lp-NCIMB	1988.71		Lp-NCIMB	142.569								?mprF (MRS)	0.333389	0.2612		?mprF (MRS)	0.333389	0.2654		?mprF (MRS)	0.333389	0.2639
Lp-NCIMB	1901.38		Lp-NCIMB	145.917								?mprF (MRS)	0.66675	0.266		?mprF (MRS)	0.66675	0.2693		?mprF (MRS)	0.66675	0.2686
Lp-NCIMB	2037.54		Lp-NCIMB	136.989								?mprF (MRS)	1.00011	0.2719		?mprF (MRS)	1.00011	0.2753		?mprF (MRS)	1.00011	0.2753
Lp-NCIMB	1939.89		Lp-NCIMB	148.986								?mprF (MRS)	1.3335	0.2813		?mprF (MRS)	1.3335	0.2847		?mprF (MRS)	1.3335	0.2848
Lp-NCIMB	1851.72		Lp-NCIMB	146.754								?mprF (MRS)	1.66686	0.2936		?mprF (MRS)	1.66686	0.2972		?mprF (MRS)	1.66686	0.2978
Lp-NCIMB	1969.74		Lp-NCIMB	148.428								?mprF (MRS)	2.00022	0.3117		?mprF (MRS)	2.00022	0.3149		?mprF (MRS)	2.00022	0.3169
Lp-NCIMB	1897.48		Lp-NCIMB	141.453								?mprF (MRS)	2.33361	0.3358		?mprF (MRS)	2.33361	0.3394		?mprF (MRS)	2.33361	0.3417
Lp-NCIMB	1785.04		Lp-NCIMB	148.149								?mprF (MRS)	2.66697	0.3682		?mprF (MRS)	2.66697	0.3727		?mprF (MRS)	2.66697	0.3758
Lp-NCIMB	1882.69		Lp-NCIMB	146.196								?mprF (MRS)	3.00033	0.4096		?mprF (MRS)	3.00033	0.414		?mprF (MRS)	3.00033	0.4181
Lp-NCIMB	1917.01		Lp-NCIMB	138.942								?mprF (MRS)	3.33372	0.4603		?mprF (MRS)	3.33372	0.4642		?mprF (MRS)	3.33372	0.4692
Lp-NCIMB	1849.49		Lp-NCIMB	146.196								?mprF (MRS)	3.66708	0.5214		?mprF (MRS)	3.66708	0.5241		?mprF (MRS)	3.66708	0.5288
Lp-NCIMB	1861.21		Lp-NCIMB	147.312								?mprF (MRS)	4.00044	0.5891		?mprF (MRS)	4.00044	0.5935		?mprF (MRS)	4.00044	0.5986
Lp-NCIMB	1919.52		Lp-NCIMB	149.544								?mprF (MRS)	4.33383	0.6631		?mprF (MRS)	4.33383	0.6643		?mprF (MRS)	4.33383	0.6753
Lp-NCIMB	1733.43		Lp-NCIMB	154.008								?mprF (MRS)	4.66719	0.741		?mprF (MRS)	4.66719	0.7436		?mprF (MRS)	4.66719	0.7525
Lp-NCIMB	1928.45		Lp-NCIMB	143.127								?mprF (MRS)	5.00056	0.8244		?mprF (MRS)	5.00056	0.8253		?mprF (MRS)	5.00056	0.834
Lp-NCIMB	1795.37		Lp-NCIMB	152.334								?mprF (MRS)	5.33392	0.8941		?mprF (MRS)	5.33392	0.8969		?mprF (MRS)	5.33392	0.8948
Lp-NCIMB	1858.14		Lp-NCIMB	142.848								?mprF (MRS)	5.66731	0.9418		?mprF (MRS)	5.66731	0.9483		?mprF (MRS)	5.66731	0.9437
Lp-NCIMB	1856.19		Lp-NCIMB	153.45								?mprF (MRS)	6.00067	0.9895		?mprF (MRS)	6.00067	1.0009		?mprF (MRS)	6.00067	0.9951
Lp-NCIMB	1858.14		Lp-NCIMB	146.196								?mprF (MRS)	6.33403	1.041		?mprF (MRS)	6.33403	1.0483		?mprF (MRS)	6.33403	1.0466
Lp-NCIMB	1835.82		Lp-NCIMB	147.033								?mprF (MRS)	6.66742	1.085		?mprF (MRS)	6.66742	1.0973		?mprF (MRS)	6.66742	1.0956
Lp-NCIMB	1958.02		Lp-NCIMB	138.942								?mprF (MRS)	7.00078	1.1373		?mprF (MRS)	7.00078	1.145		?mprF (MRS)	7.00078	1.143
Lp-NCIMB	1937.93		Lp-NCIMB	141.174								?mprF (MRS)	7.33414	1.1847		?mprF (MRS)	7.33414	1.1977		?mprF (MRS)	7.33414	1.193
Lp-NCIMB	1843.35		Lp-NCIMB	145.917								?mprF (MRS)	7.66753	1.2267		?mprF (MRS)	7.66753	1.2405		?mprF (MRS)	7.66753	1.2354
Lp-NCIMB	1861.77		Lp-NCIMB	164.331								?mprF (MRS)	8.00089	1.2638		?mprF (MRS)	8.00089	1.2837		?mprF (MRS)	8.00089	1.2736
Lp-NCIMB	1875.72		Lp-NCIMB	145.917								?mprF (MRS)	8.33428	1.2983		?mprF (MRS)	8.33428	1.3153		?mprF (MRS)	8.33428	1.3064
Lp-NCIMB	1827.73		Lp-NCIMB	151.497								?mprF (MRS)	8.66764	1.3277		?mprF (MRS)	8.66764	1.346		?mprF (MRS)	8.66764	1.3321
Lp-NCIMB	1709.99		Lp-NCIMB	156.798								?mprF (MRS)	9.001	1.3561		?mprF (MRS)	9.001	1.3696		?mprF (MRS)	9.001	1.3588
Lp-NCIMB	1799.55		Lp-NCIMB	151.497								?mprF (MRS)	9.33436	1.3781		?mprF (MRS)	9.33436	1.3936		?mprF (MRS)	9.33436	1.3823
Lp-NCIMB	1958.02		Lp-NCIMB	147.033								?mprF (MRS)	9.66775	1.4		?mprF (MRS)	9.66775	1.4147		?mprF (MRS)	9.66775	1.403
Lp-NCIMB	1948.54		Lp-NCIMB	142.848								?mprF (MRS)	10.0011	1.4177		?mprF (MRS)	10.0011	1.4333		?mprF (MRS)	10.0011	1.4201
Lp-NCIMB	1904.45		Lp-NCIMB	144.801								?mprF (MRS)	10.3345	1.4313		?mprF (MRS)	10.3345	1.4487		?mprF (MRS)	10.3345	1.4358
Lp-NCIMB	1881.02		Lp-NCIMB	146.196								?mprF (MRS)	10.6679	1.4467		?mprF (MRS)	10.6679	1.4648		?mprF (MRS)	10.6679	1.4508
Lp-NCIMB	1904.17		Lp-NCIMB	145.638								?mprF (MRS)	11.0012	1.4611		?mprF (MRS)	11.0012	1.4777		?mprF (MRS)	11.0012	1.4633
Lp-NCIMB	1876.83		Lp-NCIMB	146.475								?mprF (MRS)	11.3346	1.4711		?mprF (MRS)	11.3346	1.4878		?mprF (MRS)	11.3346	1.4746
Lp-NCIMB	1917.57		Lp-NCIMB	139.779								?mprF (MRS)	11.668	1.4808		?mprF (MRS)	11.668	1.4983		?mprF (MRS)	11.668	1.485
Lp-NCIMB	1907.24		Lp-NCIMB	140.895								?mprF (MRS)	12.0013	1.4899		?mprF (MRS)	12.0013	1.5069		?mprF (MRS)	12.0013	1.4932
Lp-NCIMB	1751.28		Lp-NCIMB	172.422								?mprF (MRS)	12.3347	1.4978		?mprF (MRS)	12.3347	1.5155		?mprF (MRS)	12.3347	1.5016
Lp-NCIMB	2114.82		Lp-NCIMB	135.036								?mprF (MRS)	12.6681	1.5054		?mprF (MRS)	12.6681	1.5219		?mprF (MRS)	12.6681	1.5078
Lp-NCIMB	1813.5		Lp-NCIMB	149.265								?mprF (MRS)	13.0014	1.5104		?mprF (MRS)	13.0014	1.528		?mprF (MRS)	13.0014	1.5136
Lp-NCIMB	1801.22		Lp-NCIMB	145.08								?mprF (MRS)	13.3348	1.5151		?mprF (MRS)	13.3348	1.5313		?mprF (MRS)	13.3348	1.5185
Lp-NCIMB	1739.84		Lp-NCIMB	174.933								?mprF (MRS)	13.6682	1.5188		?mprF (MRS)	13.6682	1.5365		?mprF (MRS)	13.6682	1.5235
Lp-NCIMB	1718.36		Lp-NCIMB	154.566								?mprF (MRS)	14.0016	1.5233		?mprF (MRS)	14.0016	1.539		?mprF (MRS)	14.0016	1.5266
Lp-NCIMB	1875.16		Lp-NCIMB	141.732								?mprF (MRS)	14.3349	1.5251		?mprF (MRS)	14.3349	1.5417		?mprF (MRS)	14.3349	1.5286
Lp-NCIMB	1799.55		Lp-NCIMB	149.823								?mprF (MRS)	14.6683	1.5271		?mprF (MRS)	14.6683	1.544		?mprF (MRS)	14.6683	1.5302
Lp-NCIMB	1758.54		Lp-NCIMB	153.729								?mprF (MRS)	15.0017	1.5295		?mprF (MRS)	15.0017	1.547		?mprF (MRS)	15.0017	1.5323
Lp-NCIMB	1715.01		Lp-NCIMB	143.406								?mprF (MRS)	15.335	1.5313		?mprF (MRS)	15.335	1.5477		?mprF (MRS)	15.335	1.5335
Lp-NCIMB	1752.12		Lp-NCIMB	149.823								?mprF (MRS)	15.6684	1.5313		?mprF (MRS)	15.6684	1.5477		?mprF (MRS)	15.6684	1.5358
Lp-NCIMB	1867.63		Lp-NCIMB	143.964								?mprF (MRS)	16.0018	1.5323		?mprF (MRS)	16.0018	1.55		?mprF (MRS)	16.0018	1.5374
Lp-NCIMB	2000.43		Lp-NCIMB	137.268								?mprF (MRS)	16.3351	1.5334		?mprF (MRS)	16.3351	1.5496		?mprF (MRS)	16.3351	1.5375
Lp-NCIMB	1811.83		Lp-NCIMB	139.5								?mprF (MRS)	16.6685	1.533		?mprF (MRS)	16.6685	1.5511		?mprF (MRS)	16.6685	1.538
Lp-NCIMB	1810.71		Lp-NCIMB	141.453								?mprF (MRS)	17.0019	1.533		?mprF (MRS)	17.0019	1.5504		?mprF (MRS)	17.0019	1.5374
Lp-NCIMB	1680.14		Lp-NCIMB	153.729								?mprF (MRS)	17.3352	1.5332		?mprF (MRS)	17.3352	1.5503		?mprF (MRS)	17.3352	1.5382
Lp-NCIMB	1898.04		Lp-NCIMB	145.359								?mprF (MRS)	17.6686	1.5338		?mprF (MRS)	17.6686	1.5498		?mprF (MRS)	17.6686	1.5363
Lp-NCIMB	1782.53		Lp-NCIMB	152.892								?mprF (MRS)	18.002	1.5322		?mprF (MRS)	18.002	1.5486		?mprF (MRS)	18.002	1.5379
Lp-NCIMB	1808.48		Lp-NCIMB	140.895								?mprF (MRS)	18.3354	1.5316		?mprF (MRS)	18.3354	1.5502		?mprF (MRS)	18.3354	1.5377
Lp-NCIMB	1817.68		Lp-NCIMB	146.196								?mprF (MRS)	18.6687	1.53		?mprF (MRS)	18.6687	1.5493		?mprF (MRS)	18.6687	1.5356
Lp-NCIMB	1779.74		Lp-NCIMB	148.149								?mprF (MRS)	19.0021	1.5301		?mprF (MRS)	19.0021	1.5477		?mprF (MRS)	19.0021	1.5345
Lp-NCIMB	1813.5		Lp-NCIMB	142.011								?mprF (MRS)	19.3355	1.5289		?mprF (MRS)	19.3355	1.5463		?mprF (MRS)	19.3355	1.5343
Lp-NCIMB	1871.53		Lp-NCIMB	139.779								?mprF (MRS)	19.6688	1.5283		?mprF (MRS)	19.6688	1.5459		?mprF (MRS)	19.6688	1.5346
Lp-NCIMB	1747.93		Lp-NCIMB	143.127								?mprF (MRS)	20.0022	1.528		?mprF (MRS)	20.0022	1.5449		?mprF (MRS)	20.0022	1.5345
Lp-NCIMB	1698.55		Lp-NCIMB	149.823								?mprF (MRS)	20.3356	1.5259		?mprF (MRS)	20.3356	1.5446		?mprF (MRS)	20.3356	1.5331
Lp-NCIMB	1886.04		Lp-NCIMB	142.848								?mprF (MRS)	20.6689	1.526		?mprF (MRS)	20.6689	1.5435		?mprF (MRS)	20.6689	1.531
Lp-NCIMB	1804.01		Lp-NCIMB	141.732								?mprF (MRS)	21.0023	1.5243		?mprF (MRS)	21.0023	1.5438		?mprF (MRS)	21.0023	1.5302
Lp-NCIMB	1796.2		Lp-NCIMB	143.685								?mprF (MRS)	21.3357	1.5247		?mprF (MRS)	21.3357	1.5421		?mprF (MRS)	21.3357	1.5293
Lp-NCIMB	1886.04		Lp-NCIMB	142.011								?mprF (MRS)	21.6691	1.5219		?mprF (MRS)	21.6691	1.5408		?mprF (MRS)	21.6691	1.5287
Lp-NCIMB	1825.78		Lp-NCIMB	143.406								?mprF (MRS)	22.0024	1.5208		?mprF (MRS)	22.0024	1.5407		?mprF (MRS)	22.0024	1.5266
Lp-NCIMB	1835.82		Lp-NCIMB	143.406								?mprF (MRS)	22.3358	1.5205		?mprF (MRS)	22.3358	1.5394		?mprF (MRS)	22.3358	1.5256
Lp-NCIMB	1898.04		Lp-NCIMB	144.801								?mprF (MRS)	22.6692	1.5197		?mprF (MRS)	22.6692	1.5394		?mprF (MRS)	22.6692	1.5255
Lp-NCIMB	1772.49		Lp-NCIMB	155.682								?mprF (MRS)	23.0026	1.517		?mprF (MRS)	23.0026	1.5367		?mprF (MRS)	23.0026	1.5238
Lp-NCIMB	1825.78		Lp-NCIMB	228.501								?mprF (MRS)	0	0.2635		?mprF (MRS)	0	0.2633		?mprF (MRS)	0	0.2633
Lp-NCIMB	1804.01		Lp-NCIMB	152.334								?mprF (MRS)	0.333389	0.2659		?mprF (MRS)	0.333389	0.2651		?mprF (MRS)	0.333389	0.2645
Lp-NCIMB	1927.05		Lp-NCIMB	145.359								?mprF (MRS)	0.66675	0.2709		?mprF (MRS)	0.66675	0.2698		?mprF (MRS)	0.66675	0.2691
Lp-NCIMB	1685.44		Lp-NCIMB	163.215								?mprF (MRS)	1.00011	0.2776		?mprF (MRS)	1.00011	0.2761		?mprF (MRS)	1.00011	0.2759
Lp-NCIMB	1871.25		Lp-NCIMB	141.732								?mprF (MRS)	1.3335	0.2874		?mprF (MRS)	1.3335	0.2857		?mprF (MRS)	1.3335	0.2857
Lp-NCIMB	1699.95		Lp-NCIMB	151.497								?mprF (MRS)	1.66686	0.3003		?mprF (MRS)	1.66686	0.2989		?mprF (MRS)	1.66686	0.2987
Lp-NCIMB	1783.09		Lp-NCIMB	145.917								?mprF (MRS)	2.00022	0.318		?mprF (MRS)	2.00022	0.3163		?mprF (MRS)	2.00022	0.3167
Lp-NCIMB	1779.74		Lp-NCIMB	135.594								?mprF (MRS)	2.33361	0.3421		?mprF (MRS)	2.33361	0.3385		?mprF (MRS)	2.33361	0.3422
Lp-NCIMB	1782.53		Lp-NCIMB	145.359								?mprF (MRS)	2.66697	0.3734		?mprF (MRS)	2.66697	0.3718		?mprF (MRS)	2.66697	0.3738
Lp-NCIMB	1881.02		Lp-NCIMB	142.569								?mprF (MRS)	3.00033	0.4143		?mprF (MRS)	3.00033	0.4095		?mprF (MRS)	3.00033	0.4166
Lp-NCIMB	1799.83		Lp-NCIMB	146.475								?mprF (MRS)	3.33372	0.4611		?mprF (MRS)	3.33372	0.4601		?mprF (MRS)	3.33372	0.4665
Lp-NCIMB	1865.12		Lp-NCIMB	155.124								?mprF (MRS)	3.66708	0.5212		?mprF (MRS)	3.66708	0.5182		?mprF (MRS)	3.66708	0.5227
Lp-NCIMB	1813.5		Lp-NCIMB	152.613								?mprF (MRS)	4.00044	0.5863		?mprF (MRS)	4.00044	0.5802		?mprF (MRS)	4.00044	0.5884
Lp-NCIMB	1685.72		Lp-NCIMB	150.939								?mprF (MRS)	4.33383	0.6556		?mprF (MRS)	4.33383	0.6468		?mprF (MRS)	4.33383	0.6577
Lp-NCIMB	1688.79		Lp-NCIMB	150.939								?mprF (MRS)	4.66719	0.7311		?mprF (MRS)	4.66719	0.7293		?mprF (MRS)	4.66719	0.7311
Lp-NCIMB	1756.86		Lp-NCIMB	148.986								?mprF (MRS)	5.00056	0.8135		?mprF (MRS)	5.00056	0.8037		?mprF (MRS)	5.00056	0.8109
Lp-NCIMB	2162.81		Lp-NCIMB	129.177								?mprF (MRS)	5.33392	0.882		?mprF (MRS)	5.33392	0.871		?mprF (MRS)	5.33392	0.8708
Lp-NCIMB	1761.33		Lp-NCIMB	153.45								?mprF (MRS)	5.66731	0.9352		?mprF (MRS)	5.66731	0.9182		?mprF (MRS)	5.66731	0.9173
Lp-NCIMB	1869.58		Lp-NCIMB	143.406								?mprF (MRS)	6.00067	0.9743		?mprF (MRS)	6.00067	0.9637		?mprF (MRS)	6.00067	0.9653
Lp-NCIMB	1786.44		Lp-NCIMB	139.779								?mprF (MRS)	6.33403	1.0251		?mprF (MRS)	6.33403	1.0077		?mprF (MRS)	6.33403	1.0117
Lp-NCIMB	1775.56		Lp-NCIMB	145.917								?mprF (MRS)	6.66742	1.0681		?mprF (MRS)	6.66742	1.0517		?mprF (MRS)	6.66742	1.0496
Lp-NCIMB	1837.49		Lp-NCIMB	146.754								?mprF (MRS)	7.00078	1.1081		?mprF (MRS)	7.00078	1.0957		?mprF (MRS)	7.00078	1.0935
Lp-NCIMB	1720.31		Lp-NCIMB	148.149								?mprF (MRS)	7.33414	1.1541		?mprF (MRS)	7.33414	1.1371		?mprF (MRS)	7.33414	1.1364
Lp-NCIMB	1773.32		Lp-NCIMB	146.196								?mprF (MRS)	7.66753	1.1962		?mprF (MRS)	7.66753	1.1792		?mprF (MRS)	7.66753	1.1793
Lp-NCIMB	1787.55		Lp-NCIMB	139.779								?mprF (MRS)	8.00089	1.2335		?mprF (MRS)	8.00089	1.2137		?mprF (MRS)	8.00089	1.2123
Lp-NCIMB	1969.18		Lp-NCIMB	137.547								?mprF (MRS)	8.33428	1.268		?mprF (MRS)	8.33428	1.2464		?mprF (MRS)	8.33428	1.247
Lp-NCIMB	1783.09		Lp-NCIMB	155.682								?mprF (MRS)	8.66764	1.2942		?mprF (MRS)	8.66764	1.2769		?mprF (MRS)	8.66764	1.2699
Lp-NCIMB	1889.95		Lp-NCIMB	140.895								?mprF (MRS)	9.001	1.3184		?mprF (MRS)	9.001	1.2989		?mprF (MRS)	9.001	1.3016
Lp-NCIMB	1765.79		Lp-NCIMB	145.917								?mprF (MRS)	9.33436	1.344		?mprF (MRS)	9.33436	1.3256		?mprF (MRS)	9.33436	1.3215
Lp-NCIMB	1959.7		Lp-NCIMB	163.773								?mprF (MRS)	9.66775	1.3633		?mprF (MRS)	9.66775	1.3486		?mprF (MRS)	9.66775	1.3432
Lp-NCIMB	1699.11		Lp-NCIMB	150.939								?mprF (MRS)	10.0011	1.3836		?mprF (MRS)	10.0011	1.3661		?mprF (MRS)	10.0011	1.3616
Lp-NCIMB	1756.03		Lp-NCIMB	152.613								?mprF (MRS)	10.3345	1.3972		?mprF (MRS)	10.3345	1.3813		?mprF (MRS)	10.3345	1.3778
Lp-NCIMB	1914.5		Lp-NCIMB	137.547								?mprF (MRS)	10.6679	1.4128		?mprF (MRS)	10.6679	1.3983		?mprF (MRS)	10.6679	1.3933
Lp-NCIMB	1756.03		Lp-NCIMB	145.638								?mprF (MRS)	11.0012	1.4241		?mprF (MRS)	11.0012	1.4112		?mprF (MRS)	11.0012	1.4064
Lp-NCIMB	1740.68		Lp-NCIMB	149.265								?mprF (MRS)	11.3346	1.4387		?mprF (MRS)	11.3346	1.4229		?mprF (MRS)	11.3346	1.4179
Lp-NCIMB	1763.28		Lp-NCIMB	147.312								?mprF (MRS)	11.668	1.4486		?mprF (MRS)	11.668	1.4316		?mprF (MRS)	11.668	1.4295
Lp-NCIMB	1889.95		Lp-NCIMB	141.453								?mprF (MRS)	12.0013	1.4577		?mprF (MRS)	12.0013	1.4441		?mprF (MRS)	12.0013	1.4387
Lp-NCIMB	2190.71		Lp-NCIMB	132.246								?mprF (MRS)	12.3347	1.4655		?mprF (MRS)	12.3347	1.4534		?mprF (MRS)	12.3347	1.4464
Lp-NCIMB	1766.63		Lp-NCIMB	146.754								?mprF (MRS)	12.6681	1.4729		?mprF (MRS)	12.6681	1.4598		?mprF (MRS)	12.6681	1.4543
Lp-NCIMB	1733.43		Lp-NCIMB	153.171								?mprF (MRS)	13.0014	1.4775		?mprF (MRS)	13.0014	1.4686		?mprF (MRS)	13.0014	1.4616
Lp-NCIMB	1740.68		Lp-NCIMB	144.522								?mprF (MRS)	13.3348	1.4823		?mprF (MRS)	13.3348	1.4709		?mprF (MRS)	13.3348	1.4681
Lp-NCIMB	1917.01		Lp-NCIMB	136.989								?mprF (MRS)	13.6682	1.485		?mprF (MRS)	13.6682	1.4775		?mprF (MRS)	13.6682	1.4735
Lp-NCIMB	1713.06		Lp-NCIMB	157.635								?mprF (MRS)	14.0016	1.489		?mprF (MRS)	14.0016	1.4793		?mprF (MRS)	14.0016	1.4752
Lp-NCIMB	1752.12		Lp-NCIMB	144.522								?mprF (MRS)	14.3349	1.4917		?mprF (MRS)	14.3349	1.4837		?mprF (MRS)	14.3349	1.4794
Lp-NCIMB	1797.04		Lp-NCIMB	143.406								?mprF (MRS)	14.6683	1.4924		?mprF (MRS)	14.6683	1.4862		?mprF (MRS)	14.6683	1.4806
Lp-NCIMB	1700.78		Lp-NCIMB	156.519								?mprF (MRS)	15.0017	1.4946		?mprF (MRS)	15.0017	1.4887		?mprF (MRS)	15.0017	1.483
Lp-NCIMB	1718.36		Lp-NCIMB	146.196								?mprF (MRS)	15.335	1.4977		?mprF (MRS)	15.335	1.4909		?mprF (MRS)	15.335	1.4844
Lp-NCIMB	1765.79		Lp-NCIMB	146.754								?mprF (MRS)	15.6684	1.4987		?mprF (MRS)	15.6684	1.4916		?mprF (MRS)	15.6684	1.4864
Lp-NCIMB	1686.28		Lp-NCIMB	142.848								?mprF (MRS)	16.0018	1.4989		?mprF (MRS)	16.0018	1.4921		?mprF (MRS)	16.0018	1.4871
Lp-NCIMB	1945.19		Lp-NCIMB	133.92								?mprF (MRS)	16.3351	1.499		?mprF (MRS)	16.3351	1.4917		?mprF (MRS)	16.3351	1.487
Lp-NCIMB	1751.28		Lp-NCIMB	142.011								?mprF (MRS)	16.6685	1.4971		?mprF (MRS)	16.6685	1.4929		?mprF (MRS)	16.6685	1.4875
Lp-NCIMB	1614.57		Lp-NCIMB	142.011								?mprF (MRS)	17.0019	1.4965		?mprF (MRS)	17.0019	1.4914		?mprF (MRS)	17.0019	1.4861
Lp-NCIMB	1897.2		Lp-NCIMB	138.105								?mprF (MRS)	17.3352	1.4964		?mprF (MRS)	17.3352	1.4902		?mprF (MRS)	17.3352	1.4863
Lp-NCIMB	1791.18		Lp-NCIMB	138.663								?mprF (MRS)	17.6686	1.4958		?mprF (MRS)	17.6686	1.4895		?mprF (MRS)	17.6686	1.4846
Lp-NCIMB	1747.93		Lp-NCIMB	144.243								?mprF (MRS)	18.002	1.4952		?mprF (MRS)	18.002	1.4889		?mprF (MRS)	18.002	1.4843
Lp-NCIMB	1674.28		Lp-NCIMB	149.823								?mprF (MRS)	18.3354	1.4933		?mprF (MRS)	18.3354	1.489		?mprF (MRS)	18.3354	1.4846
Lp-NCIMB	1822.15		Lp-NCIMB	142.29								?mprF (MRS)	18.6687	1.4905		?mprF (MRS)	18.6687	1.4868		?mprF (MRS)	18.6687	1.4818
Lp-NCIMB	1813.5		Lp-NCIMB	138.942								?mprF (MRS)	19.0021	1.4906		?mprF (MRS)	19.0021	1.4859		?mprF (MRS)	19.0021	1.4807
Lp-NCIMB	1809.32		Lp-NCIMB	145.08								?mprF (MRS)	19.3355	1.4887		?mprF (MRS)	19.3355	1.4844		?mprF (MRS)	19.3355	1.4805
Lp-NCIMB	1686.83		Lp-NCIMB	141.174								?mprF (MRS)	19.6688	1.4869		?mprF (MRS)	19.6688	1.4823		?mprF (MRS)	19.6688	1.4783
Lp-NCIMB	1684.32		Lp-NCIMB	148.428								?mprF (MRS)	20.0022	1.4852		?mprF (MRS)	20.0022	1.4806		?mprF (MRS)	20.0022	1.4775
Lp-NCIMB	1678.74		Lp-NCIMB	140.616								?mprF (MRS)	20.3356	1.4834		?mprF (MRS)	20.3356	1.4797		?mprF (MRS)	20.3356	1.4761
Lp-NCIMB	1816.85		Lp-NCIMB	143.685								?mprF (MRS)	20.6689	1.4825		?mprF (MRS)	20.6689	1.478		?mprF (MRS)	20.6689	1.4736
Lp-NCIMB	1752.68		Lp-NCIMB	179.955								?mprF (MRS)	21.0023	1.4799		?mprF (MRS)	21.0023	1.4778		?mprF (MRS)	21.0023	1.4722
Lp-NCIMB	1679.86		Lp-NCIMB	147.87								?mprF (MRS)	21.3357	1.4797		?mprF (MRS)	21.3357	1.4753		?mprF (MRS)	21.3357	1.4699
Lp-NCIMB	1824.1		Lp-NCIMB	142.569								?mprF (MRS)	21.6691	1.4764		?mprF (MRS)	21.6691	1.4728		?mprF (MRS)	21.6691	1.4686
Lp-NCIMB	1664.79		Lp-NCIMB	142.011								?mprF (MRS)	22.0024	1.4738		?mprF (MRS)	22.0024	1.4713		?mprF (MRS)	22.0024	1.4669
Lp-NCIMB	1913.94		Lp-NCIMB	133.92								?mprF (MRS)	22.3358	1.4739		?mprF (MRS)	22.3358	1.4715		?mprF (MRS)	22.3358	1.4663
Lp-NCIMB	1786.44		Lp-NCIMB	142.848								?mprF (MRS)	22.6692	1.4723		?mprF (MRS)	22.6692	1.47		?mprF (MRS)	22.6692	1.4649
Lp-NCIMB	1709.99		Lp-NCIMB	148.986								?mprF (MRS)	23.0026	1.47		?mprF (MRS)	23.0026	1.4689		?mprF (MRS)	23.0026	1.4645
Lp-NCIMB	1737.89		Lp-NCIMB	164.052								Lp wt (MRS+ 25 µg/ml daptomycin)	0	0.2544		Lp wt (MRS+100 µg/ml gentamycin)	0	0.2547		Lpwt (MRS+100 µg/ml nisin)	0	0.2657
Lp-NCIMB	1764.67		Lp-NCIMB	148.707								Lp wt (MRS+ 25 µg/ml daptomycin)	0.333389	0.2551		Lp wt (MRS+100 µg/ml gentamycin)	0.333389	0.2556		Lpwt (MRS+100 µg/ml nisin)	0.333389	0.2659
Lp-NCIMB	1816.85		Lp-NCIMB	138.384								Lp wt (MRS+ 25 µg/ml daptomycin)	0.66675	0.2588		Lp wt (MRS+100 µg/ml gentamycin)	0.66675	0.2592		Lpwt (MRS+100 µg/ml nisin)	0.66675	0.2693
Lp-NCIMB	1641.08		Lp-NCIMB	158.751								Lp wt (MRS+ 25 µg/ml daptomycin)	1.00011	0.2642		Lp wt (MRS+100 µg/ml gentamycin)	1.00011	0.2652		Lpwt (MRS+100 µg/ml nisin)	1.00011	0.2759
Lp-NCIMB	1879.34		Lp-NCIMB	143.685								Lp wt (MRS+ 25 µg/ml daptomycin)	1.3335	0.2738		Lp wt (MRS+100 µg/ml gentamycin)	1.3335	0.2731		Lpwt (MRS+100 µg/ml nisin)	1.3335	0.283
Lp-NCIMB	1718.36		Lp-NCIMB	152.334								Lp wt (MRS+ 25 µg/ml daptomycin)	1.66686	0.2843		Lp wt (MRS+100 µg/ml gentamycin)	1.66686	0.2821		Lpwt (MRS+100 µg/ml nisin)	1.66686	0.287
Lp-NCIMB	1800.67		Lp-NCIMB	148.707								Lp wt (MRS+ 25 µg/ml daptomycin)	2.00022	0.2949		Lp wt (MRS+100 µg/ml gentamycin)	2.00022	0.2918		Lpwt (MRS+100 µg/ml nisin)	2.00022	0.2888
Lp-NCIMB	1713.06		Lp-NCIMB	151.776								Lp wt (MRS+ 25 µg/ml daptomycin)	2.33361	0.3043		Lp wt (MRS+100 µg/ml gentamycin)	2.33361	0.3027		Lpwt (MRS+100 µg/ml nisin)	2.33361	0.2889
Lp-NCIMB	1730.64		Lp-NCIMB	143.406								Lp wt (MRS+ 25 µg/ml daptomycin)	2.66697	0.3117		Lp wt (MRS+100 µg/ml gentamycin)	2.66697	0.3148		Lpwt (MRS+100 µg/ml nisin)	2.66697	0.2882
Lp-NCIMB	1747.93		Lp-NCIMB	143.406								Lp wt (MRS+ 25 µg/ml daptomycin)	3.00033	0.3174		Lp wt (MRS+100 µg/ml gentamycin)	3.00033	0.3271		Lpwt (MRS+100 µg/ml nisin)	3.00033	0.288
Lp-NCIMB	1665.07		Lp-NCIMB	150.66								Lp wt (MRS+ 25 µg/ml daptomycin)	3.33372	0.322		Lp wt (MRS+100 µg/ml gentamycin)	3.33372	0.3407		Lpwt (MRS+100 µg/ml nisin)	3.33372	0.2883
Lp-NCIMB	1796.76		Lp-NCIMB	140.895								Lp wt (MRS+ 25 µg/ml daptomycin)	3.66708	0.327		Lp wt (MRS+100 µg/ml gentamycin)	3.66708	0.3558		Lpwt (MRS+100 µg/ml nisin)	3.66708	0.289
Lp-NCIMB	1857.3		Lp-NCIMB	133.083								Lp wt (MRS+ 25 µg/ml daptomycin)	4.00044	0.3325		Lp wt (MRS+100 µg/ml gentamycin)	4.00044	0.3714		Lpwt (MRS+100 µg/ml nisin)	4.00044	0.289
Lp-NCIMB	1819.64		Lp-NCIMB	138.105								Lp wt (MRS+ 25 µg/ml daptomycin)	4.33383	0.3386		Lp wt (MRS+100 µg/ml gentamycin)	4.33383	0.3897		Lpwt (MRS+100 µg/ml nisin)	4.33383	0.2901
Lp-NCIMB	1701.9		Lp-NCIMB	147.591								Lp wt (MRS+ 25 µg/ml daptomycin)	4.66719	0.3491		Lp wt (MRS+100 µg/ml gentamycin)	4.66719	0.409		Lpwt (MRS+100 µg/ml nisin)	4.66719	0.2921
Lp-NCIMB	1641.08		Lp-NCIMB	145.917								Lp wt (MRS+ 25 µg/ml daptomycin)	5.00056	0.3609		Lp wt (MRS+100 µg/ml gentamycin)	5.00056	0.4311		Lpwt (MRS+100 µg/ml nisin)	5.00056	0.2941
Lp-NCIMB	1725.62		Lp-NCIMB	140.337								Lp wt (MRS+ 25 µg/ml daptomycin)	5.33392	0.3753		Lp wt (MRS+100 µg/ml gentamycin)	5.33392	0.4552		Lpwt (MRS+100 µg/ml nisin)	5.33392	0.2966
Lp-NCIMB	1806.8		Lp-NCIMB	143.406								Lp wt (MRS+ 25 µg/ml daptomycin)	5.66731	0.3926		Lp wt (MRS+100 µg/ml gentamycin)	5.66731	0.4799		Lpwt (MRS+100 µg/ml nisin)	5.66731	0.2993
Lp-NCIMB	1866.23		Lp-NCIMB	133.362								Lp wt (MRS+ 25 µg/ml daptomycin)	6.00067	0.4156		Lp wt (MRS+100 µg/ml gentamycin)	6.00067	0.5077		Lpwt (MRS+100 µg/ml nisin)	6.00067	0.3027
Lp-NCIMB	1747.66		Lp-NCIMB	145.359								Lp wt (MRS+ 25 µg/ml daptomycin)	6.33403	0.443		Lp wt (MRS+100 µg/ml gentamycin)	6.33403	0.5352		Lpwt (MRS+100 µg/ml nisin)	6.33403	0.3068
Lp-NCIMB	1738.17		Lp-NCIMB	148.149								Lp wt (MRS+ 25 µg/ml daptomycin)	6.66742	0.4757		Lp wt (MRS+100 µg/ml gentamycin)	6.66742	0.5661		Lpwt (MRS+100 µg/ml nisin)	6.66742	0.3116
Lp-NCIMB	1634.94		Lp-NCIMB	146.754								Lp wt (MRS+ 25 µg/ml daptomycin)	7.00078	0.5152		Lp wt (MRS+100 µg/ml gentamycin)	7.00078	0.5987		Lpwt (MRS+100 µg/ml nisin)	7.00078	0.3176
Lp-NCIMB	1864.84		Lp-NCIMB	140.058								Lp wt (MRS+ 25 µg/ml daptomycin)	7.33414	0.5615		Lp wt (MRS+100 µg/ml gentamycin)	7.33414	0.6356		Lpwt (MRS+100 µg/ml nisin)	7.33414	0.3248
Lp-NCIMB	1855.07		Lp-NCIMB	140.616								Lp wt (MRS+ 25 µg/ml daptomycin)	7.66753	0.6055		Lp wt (MRS+100 µg/ml gentamycin)	7.66753	0.6725		Lpwt (MRS+100 µg/ml nisin)	7.66753	0.3335
Lp-NCIMB	1740.12		Lp-NCIMB	139.779								Lp wt (MRS+ 25 µg/ml daptomycin)	8.00089	0.6572		Lp wt (MRS+100 µg/ml gentamycin)	8.00089	0.707		Lpwt (MRS+100 µg/ml nisin)	8.00089	0.344
Lp-NCIMB	1849.49		Lp-NCIMB	137.547								Lp wt (MRS+ 25 µg/ml daptomycin)	8.33428	0.7133		Lp wt (MRS+100 µg/ml gentamycin)	8.33428	0.7422		Lpwt (MRS+100 µg/ml nisin)	8.33428	0.3575
Lp-NCIMB	1830.24		Lp-NCIMB	135.036								Lp wt (MRS+ 25 µg/ml daptomycin)	8.66764	0.7606		Lp wt (MRS+100 µg/ml gentamycin)	8.66764	0.7774		Lpwt (MRS+100 µg/ml nisin)	8.66764	0.3735
Lp-NCIMB	1800.67		Lp-NCIMB	142.29								Lp wt (MRS+ 25 µg/ml daptomycin)	9.001	0.8091		Lp wt (MRS+100 µg/ml gentamycin)	9.001	0.8082		Lpwt (MRS+100 µg/ml nisin)	9.001	0.3932
Lp-NCIMB	1718.92		Lp-NCIMB	140.616								Lp wt (MRS+ 25 µg/ml daptomycin)	9.33436	0.8507		Lp wt (MRS+100 µg/ml gentamycin)	9.33436	0.8369		Lpwt (MRS+100 µg/ml nisin)	9.33436	0.417
Lp-NCIMB	1685.72		Lp-NCIMB	143.127								Lp wt (MRS+ 25 µg/ml daptomycin)	9.66775	0.8973		Lp wt (MRS+100 µg/ml gentamycin)	9.66775	0.8634		Lpwt (MRS+100 µg/ml nisin)	9.66775	0.4458
Lp-NCIMB	1713.06		Lp-NCIMB	140.058								Lp wt (MRS+ 25 µg/ml daptomycin)	10.0011	0.943		Lp wt (MRS+100 µg/ml gentamycin)	10.0011	0.8855		Lpwt (MRS+100 µg/ml nisin)	10.0011	0.4806
Lp-NCIMB	1709.99		Lp-NCIMB	143.964								Lp wt (MRS+ 25 µg/ml daptomycin)	10.3345	0.9902		Lp wt (MRS+100 µg/ml gentamycin)	10.3345	0.9087		Lpwt (MRS+100 µg/ml nisin)	10.3345	0.5213
Lp-NCIMB	1582.49		Lp-NCIMB	151.497								Lp wt (MRS+ 25 µg/ml daptomycin)	10.6679	1.0339		Lp wt (MRS+100 µg/ml gentamycin)	10.6679	0.9262		Lpwt (MRS+100 µg/ml nisin)	10.6679	0.5694
Lp-NCIMB	1626.85		Lp-NCIMB	156.519								Lp wt (MRS+ 25 µg/ml daptomycin)	11.0012	1.0758		Lp wt (MRS+100 µg/ml gentamycin)	11.0012	0.9475		Lpwt (MRS+100 µg/ml nisin)	11.0012	0.6276
Lp-NCIMB	1848.93		Lp-NCIMB	137.268								Lp wt (MRS+ 25 µg/ml daptomycin)	11.3346	1.1135		Lp wt (MRS+100 µg/ml gentamycin)	11.3346	0.9677		Lpwt (MRS+100 µg/ml nisin)	11.3346	0.6842
Lp-NCIMB	1674.28		Lp-NCIMB	145.08								Lp wt (MRS+ 25 µg/ml daptomycin)	11.668	1.1474		Lp wt (MRS+100 µg/ml gentamycin)	11.668	0.9921		Lpwt (MRS+100 µg/ml nisin)	11.668	0.7424
Lp-NCIMB	1648.33		Lp-NCIMB	159.03								Lp wt (MRS+ 25 µg/ml daptomycin)	12.0013	1.1753		Lp wt (MRS+100 µg/ml gentamycin)	12.0013	1.0164		Lpwt (MRS+100 µg/ml nisin)	12.0013	0.7915
Lp-NCIMB	1804.01		Lp-NCIMB	166.284								Lp wt (MRS+ 25 µg/ml daptomycin)	12.3347	1.2026		Lp wt (MRS+100 µg/ml gentamycin)	12.3347	1.0398		Lpwt (MRS+100 µg/ml nisin)	12.3347	0.8388
Lp-NCIMB	1740.68		Lp-NCIMB	143.127								Lp wt (MRS+ 25 µg/ml daptomycin)	12.6681	1.2267		Lp wt (MRS+100 µg/ml gentamycin)	12.6681	1.0608		Lpwt (MRS+100 µg/ml nisin)	12.6681	0.8861
Lp-NCIMB	1699.11		Lp-NCIMB	142.011								Lp wt (MRS+ 25 µg/ml daptomycin)	13.0014	1.2503		Lp wt (MRS+100 µg/ml gentamycin)	13.0014	1.0828		Lpwt (MRS+100 µg/ml nisin)	13.0014	0.9424
Lp-NCIMB	1685.72		Lp-NCIMB	162.378								Lp wt (MRS+ 25 µg/ml daptomycin)	13.3348	1.2719		Lp wt (MRS+100 µg/ml gentamycin)	13.3348	1.1024		Lpwt (MRS+100 µg/ml nisin)	13.3348	1.0062
Lp-NCIMB	1685.44		Lp-NCIMB	142.011								Lp wt (MRS+ 25 µg/ml daptomycin)	13.6682	1.2926		Lp wt (MRS+100 µg/ml gentamycin)	13.6682	1.1204		Lpwt (MRS+100 µg/ml nisin)	13.6682	1.0651
Lp-NCIMB	1703.57		Lp-NCIMB	142.011								Lp wt (MRS+ 25 µg/ml daptomycin)	14.0016	1.3118		Lp wt (MRS+100 µg/ml gentamycin)	14.0016	1.1378		Lpwt (MRS+100 µg/ml nisin)	14.0016	1.1193
Lp-NCIMB	1701.9		Lp-NCIMB	143.964								Lp wt (MRS+ 25 µg/ml daptomycin)	14.3349	1.3287		Lp wt (MRS+100 µg/ml gentamycin)	14.3349	1.156		Lpwt (MRS+100 µg/ml nisin)	14.3349	1.1679
Lp-NCIMB	1667.58		Lp-NCIMB	144.801								Lp wt (MRS+ 25 µg/ml daptomycin)	14.6683	1.346		Lp wt (MRS+100 µg/ml gentamycin)	14.6683	1.1723		Lpwt (MRS+100 µg/ml nisin)	14.6683	1.2103
Lp-NCIMB	1602.3		Lp-NCIMB	129.456								Lp wt (MRS+ 25 µg/ml daptomycin)	15.0017	1.362		Lp wt (MRS+100 µg/ml gentamycin)	15.0017	1.188		Lpwt (MRS+100 µg/ml nisin)	15.0017	1.2478
Lp-NCIMB	1747.38		Lp-NCIMB	136.989								Lp wt (MRS+ 25 µg/ml daptomycin)	15.335	1.3765		Lp wt (MRS+100 µg/ml gentamycin)	15.335	1.2028		Lpwt (MRS+100 µg/ml nisin)	15.335	1.2811
Lp-NCIMB	1658.93		Lp-NCIMB	152.892								Lp wt (MRS+ 25 µg/ml daptomycin)	15.6684	1.3905		Lp wt (MRS+100 µg/ml gentamycin)	15.6684	1.2167		Lpwt (MRS+100 µg/ml nisin)	15.6684	1.3134
Lp-NCIMB	1722.55		Lp-NCIMB	144.243								Lp wt (MRS+ 25 µg/ml daptomycin)	16.0018	1.4032		Lp wt (MRS+100 µg/ml gentamycin)	16.0018	1.2293		Lpwt (MRS+100 µg/ml nisin)	16.0018	1.3423
Lp-NCIMB	1842.52		Lp-NCIMB	136.152								Lp wt (MRS+ 25 µg/ml daptomycin)	16.3351	1.415		Lp wt (MRS+100 µg/ml gentamycin)	16.3351	1.2429		Lpwt (MRS+100 µg/ml nisin)	16.3351	1.3667
Lp-NCIMB	1730.08		Lp-NCIMB	143.685								Lp wt (MRS+ 25 µg/ml daptomycin)	16.6685	1.4261		Lp wt (MRS+100 µg/ml gentamycin)	16.6685	1.2556		Lpwt (MRS+100 µg/ml nisin)	16.6685	1.3896
Lp-NCIMB	1713.06		Lp-NCIMB	144.801								Lp wt (MRS+ 25 µg/ml daptomycin)	17.0019	1.437		Lp wt (MRS+100 µg/ml gentamycin)	17.0019	1.266		Lpwt (MRS+100 µg/ml nisin)	17.0019	1.4109
Lp-NCIMB	1698.55		Lp-NCIMB	148.707								Lp wt (MRS+ 25 µg/ml daptomycin)	17.3352	1.4465		Lp wt (MRS+100 µg/ml gentamycin)	17.3352	1.2761		Lpwt (MRS+100 µg/ml nisin)	17.3352	1.4304
Lp-NCIMB	1672.05		Lp-NCIMB	144.801								Lp wt (MRS+ 25 µg/ml daptomycin)	17.6686	1.4554		Lp wt (MRS+100 µg/ml gentamycin)	17.6686	1.288		Lpwt (MRS+100 µg/ml nisin)	17.6686	1.4492
Lp-NCIMB	1595.88		Lp-NCIMB	139.5								Lp wt (MRS+ 25 µg/ml daptomycin)	18.002	1.464		Lp wt (MRS+100 µg/ml gentamycin)	18.002	1.2981		Lpwt (MRS+100 µg/ml nisin)	18.002	1.4652
Lp-NCIMB	1709.99		Lp-NCIMB	142.011								Lp wt (MRS+ 25 µg/ml daptomycin)	18.3354	1.4716		Lp wt (MRS+100 µg/ml gentamycin)	18.3354	1.3069		Lpwt (MRS+100 µg/ml nisin)	18.3354	1.4815
Lp-NCIMB	1785.88		Lp-NCIMB	139.5								Lp wt (MRS+ 25 µg/ml daptomycin)	18.6687	1.4789		Lp wt (MRS+100 µg/ml gentamycin)	18.6687	1.3151		Lpwt (MRS+100 µg/ml nisin)	18.6687	1.4953
Lp-NCIMB	1723.38		Lp-NCIMB	153.729								Lp wt (MRS+ 25 µg/ml daptomycin)	19.0021	1.4854		Lp wt (MRS+100 µg/ml gentamycin)	19.0021	1.3234		Lpwt (MRS+100 µg/ml nisin)	19.0021	1.5084
Lp-NCIMB	1761.33		Lp-NCIMB	136.431								Lp wt (MRS+ 25 µg/ml daptomycin)	19.3355	1.491		Lp wt (MRS+100 µg/ml gentamycin)	19.3355	1.3312		Lpwt (MRS+100 µg/ml nisin)	19.3355	1.5214
Lp-NCIMB	1818.8		Lp-NCIMB	133.362								Lp wt (MRS+ 25 µg/ml daptomycin)	19.6688	1.4965		Lp wt (MRS+100 µg/ml gentamycin)	19.6688	1.3377		Lpwt (MRS+100 µg/ml nisin)	19.6688	1.5324
Lp-NCIMB	1725.62		Lp-NCIMB	139.5								Lp wt (MRS+ 25 µg/ml daptomycin)	20.0022	1.5016		Lp wt (MRS+100 µg/ml gentamycin)	20.0022	1.3451		Lpwt (MRS+100 µg/ml nisin)	20.0022	1.5426
Lp-NCIMB	1761.88		Lp-NCIMB	144.522								Lp wt (MRS+ 25 µg/ml daptomycin)	20.3356	1.5059		Lp wt (MRS+100 µg/ml gentamycin)	20.3356	1.3514		Lpwt (MRS+100 µg/ml nisin)	20.3356	1.5521
Lp-NCIMB	1795.37		Lp-NCIMB	144.522								Lp wt (MRS+ 25 µg/ml daptomycin)	20.6689	1.5098		Lp wt (MRS+100 µg/ml gentamycin)	20.6689	1.3564		Lpwt (MRS+100 µg/ml nisin)	20.6689	1.561
Lp-NCIMB	1588.07		Lp-NCIMB	150.102								Lp wt (MRS+ 25 µg/ml daptomycin)	21.0023	1.5131		Lp wt (MRS+100 µg/ml gentamycin)	21.0023	1.3615		Lpwt (MRS+100 µg/ml nisin)	21.0023	1.5692
Lp-NCIMB	1660.33		Lp-NCIMB	143.127								Lp wt (MRS+ 25 µg/ml daptomycin)	21.3357	1.5163		Lp wt (MRS+100 µg/ml gentamycin)	21.3357	1.3662		Lpwt (MRS+100 µg/ml nisin)	21.3357	1.576
Lp-NCIMB	1725.62		Lp-NCIMB	146.196								Lp wt (MRS+ 25 µg/ml daptomycin)	21.6691	1.5191		Lp wt (MRS+100 µg/ml gentamycin)	21.6691	1.3703		Lpwt (MRS+100 µg/ml nisin)	21.6691	1.5824
Lp-NCIMB	1677.63		Lp-NCIMB	141.732								Lp wt (MRS+ 25 µg/ml daptomycin)	22.0024	1.5215		Lp wt (MRS+100 µg/ml gentamycin)	22.0024	1.3743		Lpwt (MRS+100 µg/ml nisin)	22.0024	1.5883
Lp-NCIMB	1686.28		Lp-NCIMB	145.917								Lp wt (MRS+ 25 µg/ml daptomycin)	22.3358	1.5237		Lp wt (MRS+100 µg/ml gentamycin)	22.3358	1.3776		Lpwt (MRS+100 µg/ml nisin)	22.3358	1.5937
Lp-NCIMB	1682.65		Lp-NCIMB	140.895								Lp wt (MRS+ 25 µg/ml daptomycin)	22.6692	1.5252		Lp wt (MRS+100 µg/ml gentamycin)	22.6692	1.3799		Lpwt (MRS+100 µg/ml nisin)	22.6692	1.5988
Lp-NCIMB	1776.95		Lp-NCIMB	138.942								Lp wt (MRS+ 25 µg/ml daptomycin)	23.0026	1.5269		Lp wt (MRS+100 µg/ml gentamycin)	23.0026	1.383		Lpwt (MRS+100 µg/ml nisin)	23.0026	1.603
Lp-NCIMB	1843.35		Lp-NCIMB	138.942								Lp wt (MRS+ 25 µg/ml daptomycin)	0	0.2544		Lp wt (MRS+100 µg/ml gentamycin)	0	0.267		Lpwt (MRS+100 µg/ml nisin)	0	0.2702
Lp-NCIMB	1697.16		Lp-NCIMB	146.196								Lp wt (MRS+ 25 µg/ml daptomycin)	0.333389	0.2551		Lp wt (MRS+100 µg/ml gentamycin)	0.333389	0.267		Lpwt (MRS+100 µg/ml nisin)	0.333389	0.2704
Lp-NCIMB	1651.96		Lp-NCIMB	148.986								Lp wt (MRS+ 25 µg/ml daptomycin)	0.66675	0.2588		Lp wt (MRS+100 µg/ml gentamycin)	0.66675	0.2698		Lpwt (MRS+100 µg/ml nisin)	0.66675	0.2743
Lp-NCIMB	1918.68		Lp-NCIMB	129.456								Lp wt (MRS+ 25 µg/ml daptomycin)	1.00011	0.2642		Lp wt (MRS+100 µg/ml gentamycin)	1.00011	0.2753		Lpwt (MRS+100 µg/ml nisin)	1.00011	0.2815
Lp-NCIMB	1616.53		Lp-NCIMB	148.707								Lp wt (MRS+ 25 µg/ml daptomycin)	1.3335	0.2738		Lp wt (MRS+100 µg/ml gentamycin)	1.3335	0.2829		Lpwt (MRS+100 µg/ml nisin)	1.3335	0.2886
Lp-NCIMB	1686.28		Lp-NCIMB	145.08								Lp wt (MRS+ 25 µg/ml daptomycin)	1.66686	0.2843		Lp wt (MRS+100 µg/ml gentamycin)	1.66686	0.2916		Lpwt (MRS+100 µg/ml nisin)	1.66686	0.2929
Lp-NCIMB	1795.37		Lp-NCIMB	139.5								Lp wt (MRS+ 25 µg/ml daptomycin)	2.00022	0.2949		Lp wt (MRS+100 µg/ml gentamycin)	2.00022	0.302		Lpwt (MRS+100 µg/ml nisin)	2.00022	0.2945
Lp-NCIMB	1667.58		Lp-NCIMB	143.685								Lp wt (MRS+ 25 µg/ml daptomycin)	2.33361	0.3043		Lp wt (MRS+100 µg/ml gentamycin)	2.33361	0.3128		Lpwt (MRS+100 µg/ml nisin)	2.33361	0.2947
Lp-NCIMB	1629.64		Lp-NCIMB	153.171								Lp wt (MRS+ 25 µg/ml daptomycin)	2.66697	0.3117		Lp wt (MRS+100 µg/ml gentamycin)	2.66697	0.3252		Lpwt (MRS+100 µg/ml nisin)	2.66697	0.2943
Lp-NCIMB	1679.86		Lp-NCIMB	149.823								Lp wt (MRS+ 25 µg/ml daptomycin)	3.00033	0.3174		Lp wt (MRS+100 µg/ml gentamycin)	3.00033	0.3387		Lpwt (MRS+100 µg/ml nisin)	3.00033	0.2941
Lp-NCIMB	1610.39		Lp-NCIMB	148.149								Lp wt (MRS+ 25 µg/ml daptomycin)	3.33372	0.322		Lp wt (MRS+100 µg/ml gentamycin)	3.33372	0.3531		Lpwt (MRS+100 µg/ml nisin)	3.33372	0.294
Lp-NCIMB	1652.8		Lp-NCIMB	144.801								Lp wt (MRS+ 25 µg/ml daptomycin)	3.66708	0.327		Lp wt (MRS+100 µg/ml gentamycin)	3.66708	0.3685		Lpwt (MRS+100 µg/ml nisin)	3.66708	0.2942
Lp-NCIMB	1648.61		Lp-NCIMB	145.638								Lp wt (MRS+ 25 µg/ml daptomycin)	4.00044	0.3325		Lp wt (MRS+100 µg/ml gentamycin)	4.00044	0.3843		Lpwt (MRS+100 µg/ml nisin)	4.00044	0.2947
Lp-NCIMB	1563.52		Lp-NCIMB	152.613								Lp wt (MRS+ 25 µg/ml daptomycin)	4.33383	0.3386		Lp wt (MRS+100 µg/ml gentamycin)	4.33383	0.4022		Lpwt (MRS+100 µg/ml nisin)	4.33383	0.2955
Lp-NCIMB	1686.28		Lp-NCIMB	144.801								Lp wt (MRS+ 25 µg/ml daptomycin)	4.66719	0.3491		Lp wt (MRS+100 µg/ml gentamycin)	4.66719	0.4214		Lpwt (MRS+100 µg/ml nisin)	4.66719	0.2968
Lp-NCIMB	1606.2		Lp-NCIMB	147.591								Lp wt (MRS+ 25 µg/ml daptomycin)	5.00056	0.3609		Lp wt (MRS+100 µg/ml gentamycin)	5.00056	0.4436		Lpwt (MRS+100 µg/ml nisin)	5.00056	0.2983
Lp-NCIMB	1555.7		Lp-NCIMB	164.052								Lp wt (MRS+ 25 µg/ml daptomycin)	5.33392	0.3753		Lp wt (MRS+100 µg/ml gentamycin)	5.33392	0.467		Lpwt (MRS+100 µg/ml nisin)	5.33392	0.3005
Lp-NCIMB	1669.54		Lp-NCIMB	146.475								Lp wt (MRS+ 25 µg/ml daptomycin)	5.66731	0.3926		Lp wt (MRS+100 µg/ml gentamycin)	5.66731	0.4934		Lpwt (MRS+100 µg/ml nisin)	5.66731	0.3027
Lp-NCIMB	1678.74		Lp-NCIMB	145.638								Lp wt (MRS+ 25 µg/ml daptomycin)	6.00067	0.4156		Lp wt (MRS+100 µg/ml gentamycin)	6.00067	0.5208		Lpwt (MRS+100 µg/ml nisin)	6.00067	0.3057
Lp-NCIMB	1862.33		Lp-NCIMB	127.782								Lp wt (MRS+ 25 µg/ml daptomycin)	6.33403	0.443		Lp wt (MRS+100 µg/ml gentamycin)	6.33403	0.5495		Lpwt (MRS+100 µg/ml nisin)	6.33403	0.3093
Lp-NCIMB	1598.95		Lp-NCIMB	153.171								Lp wt (MRS+ 25 µg/ml daptomycin)	6.66742	0.4757		Lp wt (MRS+100 µg/ml gentamycin)	6.66742	0.5797		Lpwt (MRS+100 µg/ml nisin)	6.66742	0.3128
Lp-NCIMB	1685.44		Lp-NCIMB	145.638								Lp wt (MRS+ 25 µg/ml daptomycin)	7.00078	0.5152		Lp wt (MRS+100 µg/ml gentamycin)	7.00078	0.6128		Lpwt (MRS+100 µg/ml nisin)	7.00078	0.3175
Lp-NCIMB	1684.32		Lp-NCIMB	144.801								Lp wt (MRS+ 25 µg/ml daptomycin)	7.33414	0.5615		Lp wt (MRS+100 µg/ml gentamycin)	7.33414	0.6478		Lpwt (MRS+100 µg/ml nisin)	7.33414	0.3237
Lp-NCIMB	1614.57		Lp-NCIMB	149.265								Lp wt (MRS+ 25 µg/ml daptomycin)	7.66753	0.6055		Lp wt (MRS+100 µg/ml gentamycin)	7.66753	0.6835		Lpwt (MRS+100 µg/ml nisin)	7.66753	0.3308
Lp-NCIMB	1588.63		Lp-NCIMB	142.29								Lp wt (MRS+ 25 µg/ml daptomycin)	8.00089	0.6572		Lp wt (MRS+100 µg/ml gentamycin)	8.00089	0.7186		Lpwt (MRS+100 µg/ml nisin)	8.00089	0.3394
Lp-NCIMB	1716.41		Lp-NCIMB	143.964								Lp wt (MRS+ 25 µg/ml daptomycin)	8.33428	0.7133		Lp wt (MRS+100 µg/ml gentamycin)	8.33428	0.7558		Lpwt (MRS+100 µg/ml nisin)	8.33428	0.3504
Lp-NCIMB	1761.33		Lp-NCIMB	145.638								Lp wt (MRS+ 25 µg/ml daptomycin)	8.66764	0.7606		Lp wt (MRS+100 µg/ml gentamycin)	8.66764	0.7893		Lpwt (MRS+100 µg/ml nisin)	8.66764	0.3635
Lp-NCIMB	1727.29		Lp-NCIMB	142.29								Lp wt (MRS+ 25 µg/ml daptomycin)	9.001	0.8091		Lp wt (MRS+100 µg/ml gentamycin)	9.001	0.8212		Lpwt (MRS+100 µg/ml nisin)	9.001	0.3793
Lp-NCIMB	1625.17		Lp-NCIMB	146.754								Lp wt (MRS+ 25 µg/ml daptomycin)	9.33436	0.8507		Lp wt (MRS+100 µg/ml gentamycin)	9.33436	0.8506		Lpwt (MRS+100 µg/ml nisin)	9.33436	0.3988
Lp-NCIMB	1686.83		Lp-NCIMB	150.939								Lp wt (MRS+ 25 µg/ml daptomycin)	9.66775	0.8973		Lp wt (MRS+100 µg/ml gentamycin)	9.66775	0.8789		Lpwt (MRS+100 µg/ml nisin)	9.66775	0.4224
Lp-NCIMB	1818.8		Lp-NCIMB	139.221								Lp wt (MRS+ 25 µg/ml daptomycin)	10.0011	0.943		Lp wt (MRS+100 µg/ml gentamycin)	10.0011	0.9005		Lpwt (MRS+100 µg/ml nisin)	10.0011	0.4511
Lp-NCIMB	1659.49		Lp-NCIMB	148.149								Lp wt (MRS+ 25 µg/ml daptomycin)	10.3345	0.9902		Lp wt (MRS+100 µg/ml gentamycin)	10.3345	0.9202		Lpwt (MRS+100 µg/ml nisin)	10.3345	0.4861
Lp-NCIMB	1643.31		Lp-NCIMB	145.638								Lp wt (MRS+ 25 µg/ml daptomycin)	10.6679	1.0339		Lp wt (MRS+100 µg/ml gentamycin)	10.6679	0.9388		Lpwt (MRS+100 µg/ml nisin)	10.6679	0.5279
Lp-NCIMB	1889.95		Lp-NCIMB	138.942								Lp wt (MRS+ 25 µg/ml daptomycin)	11.0012	1.0758		Lp wt (MRS+100 µg/ml gentamycin)	11.0012	0.96		Lpwt (MRS+100 µg/ml nisin)	11.0012	0.5798
Lp-NCIMB	1614.57		Lp-NCIMB	145.359								Lp wt (MRS+ 25 µg/ml daptomycin)	11.3346	1.1135		Lp wt (MRS+100 µg/ml gentamycin)	11.3346	0.9803		Lpwt (MRS+100 µg/ml nisin)	11.3346	0.6343
Lp-NCIMB	1709.99		Lp-NCIMB	146.754								Lp wt (MRS+ 25 µg/ml daptomycin)	11.668	1.1474		Lp wt (MRS+100 µg/ml gentamycin)	11.668	1.0029		Lpwt (MRS+100 µg/ml nisin)	11.668	0.6931
Lp-NCIMB	1680.14		Lp-NCIMB	144.801								Lp wt (MRS+ 25 µg/ml daptomycin)	12.0013	1.1753		Lp wt (MRS+100 µg/ml gentamycin)	12.0013	1.0255		Lpwt (MRS+100 µg/ml nisin)	12.0013	0.7488
Lp-NCIMB	1696.32		Lp-NCIMB	144.801								Lp wt (MRS+ 25 µg/ml daptomycin)	12.3347	1.2026		Lp wt (MRS+100 µg/ml gentamycin)	12.3347	1.0478		Lpwt (MRS+100 µg/ml nisin)	12.3347	0.8037
Lp-NCIMB	1834.7		Lp-NCIMB	137.826								Lp wt (MRS+ 25 µg/ml daptomycin)	12.6681	1.2267		Lp wt (MRS+100 µg/ml gentamycin)	12.6681	1.07		Lpwt (MRS+100 µg/ml nisin)	12.6681	0.8526
Lp-NCIMB	1659.49		Lp-NCIMB	138.942								Lp wt (MRS+ 25 µg/ml daptomycin)	13.0014	1.2503		Lp wt (MRS+100 µg/ml gentamycin)	13.0014	1.0903		Lpwt (MRS+100 µg/ml nisin)	13.0014	0.9031
Lp-NCIMB	1761.33		Lp-NCIMB	144.243								Lp wt (MRS+ 25 µg/ml daptomycin)	13.3348	1.2719		Lp wt (MRS+100 µg/ml gentamycin)	13.3348	1.109		Lpwt (MRS+100 µg/ml nisin)	13.3348	0.9618
Lp-NCIMB	1641.08		Lp-NCIMB	153.729								Lp wt (MRS+ 25 µg/ml daptomycin)	13.6682	1.2926		Lp wt (MRS+100 µg/ml gentamycin)	13.6682	1.1284		Lpwt (MRS+100 µg/ml nisin)	13.6682	1.0213
Lp-NCIMB	1679.86		Lp-NCIMB	145.359								Lp wt (MRS+ 25 µg/ml daptomycin)	14.0016	1.3118		Lp wt (MRS+100 µg/ml gentamycin)	14.0016	1.146		Lpwt (MRS+100 µg/ml nisin)	14.0016	1.0829
Lp-NCIMB	1587.23		Lp-NCIMB	147.033								Lp wt (MRS+ 25 µg/ml daptomycin)	14.3349	1.3287		Lp wt (MRS+100 µg/ml gentamycin)	14.3349	1.1622		Lpwt (MRS+100 µg/ml nisin)	14.3349	1.1375
Lp-NCIMB	1775.28		Lp-NCIMB	135.594								Lp wt (MRS+ 25 µg/ml daptomycin)	14.6683	1.346		Lp wt (MRS+100 µg/ml gentamycin)	14.6683	1.1789		Lpwt (MRS+100 µg/ml nisin)	14.6683	1.1847
Lp-NCIMB	1632.71		Lp-NCIMB	136.152								Lp wt (MRS+ 25 µg/ml daptomycin)	15.0017	1.362		Lp wt (MRS+100 µg/ml gentamycin)	15.0017	1.1941		Lpwt (MRS+100 µg/ml nisin)	15.0017	1.2251
Lp-NCIMB	1651.68		Lp-NCIMB	153.729								Lp wt (MRS+ 25 µg/ml daptomycin)	15.335	1.3765		Lp wt (MRS+100 µg/ml gentamycin)	15.335	1.2094		Lpwt (MRS+100 µg/ml nisin)	15.335	1.263
Lp-NCIMB	1852.56		Lp-NCIMB	137.547								Lp wt (MRS+ 25 µg/ml daptomycin)	15.6684	1.3905		Lp wt (MRS+100 µg/ml gentamycin)	15.6684	1.2223		Lpwt (MRS+100 µg/ml nisin)	15.6684	1.2957
Lp-NCIMB	1771.93		Lp-NCIMB	142.011								Lp wt (MRS+ 25 µg/ml daptomycin)	16.0018	1.4032		Lp wt (MRS+100 µg/ml gentamycin)	16.0018	1.236		Lpwt (MRS+100 µg/ml nisin)	16.0018	1.3264
Lp-NCIMB	1679.86		Lp-NCIMB	142.848								Lp wt (MRS+ 25 µg/ml daptomycin)	16.3351	1.415		Lp wt (MRS+100 µg/ml gentamycin)	16.3351	1.2483		Lpwt (MRS+100 µg/ml nisin)	16.3351	1.3552
Lp-NCIMB	1682.37		Lp-NCIMB	144.801								Lp wt (MRS+ 25 µg/ml daptomycin)	16.6685	1.4261		Lp wt (MRS+100 µg/ml gentamycin)	16.6685	1.2607		Lpwt (MRS+100 µg/ml nisin)	16.6685	1.3802
Lp-NCIMB	1588.63		Lp-NCIMB	145.08								Lp wt (MRS+ 25 µg/ml daptomycin)	17.0019	1.437		Lp wt (MRS+100 µg/ml gentamycin)	17.0019	1.2716		Lpwt (MRS+100 µg/ml nisin)	17.0019	1.4041
Lp-NCIMB	1816.85		Lp-NCIMB	136.71								Lp wt (MRS+ 25 µg/ml daptomycin)	17.3352	1.4465		Lp wt (MRS+100 µg/ml gentamycin)	17.3352	1.2826		Lpwt (MRS+100 µg/ml nisin)	17.3352	1.4243
Lp-NCIMB	1590.58		Lp-NCIMB	155.682								Lp wt (MRS+ 25 µg/ml daptomycin)	17.6686	1.4554		Lp wt (MRS+100 µg/ml gentamycin)	17.6686	1.293		Lpwt (MRS+100 µg/ml nisin)	17.6686	1.444
Lp-NCIMB	1694.92		Lp-NCIMB	142.848								Lp wt (MRS+ 25 µg/ml daptomycin)	18.002	1.464		Lp wt (MRS+100 µg/ml gentamycin)	18.002	1.3019		Lpwt (MRS+100 µg/ml nisin)	18.002	1.462
Lp-NCIMB	1716.41		Lp-NCIMB	142.848								Lp wt (MRS+ 25 µg/ml daptomycin)	18.3354	1.4716		Lp wt (MRS+100 µg/ml gentamycin)	18.3354	1.3113		Lpwt (MRS+100 µg/ml nisin)	18.3354	1.479
Lp-NCIMB	1874.6		Lp-NCIMB	132.804								Lp wt (MRS+ 25 µg/ml daptomycin)	18.6687	1.4789		Lp wt (MRS+100 µg/ml gentamycin)	18.6687	1.3202		Lpwt (MRS+100 µg/ml nisin)	18.6687	1.4943
Lp-NCIMB	1588.63		Lp-NCIMB	148.986								Lp wt (MRS+ 25 µg/ml daptomycin)	19.0021	1.4854		Lp wt (MRS+100 µg/ml gentamycin)	19.0021	1.3274		Lpwt (MRS+100 µg/ml nisin)	19.0021	1.508
Lp-NCIMB	1702.18		Lp-NCIMB	147.312								Lp wt (MRS+ 25 µg/ml daptomycin)	19.3355	1.491		Lp wt (MRS+100 µg/ml gentamycin)	19.3355	1.3347		Lpwt (MRS+100 µg/ml nisin)	19.3355	1.5215
Lp-NCIMB	1583.33		Lp-NCIMB	147.591								Lp wt (MRS+ 25 µg/ml daptomycin)	19.6688	1.4965		Lp wt (MRS+100 µg/ml gentamycin)	19.6688	1.3416		Lpwt (MRS+100 µg/ml nisin)	19.6688	1.5341
Lp-NCIMB	1661.17		Lp-NCIMB	139.5								Lp wt (MRS+ 25 µg/ml daptomycin)	20.0022	1.5016		Lp wt (MRS+100 µg/ml gentamycin)	20.0022	1.3487		Lpwt (MRS+100 µg/ml nisin)	20.0022	1.545
Lp-NCIMB	1656.14		Lp-NCIMB	155.961								Lp wt (MRS+ 25 µg/ml daptomycin)	20.3356	1.5059		Lp wt (MRS+100 µg/ml gentamycin)	20.3356	1.3545		Lpwt (MRS+100 µg/ml nisin)	20.3356	1.555
Lp-NCIMB	1617.36		Lp-NCIMB	147.312								Lp wt (MRS+ 25 µg/ml daptomycin)	20.6689	1.5098		Lp wt (MRS+100 µg/ml gentamycin)	20.6689	1.3602		Lpwt (MRS+100 µg/ml nisin)	20.6689	1.5652
Lp-NCIMB	1647.77		Lp-NCIMB	141.453								Lp wt (MRS+ 25 µg/ml daptomycin)	21.0023	1.5131		Lp wt (MRS+100 µg/ml gentamycin)	21.0023	1.3652		Lpwt (MRS+100 µg/ml nisin)	21.0023	1.5733
Lp-NCIMB	1629.92		Lp-NCIMB	147.312								Lp wt (MRS+ 25 µg/ml daptomycin)	21.3357	1.5163		Lp wt (MRS+100 µg/ml gentamycin)	21.3357	1.3696		Lpwt (MRS+100 µg/ml nisin)	21.3357	1.5809
Lp-NCIMB	1703.85		Lp-NCIMB	135.315								Lp wt (MRS+ 25 µg/ml daptomycin)	21.6691	1.5191		Lp wt (MRS+100 µg/ml gentamycin)	21.6691	1.3737		Lpwt (MRS+100 µg/ml nisin)	21.6691	1.5882
Lp-NCIMB	1656.14		Lp-NCIMB	154.287								Lp wt (MRS+ 25 µg/ml daptomycin)	22.0024	1.5215		Lp wt (MRS+100 µg/ml gentamycin)	22.0024	1.3777		Lpwt (MRS+100 µg/ml nisin)	22.0024	1.5944
Lp-NCIMB	1574.68		Lp-NCIMB	147.591								Lp wt (MRS+ 25 µg/ml daptomycin)	22.3358	1.5237		Lp wt (MRS+100 µg/ml gentamycin)	22.3358	1.3807		Lpwt (MRS+100 µg/ml nisin)	22.3358	1.6005
Lp-NCIMB	1702.74		Lp-NCIMB	141.732								Lp wt (MRS+ 25 µg/ml daptomycin)	22.6692	1.5252		Lp wt (MRS+100 µg/ml gentamycin)	22.6692	1.3839		Lpwt (MRS+100 µg/ml nisin)	22.6692	1.6058
Lp-NCIMB	1669.54		Lp-NCIMB	143.964								Lp wt (MRS+ 25 µg/ml daptomycin)	23.0026	1.5269		Lp wt (MRS+100 µg/ml gentamycin)	23.0026	1.3864		Lpwt (MRS+100 µg/ml nisin)	23.0026	1.6101
Lp-NCIMB	1592.25		Lp-NCIMB	148.428								Lp wt (MRS+ 25 µg/ml daptomycin)	0	0.2544		Lp wt (MRS+100 µg/ml gentamycin)	0	0.2686		Lpwt (MRS+100 µg/ml nisin)	0	0.2697
Lp-NCIMB	1694.92		Lp-NCIMB	138.105								Lp wt (MRS+ 25 µg/ml daptomycin)	0.333389	0.2551		Lp wt (MRS+100 µg/ml gentamycin)	0.333389	0.2695		Lpwt (MRS+100 µg/ml nisin)	0.333389	0.2699
Lp-NCIMB	1711.66		Lp-NCIMB	137.826								Lp wt (MRS+ 25 µg/ml daptomycin)	0.66675	0.2588		Lp wt (MRS+100 µg/ml gentamycin)	0.66675	0.2728		Lpwt (MRS+100 µg/ml nisin)	0.66675	0.2738
Lp-NCIMB	1725.62		Lp-NCIMB	140.058								Lp wt (MRS+ 25 µg/ml daptomycin)	1.00011	0.2642		Lp wt (MRS+100 µg/ml gentamycin)	1.00011	0.2788		Lpwt (MRS+100 µg/ml nisin)	1.00011	0.2807
Lp-NCIMB	1771.93		Lp-NCIMB	135.873								Lp wt (MRS+ 25 µg/ml daptomycin)	1.3335	0.2738		Lp wt (MRS+100 µg/ml gentamycin)	1.3335	0.2869		Lpwt (MRS+100 µg/ml nisin)	1.3335	0.2876
Lp-NCIMB	1840.01		Lp-NCIMB	134.199								Lp wt (MRS+ 25 µg/ml daptomycin)	1.66686	0.2843		Lp wt (MRS+100 µg/ml gentamycin)	1.66686	0.2961		Lpwt (MRS+100 µg/ml nisin)	1.66686	0.2919
Lp-NCIMB	1559.61		Lp-NCIMB	150.102								Lp wt (MRS+ 25 µg/ml daptomycin)	2.00022	0.2949		Lp wt (MRS+100 µg/ml gentamycin)	2.00022	0.3066		Lpwt (MRS+100 µg/ml nisin)	2.00022	0.2931
Lp-NCIMB	1595.88		Lp-NCIMB	143.964								Lp wt (MRS+ 25 µg/ml daptomycin)	2.33361	0.3043		Lp wt (MRS+100 µg/ml gentamycin)	2.33361	0.3175		Lpwt (MRS+100 µg/ml nisin)	2.33361	0.293
Lp-NCIMB	1930.12		Lp-NCIMB	129.735								Lp wt (MRS+ 25 µg/ml daptomycin)	2.66697	0.3117		Lp wt (MRS+100 µg/ml gentamycin)	2.66697	0.3298		Lpwt (MRS+100 µg/ml nisin)	2.66697	0.2928
Lp-NCIMB	1588.63		Lp-NCIMB	140.337								Lp wt (MRS+ 25 µg/ml daptomycin)	3.00033	0.3174		Lp wt (MRS+100 µg/ml gentamycin)	3.00033	0.3445		Lpwt (MRS+100 µg/ml nisin)	3.00033	0.2925
Lp-NCIMB	1634.94		Lp-NCIMB	140.616								Lp wt (MRS+ 25 µg/ml daptomycin)	3.33372	0.322		Lp wt (MRS+100 µg/ml gentamycin)	3.33372	0.3584		Lpwt (MRS+100 µg/ml nisin)	3.33372	0.2925
Lp-NCIMB	1590.58		Lp-NCIMB	148.149								Lp wt (MRS+ 25 µg/ml daptomycin)	3.66708	0.327		Lp wt (MRS+100 µg/ml gentamycin)	3.66708	0.3732		Lpwt (MRS+100 µg/ml nisin)	3.66708	0.2926
Lp-NCIMB	1640.52		Lp-NCIMB	154.287								Lp wt (MRS+ 25 µg/ml daptomycin)	4.00044	0.3325		Lp wt (MRS+100 µg/ml gentamycin)	4.00044	0.39		Lpwt (MRS+100 µg/ml nisin)	4.00044	0.2934
Lp-NCIMB	1664.79		Lp-NCIMB	148.986								Lp wt (MRS+ 25 µg/ml daptomycin)	4.33383	0.3386		Lp wt (MRS+100 µg/ml gentamycin)	4.33383	0.409		Lpwt (MRS+100 µg/ml nisin)	4.33383	0.2944
Lp-NCIMB	1680.14		Lp-NCIMB	141.732								Lp wt (MRS+ 25 µg/ml daptomycin)	4.66719	0.3491		Lp wt (MRS+100 µg/ml gentamycin)	4.66719	0.4285		Lpwt (MRS+100 µg/ml nisin)	4.66719	0.2955
Lp-NCIMB	1826.33		Lp-NCIMB	136.71								Lp wt (MRS+ 25 µg/ml daptomycin)	5.00056	0.3609		Lp wt (MRS+100 µg/ml gentamycin)	5.00056	0.4507		Lpwt (MRS+100 µg/ml nisin)	5.00056	0.2973
Lp-NCIMB	1761.33		Lp-NCIMB	135.315								Lp wt (MRS+ 25 µg/ml daptomycin)	5.33392	0.3753		Lp wt (MRS+100 µg/ml gentamycin)	5.33392	0.4722		Lpwt (MRS+100 µg/ml nisin)	5.33392	0.2994
Lp-NCIMB	1590.58		Lp-NCIMB	142.569								Lp wt (MRS+ 25 µg/ml daptomycin)	5.66731	0.3926		Lp wt (MRS+100 µg/ml gentamycin)	5.66731	0.4989		Lpwt (MRS+100 µg/ml nisin)	5.66731	0.3016
Lp-NCIMB	1629.64		Lp-NCIMB	143.964								Lp wt (MRS+ 25 µg/ml daptomycin)	6.00067	0.4156		Lp wt (MRS+100 µg/ml gentamycin)	6.00067	0.5283		Lpwt (MRS+100 µg/ml nisin)	6.00067	0.305
Lp-NCIMB	1648.33		Lp-NCIMB	138.105								Lp wt (MRS+ 25 µg/ml daptomycin)	6.33403	0.443		Lp wt (MRS+100 µg/ml gentamycin)	6.33403	0.5577		Lpwt (MRS+100 µg/ml nisin)	6.33403	0.3082
Lp-NCIMB	1768.58		Lp-NCIMB	136.989								Lp wt (MRS+ 25 µg/ml daptomycin)	6.66742	0.4757		Lp wt (MRS+100 µg/ml gentamycin)	6.66742	0.5888		Lpwt (MRS+100 µg/ml nisin)	6.66742	0.3125
Lp-NCIMB	1586.12		Lp-NCIMB	149.544								Lp wt (MRS+ 25 µg/ml daptomycin)	7.00078	0.5152		Lp wt (MRS+100 µg/ml gentamycin)	7.00078	0.6238		Lpwt (MRS+100 µg/ml nisin)	7.00078	0.3177
Lp-NCIMB	1564.63		Lp-NCIMB	149.544								Lp wt (MRS+ 25 µg/ml daptomycin)	7.33414	0.5615		Lp wt (MRS+100 µg/ml gentamycin)	7.33414	0.6607		Lpwt (MRS+100 µg/ml nisin)	7.33414	0.3241
Lp-NCIMB	1561.01		Lp-NCIMB	157.635								Lp wt (MRS+ 25 µg/ml daptomycin)	7.66753	0.6055		Lp wt (MRS+100 µg/ml gentamycin)	7.66753	0.6962		Lpwt (MRS+100 µg/ml nisin)	7.66753	0.3318
Lp-NCIMB	1507.72		Lp-NCIMB	147.033								Lp wt (MRS+ 25 µg/ml daptomycin)	8.00089	0.6572		Lp wt (MRS+100 µg/ml gentamycin)	8.00089	0.7346		Lpwt (MRS+100 µg/ml nisin)	8.00089	0.3409
Lp-NCIMB	1610.39		Lp-NCIMB	132.246								Lp wt (MRS+ 25 µg/ml daptomycin)	8.33428	0.7133		Lp wt (MRS+100 µg/ml gentamycin)	8.33428	0.77		Lpwt (MRS+100 µg/ml nisin)	8.33428	0.3525
Lp-NCIMB	1647.77		Lp-NCIMB	145.638								Lp wt (MRS+ 25 µg/ml daptomycin)	8.66764	0.7606		Lp wt (MRS+100 µg/ml gentamycin)	8.66764	0.8046		Lpwt (MRS+100 µg/ml nisin)	8.66764	0.3664
Lp-NCIMB	1686.28		Lp-NCIMB	142.848								Lp wt (MRS+ 25 µg/ml daptomycin)	9.001	0.8091		Lp wt (MRS+100 µg/ml gentamycin)	9.001	0.8372		Lpwt (MRS+100 µg/ml nisin)	9.001	0.3836
Lp-NCIMB	1619.6		Lp-NCIMB	147.033								Lp wt (MRS+ 25 µg/ml daptomycin)	9.33436	0.8507		Lp wt (MRS+100 µg/ml gentamycin)	9.33436	0.8671		Lpwt (MRS+100 µg/ml nisin)	9.33436	0.4044
Lp-NCIMB	1564.63		Lp-NCIMB	147.87								Lp wt (MRS+ 25 µg/ml daptomycin)	9.66775	0.8973		Lp wt (MRS+100 µg/ml gentamycin)	9.66775	0.894		Lpwt (MRS+100 µg/ml nisin)	9.66775	0.4288
Lp-NCIMB	1622.11		Lp-NCIMB	147.87								Lp wt (MRS+ 25 µg/ml daptomycin)	10.0011	0.943		Lp wt (MRS+100 µg/ml gentamycin)	10.0011	0.9168		Lpwt (MRS+100 µg/ml nisin)	10.0011	0.4579
Lp-NCIMB	1597.28		Lp-NCIMB	146.754								Lp wt (MRS+ 25 µg/ml daptomycin)	10.3345	0.9902		Lp wt (MRS+100 µg/ml gentamycin)	10.3345	0.936		Lpwt (MRS+100 µg/ml nisin)	10.3345	0.4919
Lp-NCIMB	1529.48		Lp-NCIMB	154.287								Lp wt (MRS+ 25 µg/ml daptomycin)	10.6679	1.0339		Lp wt (MRS+100 µg/ml gentamycin)	10.6679	0.9547		Lpwt (MRS+100 µg/ml nisin)	10.6679	0.5369
Lp-NCIMB	1612.62		Lp-NCIMB	145.917								Lp wt (MRS+ 25 µg/ml daptomycin)	11.0012	1.0758		Lp wt (MRS+100 µg/ml gentamycin)	11.0012	0.973		Lpwt (MRS+100 µg/ml nisin)	11.0012	0.5828
Lp-NCIMB	1629.64		Lp-NCIMB	138.105								Lp wt (MRS+ 25 µg/ml daptomycin)	11.3346	1.1135		Lp wt (MRS+100 µg/ml gentamycin)	11.3346	0.9969		Lpwt (MRS+100 µg/ml nisin)	11.3346	0.6386
Lp-NCIMB	1614.57		Lp-NCIMB	147.312								Lp wt (MRS+ 25 µg/ml daptomycin)	11.668	1.1474		Lp wt (MRS+100 µg/ml gentamycin)	11.668	1.0205		Lpwt (MRS+100 µg/ml nisin)	11.668	0.6979
Lp-NCIMB	1707.2		Lp-NCIMB	142.011								Lp wt (MRS+ 25 µg/ml daptomycin)	12.0013	1.1753		Lp wt (MRS+100 µg/ml gentamycin)	12.0013	1.0438		Lpwt (MRS+100 µg/ml nisin)	12.0013	0.749
Lp-NCIMB	1680.14		Lp-NCIMB	141.453								Lp wt (MRS+ 25 µg/ml daptomycin)	12.3347	1.2026		Lp wt (MRS+100 µg/ml gentamycin)	12.3347	1.0656		Lpwt (MRS+100 µg/ml nisin)	12.3347	0.7974
Lp-NCIMB	1659.49		Lp-NCIMB	144.243								Lp wt (MRS+ 25 µg/ml daptomycin)	12.6681	1.2267		Lp wt (MRS+100 µg/ml gentamycin)	12.6681	1.0869		Lpwt (MRS+100 µg/ml nisin)	12.6681	0.8392
Lp-NCIMB	1656.14		Lp-NCIMB	138.105								Lp wt (MRS+ 25 µg/ml daptomycin)	13.0014	1.2503		Lp wt (MRS+100 µg/ml gentamycin)	13.0014	1.1071		Lpwt (MRS+100 µg/ml nisin)	13.0014	0.8918
Lp-NCIMB	1602.86		Lp-NCIMB	143.964								Lp wt (MRS+ 25 µg/ml daptomycin)	13.3348	1.2719		Lp wt (MRS+100 µg/ml gentamycin)	13.3348	1.128		Lpwt (MRS+100 µg/ml nisin)	13.3348	0.9464
Lp-NCIMB	1809.32		Lp-NCIMB	133.641								Lp wt (MRS+ 25 µg/ml daptomycin)	13.6682	1.2926		Lp wt (MRS+100 µg/ml gentamycin)	13.6682	1.1461		Lpwt (MRS+100 µg/ml nisin)	13.6682	1.0052
Lp-NCIMB	1756.86		Lp-NCIMB	136.71								Lp wt (MRS+ 25 µg/ml daptomycin)	14.0016	1.3118		Lp wt (MRS+100 µg/ml gentamycin)	14.0016	1.1641		Lpwt (MRS+100 µg/ml nisin)	14.0016	1.0582
Lp-NCIMB	1642.19		Lp-NCIMB	143.685								Lp wt (MRS+ 25 µg/ml daptomycin)	14.3349	1.3287		Lp wt (MRS+100 µg/ml gentamycin)	14.3349	1.1805		Lpwt (MRS+100 µg/ml nisin)	14.3349	1.107
Lp-NCIMB	1564.63		Lp-NCIMB	146.475								Lp wt (MRS+ 25 µg/ml daptomycin)	14.6683	1.346		Lp wt (MRS+100 µg/ml gentamycin)	14.6683	1.1974		Lpwt (MRS+100 µg/ml nisin)	14.6683	1.1485
Lp-NCIMB	1696.32		Lp-NCIMB	139.5								Lp wt (MRS+ 25 µg/ml daptomycin)	15.0017	1.362		Lp wt (MRS+100 µg/ml gentamycin)	15.0017	1.2128		Lpwt (MRS+100 µg/ml nisin)	15.0017	1.1855
Lp-NCIMB	1508.83		Lp-NCIMB	143.685								Lp wt (MRS+ 25 µg/ml daptomycin)	15.335	1.3765		Lp wt (MRS+100 µg/ml gentamycin)	15.335	1.2273		Lpwt (MRS+100 µg/ml nisin)	15.335	1.2215
Lp-NCIMB	1626.85		Lp-NCIMB	144.522								Lp wt (MRS+ 25 µg/ml daptomycin)	15.6684	1.3905		Lp wt (MRS+100 µg/ml gentamycin)	15.6684	1.2418		Lpwt (MRS+100 µg/ml nisin)	15.6684	1.2532
Lp-NCIMB	1547.33		Lp-NCIMB	147.591								Lp wt (MRS+ 25 µg/ml daptomycin)	16.0018	1.4032		Lp wt (MRS+100 µg/ml gentamycin)	16.0018	1.2541		Lpwt (MRS+100 µg/ml nisin)	16.0018	1.2825
Lp-NCIMB	1561.01		Lp-NCIMB	146.754								Lp wt (MRS+ 25 µg/ml daptomycin)	16.3351	1.415		Lp wt (MRS+100 µg/ml gentamycin)	16.3351	1.2668		Lpwt (MRS+100 µg/ml nisin)	16.3351	1.3068
Lp-NCIMB	1575.23		Lp-NCIMB	146.754								Lp wt (MRS+ 25 µg/ml daptomycin)	16.6685	1.4261		Lp wt (MRS+100 µg/ml gentamycin)	16.6685	1.2789		Lpwt (MRS+100 µg/ml nisin)	16.6685	1.3322
Lp-NCIMB	1473.12		Lp-NCIMB	146.196								Lp wt (MRS+ 25 µg/ml daptomycin)	17.0019	1.437		Lp wt (MRS+100 µg/ml gentamycin)	17.0019	1.2902		Lpwt (MRS+100 µg/ml nisin)	17.0019	1.3527
Lp-NCIMB	1612.62		Lp-NCIMB	139.221								Lp wt (MRS+ 25 µg/ml daptomycin)	17.3352	1.4465		Lp wt (MRS+100 µg/ml gentamycin)	17.3352	1.3003		Lpwt (MRS+100 µg/ml nisin)	17.3352	1.374
Lp-NCIMB	1590.58		Lp-NCIMB	152.055								Lp wt (MRS+ 25 µg/ml daptomycin)	17.6686	1.4554		Lp wt (MRS+100 µg/ml gentamycin)	17.6686	1.3112		Lpwt (MRS+100 µg/ml nisin)	17.6686	1.3927
Lp-NCIMB	1625.45		Lp-NCIMB	147.87								Lp wt (MRS+ 25 µg/ml daptomycin)	18.002	1.464		Lp wt (MRS+100 µg/ml gentamycin)	18.002	1.3205		Lpwt (MRS+100 µg/ml nisin)	18.002	1.4104
Lp-NCIMB	1721.99		Lp-NCIMB	142.569								Lp wt (MRS+ 25 µg/ml daptomycin)	18.3354	1.4716		Lp wt (MRS+100 µg/ml gentamycin)	18.3354	1.3299		Lpwt (MRS+100 µg/ml nisin)	18.3354	1.4276
Lp-NCIMB	1592.25		Lp-NCIMB	145.08								Lp wt (MRS+ 25 µg/ml daptomycin)	18.6687	1.4789		Lp wt (MRS+100 µg/ml gentamycin)	18.6687	1.3383		Lpwt (MRS+100 µg/ml nisin)	18.6687	1.4426
Lp-NCIMB	1791.18		Lp-NCIMB	133.362								Lp wt (MRS+ 25 µg/ml daptomycin)	19.0021	1.4854		Lp wt (MRS+100 µg/ml gentamycin)	19.0021	1.3459		Lpwt (MRS+100 µg/ml nisin)	19.0021	1.4565
Lp-NCIMB	1689.07		Lp-NCIMB	139.5								Lp wt (MRS+ 25 µg/ml daptomycin)	19.3355	1.491		Lp wt (MRS+100 µg/ml gentamycin)	19.3355	1.3529		Lpwt (MRS+100 µg/ml nisin)	19.3355	1.4695
Lp-NCIMB	1651.68		Lp-NCIMB	143.127								Lp wt (MRS+ 25 µg/ml daptomycin)	19.6688	1.4965		Lp wt (MRS+100 µg/ml gentamycin)	19.6688	1.3602		Lpwt (MRS+100 µg/ml nisin)	19.6688	1.4822
Lp-NCIMB	1762.16		Lp-NCIMB	137.268								Lp wt (MRS+ 25 µg/ml daptomycin)	20.0022	1.5016		Lp wt (MRS+100 µg/ml gentamycin)	20.0022	1.3668		Lpwt (MRS+100 µg/ml nisin)	20.0022	1.4929
Lp-NCIMB	1532.27		Lp-NCIMB	143.406								Lp wt (MRS+ 25 µg/ml daptomycin)	20.3356	1.5059		Lp wt (MRS+100 µg/ml gentamycin)	20.3356	1.3726		Lpwt (MRS+100 µg/ml nisin)	20.3356	1.5034
Lp-NCIMB	1722.55		Lp-NCIMB	142.569								Lp wt (MRS+ 25 µg/ml daptomycin)	20.6689	1.5098		Lp wt (MRS+100 µg/ml gentamycin)	20.6689	1.3781		Lpwt (MRS+100 µg/ml nisin)	20.6689	1.5131
Lp-NCIMB	1568.54		Lp-NCIMB	145.917								Lp wt (MRS+ 25 µg/ml daptomycin)	21.0023	1.5131		Lp wt (MRS+100 µg/ml gentamycin)	21.0023	1.3831		Lpwt (MRS+100 µg/ml nisin)	21.0023	1.5222
Lp-NCIMB	1571.33		Lp-NCIMB	147.312								Lp wt (MRS+ 25 µg/ml daptomycin)	21.3357	1.5163		Lp wt (MRS+100 µg/ml gentamycin)	21.3357	1.3877		Lpwt (MRS+100 µg/ml nisin)	21.3357	1.5293
Lp-NCIMB	1637.45		Lp-NCIMB	144.801								Lp wt (MRS+ 25 µg/ml daptomycin)	21.6691	1.5191		Lp wt (MRS+100 µg/ml gentamycin)	21.6691	1.3918		Lpwt (MRS+100 µg/ml nisin)	21.6691	1.5364
Lp-NCIMB	1250.48		Lp-NCIMB	165.726								Lp wt (MRS+ 25 µg/ml daptomycin)	22.0024	1.5215		Lp wt (MRS+100 µg/ml gentamycin)	22.0024	1.3958		Lpwt (MRS+100 µg/ml nisin)	22.0024	1.5431
Lp-NCIMB	1532.27		Lp-NCIMB	149.544								Lp wt (MRS+ 25 µg/ml daptomycin)	22.3358	1.5237		Lp wt (MRS+100 µg/ml gentamycin)	22.3358	1.3986		Lpwt (MRS+100 µg/ml nisin)	22.3358	1.5492
Lp-NCIMB	1586.39		Lp-NCIMB	143.964								Lp wt (MRS+ 25 µg/ml daptomycin)	22.6692	1.5252		Lp wt (MRS+100 µg/ml gentamycin)	22.6692	1.4015		Lpwt (MRS+100 µg/ml nisin)	22.6692	1.5548
Lp-NCIMB	1713.06		Lp-NCIMB	138.105								Lp wt (MRS+ 25 µg/ml daptomycin)	23.0026	1.5269		Lp wt (MRS+100 µg/ml gentamycin)	23.0026	1.4043		Lpwt (MRS+100 µg/ml nisin)	23.0026	1.5598
Lp-NCIMB	1647.77		Lp-NCIMB	141.732								Lp wt (MRS+ 25 µg/ml daptomycin)	0	0.2614		?mprF (MRS+100 µg/ml gentamycin)	0	0.257		?mprF (MRS+100 µg/ml nisin)	0	0.2708
Lp-NCIMB	1704.69		Lp-NCIMB	135.873								Lp wt (MRS+ 25 µg/ml daptomycin)	0.333389	0.2611		?mprF (MRS+100 µg/ml gentamycin)	0.333389	0.258		?mprF (MRS+100 µg/ml nisin)	0.333389	0.2705
Lp-NCIMB	1624.9		Lp-NCIMB	141.732								Lp wt (MRS+ 25 µg/ml daptomycin)	0.66675	0.2633		?mprF (MRS+100 µg/ml gentamycin)	0.66675	0.2624		?mprF (MRS+100 µg/ml nisin)	0.66675	0.2731
Lp-NCIMB	1661.17		Lp-NCIMB	142.29								Lp wt (MRS+ 25 µg/ml daptomycin)	1.00011	0.2684		?mprF (MRS+100 µg/ml gentamycin)	1.00011	0.2678		?mprF (MRS+100 µg/ml nisin)	1.00011	0.2758
Lp-NCIMB	1605.92		Lp-NCIMB	146.475								Lp wt (MRS+ 25 µg/ml daptomycin)	1.3335	0.2768		?mprF (MRS+100 µg/ml gentamycin)	1.3335	0.2739		?mprF (MRS+100 µg/ml nisin)	1.3335	0.2772
Lp-NCIMB	1587.23		Lp-NCIMB	146.475								Lp wt (MRS+ 25 µg/ml daptomycin)	1.66686	0.2873		?mprF (MRS+100 µg/ml gentamycin)	1.66686	0.2801		?mprF (MRS+100 µg/ml nisin)	1.66686	0.2782
Lp-NCIMB	1674.84		Lp-NCIMB	137.547								Lp wt (MRS+ 25 µg/ml daptomycin)	2.00022	0.2977		?mprF (MRS+100 µg/ml gentamycin)	2.00022	0.2852		?mprF (MRS+100 µg/ml nisin)	2.00022	0.279
Lp-NCIMB	1492.37		Lp-NCIMB	142.848								Lp wt (MRS+ 25 µg/ml daptomycin)	2.33361	0.3083		?mprF (MRS+100 µg/ml gentamycin)	2.33361	0.2896		?mprF (MRS+100 µg/ml nisin)	2.33361	0.2794
Lp-NCIMB	1697.16		Lp-NCIMB	133.92								Lp wt (MRS+ 25 µg/ml daptomycin)	2.66697	0.3163		?mprF (MRS+100 µg/ml gentamycin)	2.66697	0.2941		?mprF (MRS+100 µg/ml nisin)	2.66697	0.2797
Lp-NCIMB	1709.99		Lp-NCIMB	140.616								Lp wt (MRS+ 25 µg/ml daptomycin)	3.00033	0.3221		?mprF (MRS+100 µg/ml gentamycin)	3.00033	0.2981		?mprF (MRS+100 µg/ml nisin)	3.00033	0.2799
Lp-NCIMB	1626.85		Lp-NCIMB	145.08								Lp wt (MRS+ 25 µg/ml daptomycin)	3.33372	0.3265		?mprF (MRS+100 µg/ml gentamycin)	3.33372	0.3017		?mprF (MRS+100 µg/ml nisin)	3.33372	0.2802
Lp-NCIMB	1554.87		Lp-NCIMB	148.149								Lp wt (MRS+ 25 µg/ml daptomycin)	3.66708	0.3332		?mprF (MRS+100 µg/ml gentamycin)	3.66708	0.3044		?mprF (MRS+100 µg/ml nisin)	3.66708	0.2804
Lp-NCIMB	1641.36		Lp-NCIMB	143.127								Lp wt (MRS+ 25 µg/ml daptomycin)	4.00044	0.3382		?mprF (MRS+100 µg/ml gentamycin)	4.00044	0.3078		?mprF (MRS+100 µg/ml nisin)	4.00044	0.2808
Lp-NCIMB	1516.09		Lp-NCIMB	149.265								Lp wt (MRS+ 25 µg/ml daptomycin)	4.33383	0.3454		?mprF (MRS+100 µg/ml gentamycin)	4.33383	0.3103		?mprF (MRS+100 µg/ml nisin)	4.33383	0.2809
Lp-NCIMB	1571.33		Lp-NCIMB	175.491								Lp wt (MRS+ 25 µg/ml daptomycin)	4.66719	0.3555		?mprF (MRS+100 µg/ml gentamycin)	4.66719	0.3128		?mprF (MRS+100 µg/ml nisin)	4.66719	0.281
Lp-NCIMB	1697.44		Lp-NCIMB	140.058								Lp wt (MRS+ 25 µg/ml daptomycin)	5.00056	0.3665		?mprF (MRS+100 µg/ml gentamycin)	5.00056	0.3153		?mprF (MRS+100 µg/ml nisin)	5.00056	0.2808
Lp-NCIMB	1610.11		Lp-NCIMB	142.569								Lp wt (MRS+ 25 µg/ml daptomycin)	5.33392	0.3828		?mprF (MRS+100 µg/ml gentamycin)	5.33392	0.3176		?mprF (MRS+100 µg/ml nisin)	5.33392	0.281
Lp-NCIMB	1641.08		Lp-NCIMB	141.453								Lp wt (MRS+ 25 µg/ml daptomycin)	5.66731	0.4026		?mprF (MRS+100 µg/ml gentamycin)	5.66731	0.3194		?mprF (MRS+100 µg/ml nisin)	5.66731	0.2808
Lp-NCIMB	1566.31		Lp-NCIMB	143.127								Lp wt (MRS+ 25 µg/ml daptomycin)	6.00067	0.4263		?mprF (MRS+100 µg/ml gentamycin)	6.00067	0.3214		?mprF (MRS+100 µg/ml nisin)	6.00067	0.2808
Lp-NCIMB	1641.08		Lp-NCIMB	142.011								Lp wt (MRS+ 25 µg/ml daptomycin)	6.33403	0.4548		?mprF (MRS+100 µg/ml gentamycin)	6.33403	0.3231		?mprF (MRS+100 µg/ml nisin)	6.33403	0.2806
Lp-NCIMB	1495.44		Lp-NCIMB	145.08								Lp wt (MRS+ 25 µg/ml daptomycin)	6.66742	0.4894		?mprF (MRS+100 µg/ml gentamycin)	6.66742	0.3249		?mprF (MRS+100 µg/ml nisin)	6.66742	0.2802
Lp-NCIMB	1502.41		Lp-NCIMB	142.29								Lp wt (MRS+ 25 µg/ml daptomycin)	7.00078	0.5313		?mprF (MRS+100 µg/ml gentamycin)	7.00078	0.3266		?mprF (MRS+100 µg/ml nisin)	7.00078	0.2799
Lp-NCIMB	1696.32		Lp-NCIMB	142.011								Lp wt (MRS+ 25 µg/ml daptomycin)	7.33414	0.5779		?mprF (MRS+100 µg/ml gentamycin)	7.33414	0.3284		?mprF (MRS+100 µg/ml nisin)	7.33414	0.2798
Lp-NCIMB	1561.01		Lp-NCIMB	144.801								Lp wt (MRS+ 25 µg/ml daptomycin)	7.66753	0.6241		?mprF (MRS+100 µg/ml gentamycin)	7.66753	0.3298		?mprF (MRS+100 µg/ml nisin)	7.66753	0.2796
Lp-NCIMB	1626.85		Lp-NCIMB	145.917								Lp wt (MRS+ 25 µg/ml daptomycin)	8.00089	0.6772		?mprF (MRS+100 µg/ml gentamycin)	8.00089	0.3313		?mprF (MRS+100 µg/ml nisin)	8.00089	0.2795
Lp-NCIMB	1564.63		Lp-NCIMB	145.08								Lp wt (MRS+ 25 µg/ml daptomycin)	8.33428	0.7306		?mprF (MRS+100 µg/ml gentamycin)	8.33428	0.3328		?mprF (MRS+100 µg/ml nisin)	8.33428	0.2794
Lp-NCIMB	1564.63		Lp-NCIMB	143.964								Lp wt (MRS+ 25 µg/ml daptomycin)	8.66764	0.7813		?mprF (MRS+100 µg/ml gentamycin)	8.66764	0.3344		?mprF (MRS+100 µg/ml nisin)	8.66764	0.2792
Lp-NCIMB	1596.44		Lp-NCIMB	142.29								Lp wt (MRS+ 25 µg/ml daptomycin)	9.001	0.8279		?mprF (MRS+100 µg/ml gentamycin)	9.001	0.3357		?mprF (MRS+100 µg/ml nisin)	9.001	0.2791
Lp-NCIMB	1598.95		Lp-NCIMB	147.591								Lp wt (MRS+ 25 µg/ml daptomycin)	9.33436	0.8724		?mprF (MRS+100 µg/ml gentamycin)	9.33436	0.3367		?mprF (MRS+100 µg/ml nisin)	9.33436	0.2791
Lp-NCIMB	1590.58		Lp-NCIMB	143.685								Lp wt (MRS+ 25 µg/ml daptomycin)	9.66775	0.9171		?mprF (MRS+100 µg/ml gentamycin)	9.66775	0.3383		?mprF (MRS+100 µg/ml nisin)	9.66775	0.2792
Lp-NCIMB	1554.31		Lp-NCIMB	153.729								Lp wt (MRS+ 25 µg/ml daptomycin)	10.0011	0.9665		?mprF (MRS+100 µg/ml gentamycin)	10.0011	0.3395		?mprF (MRS+100 µg/ml nisin)	10.0011	0.2791
Lp-NCIMB	1592.25		Lp-NCIMB	148.986								Lp wt (MRS+ 25 µg/ml daptomycin)	10.3345	1.0138		?mprF (MRS+100 µg/ml gentamycin)	10.3345	0.3408		?mprF (MRS+100 µg/ml nisin)	10.3345	0.2792
Lp-NCIMB	1564.63		Lp-NCIMB	152.613								Lp wt (MRS+ 25 µg/ml daptomycin)	10.6679	1.059		?mprF (MRS+100 µg/ml gentamycin)	10.6679	0.3423		?mprF (MRS+100 µg/ml nisin)	10.6679	0.2793
Lp-NCIMB	1622.11		Lp-NCIMB	148.149								Lp wt (MRS+ 25 µg/ml daptomycin)	11.0012	1.0983		?mprF (MRS+100 µg/ml gentamycin)	11.0012	0.3438		?mprF (MRS+100 µg/ml nisin)	11.0012	0.2794
Lp-NCIMB	1512.18		Lp-NCIMB	140.337								Lp wt (MRS+ 25 µg/ml daptomycin)	11.3346	1.1368		?mprF (MRS+100 µg/ml gentamycin)	11.3346	0.3454		?mprF (MRS+100 µg/ml nisin)	11.3346	0.2795
Lp-NCIMB	1598.95		Lp-NCIMB	142.011								Lp wt (MRS+ 25 µg/ml daptomycin)	11.668	1.1701		?mprF (MRS+100 µg/ml gentamycin)	11.668	0.3472		?mprF (MRS+100 µg/ml nisin)	11.668	0.2796
Lp-NCIMB	1602.86		Lp-NCIMB	143.127								Lp wt (MRS+ 25 µg/ml daptomycin)	12.0013	1.1996		?mprF (MRS+100 µg/ml gentamycin)	12.0013	0.3493		?mprF (MRS+100 µg/ml nisin)	12.0013	0.2798
Lp-NCIMB	1619.6		Lp-NCIMB	146.754								Lp wt (MRS+ 25 µg/ml daptomycin)	12.3347	1.2272		?mprF (MRS+100 µg/ml gentamycin)	12.3347	0.3515		?mprF (MRS+100 µg/ml nisin)	12.3347	0.28
Lp-NCIMB	1725.62		Lp-NCIMB	134.199								Lp wt (MRS+ 25 µg/ml daptomycin)	12.6681	1.2532		?mprF (MRS+100 µg/ml gentamycin)	12.6681	0.3538		?mprF (MRS+100 µg/ml nisin)	12.6681	0.28
Lp-NCIMB	1544.54		Lp-NCIMB	145.917								Lp wt (MRS+ 25 µg/ml daptomycin)	13.0014	1.2757		?mprF (MRS+100 µg/ml gentamycin)	13.0014	0.3569		?mprF (MRS+100 µg/ml nisin)	13.0014	0.2803
Lp-NCIMB	1852.56		Lp-NCIMB	133.362								Lp wt (MRS+ 25 µg/ml daptomycin)	13.3348	1.2964		?mprF (MRS+100 µg/ml gentamycin)	13.3348	0.3603		?mprF (MRS+100 µg/ml nisin)	13.3348	0.2804
Lp-NCIMB	1559.61		Lp-NCIMB	144.801								Lp wt (MRS+ 25 µg/ml daptomycin)	13.6682	1.3161		?mprF (MRS+100 µg/ml gentamycin)	13.6682	0.3645		?mprF (MRS+100 µg/ml nisin)	13.6682	0.2806
Lp-NCIMB	1454.98		Lp-NCIMB	157.077								Lp wt (MRS+ 25 µg/ml daptomycin)	14.0016	1.3354		?mprF (MRS+100 µg/ml gentamycin)	14.0016	0.3694		?mprF (MRS+100 µg/ml nisin)	14.0016	0.2809
Lp-NCIMB	1499.9		Lp-NCIMB	150.102								Lp wt (MRS+ 25 µg/ml daptomycin)	14.3349	1.3535		?mprF (MRS+100 µg/ml gentamycin)	14.3349	0.3754		?mprF (MRS+100 µg/ml nisin)	14.3349	0.2813
Lp-NCIMB	1543.43		Lp-NCIMB	149.823								Lp wt (MRS+ 25 µg/ml daptomycin)	14.6683	1.3697		?mprF (MRS+100 µg/ml gentamycin)	14.6683	0.3823		?mprF (MRS+100 µg/ml nisin)	14.6683	0.2817
Lp-NCIMB	1622.11		Lp-NCIMB	152.613								Lp wt (MRS+ 25 µg/ml daptomycin)	15.0017	1.3843		?mprF (MRS+100 µg/ml gentamycin)	15.0017	0.3903		?mprF (MRS+100 µg/ml nisin)	15.0017	0.2823
Lp-NCIMB	1564.91		Lp-NCIMB	147.033								Lp wt (MRS+ 25 µg/ml daptomycin)	15.335	1.4		?mprF (MRS+100 µg/ml gentamycin)	15.335	0.3997		?mprF (MRS+100 µg/ml nisin)	15.335	0.2827
Lp-NCIMB	1610.11		Lp-NCIMB	145.359								Lp wt (MRS+ 25 µg/ml daptomycin)	15.6684	1.4124		?mprF (MRS+100 µg/ml gentamycin)	15.6684	0.4105		?mprF (MRS+100 µg/ml nisin)	15.6684	0.2837
Lp-NCIMB	1526.41		Lp-NCIMB	142.569								Lp wt (MRS+ 25 µg/ml daptomycin)	16.0018	1.426		?mprF (MRS+100 µg/ml gentamycin)	16.0018	0.4225		?mprF (MRS+100 µg/ml nisin)	16.0018	0.2847
Lp-NCIMB	1546.78		Lp-NCIMB	149.544								Lp wt (MRS+ 25 µg/ml daptomycin)	16.3351	1.4376		?mprF (MRS+100 µg/ml gentamycin)	16.3351	0.4365		?mprF (MRS+100 µg/ml nisin)	16.3351	0.2862
Lp-NCIMB	1587.23		Lp-NCIMB	143.964								Lp wt (MRS+ 25 µg/ml daptomycin)	16.6685	1.4489		?mprF (MRS+100 µg/ml gentamycin)	16.6685	0.4524		?mprF (MRS+100 µg/ml nisin)	16.6685	0.288
Lp-NCIMB	1592.25		Lp-NCIMB	142.29								Lp wt (MRS+ 25 µg/ml daptomycin)	17.0019	1.4586		?mprF (MRS+100 µg/ml gentamycin)	17.0019	0.4705		?mprF (MRS+100 µg/ml nisin)	17.0019	0.2903
Lp-NCIMB	1513.02		Lp-NCIMB	146.196								Lp wt (MRS+ 25 µg/ml daptomycin)	17.3352	1.4681		?mprF (MRS+100 µg/ml gentamycin)	17.3352	0.4921		?mprF (MRS+100 µg/ml nisin)	17.3352	0.2935
Lp-NCIMB	1661.17		Lp-NCIMB	140.616								Lp wt (MRS+ 25 µg/ml daptomycin)	17.6686	1.477		?mprF (MRS+100 µg/ml gentamycin)	17.6686	0.5172		?mprF (MRS+100 µg/ml nisin)	17.6686	0.2974
Lp-NCIMB	1664.79		Lp-NCIMB	136.431								Lp wt (MRS+ 25 µg/ml daptomycin)	18.002	1.4853		?mprF (MRS+100 µg/ml gentamycin)	18.002	0.5509		?mprF (MRS+100 µg/ml nisin)	18.002	0.3031
Lp-NCIMB	1632.71		Lp-NCIMB	141.174								Lp wt (MRS+ 25 µg/ml daptomycin)	18.3354	1.4927		?mprF (MRS+100 µg/ml gentamycin)	18.3354	0.5949		?mprF (MRS+100 µg/ml nisin)	18.3354	0.3104
Lp-NCIMB	1512.18		Lp-NCIMB	149.265								Lp wt (MRS+ 25 µg/ml daptomycin)	18.6687	1.4995		?mprF (MRS+100 µg/ml gentamycin)	18.6687	0.6413		?mprF (MRS+100 µg/ml nisin)	18.6687	0.3195
Lp-NCIMB	1563.52		Lp-NCIMB	145.08								Lp wt (MRS+ 25 µg/ml daptomycin)	19.0021	1.5058		?mprF (MRS+100 µg/ml gentamycin)	19.0021	0.6881		?mprF (MRS+100 µg/ml nisin)	19.0021	0.3315
Lp-NCIMB	1529.48		Lp-NCIMB	147.591								Lp wt (MRS+ 25 µg/ml daptomycin)	19.3355	1.5115		?mprF (MRS+100 µg/ml gentamycin)	19.3355	0.7326		?mprF (MRS+100 µg/ml nisin)	19.3355	0.3464
Lp-NCIMB	1538.68		Lp-NCIMB	136.989								Lp wt (MRS+ 25 µg/ml daptomycin)	19.6688	1.5169		?mprF (MRS+100 µg/ml gentamycin)	19.6688	0.7792		?mprF (MRS+100 µg/ml nisin)	19.6688	0.3642
Lp-NCIMB	1626.85		Lp-NCIMB	144.522								Lp wt (MRS+ 25 µg/ml daptomycin)	20.0022	1.5214		?mprF (MRS+100 µg/ml gentamycin)	20.0022	0.8229		?mprF (MRS+100 µg/ml nisin)	20.0022	0.3843
Lp-NCIMB	1648.61		Lp-NCIMB	140.058								Lp wt (MRS+ 25 µg/ml daptomycin)	20.3356	1.5256		?mprF (MRS+100 µg/ml gentamycin)	20.3356	0.8623		?mprF (MRS+100 µg/ml nisin)	20.3356	0.4079
Lp-NCIMB	1522.22		Lp-NCIMB	148.986								Lp wt (MRS+ 25 µg/ml daptomycin)	20.6689	1.5296		?mprF (MRS+100 µg/ml gentamycin)	20.6689	0.8924		?mprF (MRS+100 µg/ml nisin)	20.6689	0.4327
Lp-NCIMB	1629.64		Lp-NCIMB	149.544								Lp wt (MRS+ 25 µg/ml daptomycin)	21.0023	1.5327		?mprF (MRS+100 µg/ml gentamycin)	21.0023	0.9209		?mprF (MRS+100 µg/ml nisin)	21.0023	0.4621
Lp-NCIMB	1633.55		Lp-NCIMB	140.616								Lp wt (MRS+ 25 µg/ml daptomycin)	21.3357	1.5359		?mprF (MRS+100 µg/ml gentamycin)	21.3357	0.9478		?mprF (MRS+100 µg/ml nisin)	21.3357	0.4914
Lp-NCIMB	1550.4		Lp-NCIMB	139.221								Lp wt (MRS+ 25 µg/ml daptomycin)	21.6691	1.5386		?mprF (MRS+100 µg/ml gentamycin)	21.6691	0.9723		?mprF (MRS+100 µg/ml nisin)	21.6691	0.5263
Lp-NCIMB	1958.02		Lp-NCIMB	141.174								Lp wt (MRS+ 25 µg/ml daptomycin)	22.0024	1.5406		?mprF (MRS+100 µg/ml gentamycin)	22.0024	0.9961		?mprF (MRS+100 µg/ml nisin)	22.0024	0.5618
Lp-NCIMB	1646.94		Lp-NCIMB	136.152								Lp wt (MRS+ 25 µg/ml daptomycin)	22.3358	1.5427		?mprF (MRS+100 µg/ml gentamycin)	22.3358	1.0209		?mprF (MRS+100 µg/ml nisin)	22.3358	0.6002
Lp-NCIMB	1412.86		Lp-NCIMB	154.845								Lp wt (MRS+ 25 µg/ml daptomycin)	22.6692	1.5443		?mprF (MRS+100 µg/ml gentamycin)	22.6692	1.044		?mprF (MRS+100 µg/ml nisin)	22.6692	0.6398
Lp-NCIMB	1582.49		Lp-NCIMB	142.569								Lp wt (MRS+ 25 µg/ml daptomycin)	23.0026	1.5459		?mprF (MRS+100 µg/ml gentamycin)	23.0026	1.0701		?mprF (MRS+100 µg/ml nisin)	23.0026	0.68
Lp-NCIMB	1619.6		Lp-NCIMB	130.293								Lp wt (MRS+ 25 µg/ml daptomycin)	0	0.2627		?mprF (MRS+100 µg/ml gentamycin)	0	0.2619		?mprF (MRS+100 µg/ml nisin)	0	0.268
Lp-NCIMB	1518.04		Lp-NCIMB	145.08								Lp wt (MRS+ 25 µg/ml daptomycin)	0.333389	0.2635		?mprF (MRS+100 µg/ml gentamycin)	0.333389	0.2626		?mprF (MRS+100 µg/ml nisin)	0.333389	0.2688
Lp-NCIMB	1603.97		Lp-NCIMB	142.569								Lp wt (MRS+ 25 µg/ml daptomycin)	0.66675	0.2669		?mprF (MRS+100 µg/ml gentamycin)	0.66675	0.2661		?mprF (MRS+100 µg/ml nisin)	0.66675	0.2734
Lp-NCIMB	1622.11		Lp-NCIMB	138.663								Lp wt (MRS+ 25 µg/ml daptomycin)	1.00011	0.2732		?mprF (MRS+100 µg/ml gentamycin)	1.00011	0.2714		?mprF (MRS+100 µg/ml nisin)	1.00011	0.2773
Lp-NCIMB	1597.83		Lp-NCIMB	143.685								Lp wt (MRS+ 25 µg/ml daptomycin)	1.3335	0.2823		?mprF (MRS+100 µg/ml gentamycin)	1.3335	0.2776		?mprF (MRS+100 µg/ml nisin)	1.3335	0.2792
Lp-NCIMB	1529.48		Lp-NCIMB	145.359								Lp wt (MRS+ 25 µg/ml daptomycin)	1.66686	0.2936		?mprF (MRS+100 µg/ml gentamycin)	1.66686	0.2832		?mprF (MRS+100 µg/ml nisin)	1.66686	0.2806
Lp-NCIMB	1464.19		Lp-NCIMB	137.826								Lp wt (MRS+ 25 µg/ml daptomycin)	2.00022	0.304		?mprF (MRS+100 µg/ml gentamycin)	2.00022	0.2882		?mprF (MRS+100 µg/ml nisin)	2.00022	0.2814
Lp-NCIMB	1705.53		Lp-NCIMB	140.058								Lp wt (MRS+ 25 µg/ml daptomycin)	2.33361	0.3146		?mprF (MRS+100 µg/ml gentamycin)	2.33361	0.2928		?mprF (MRS+100 µg/ml nisin)	2.33361	0.282
Lp-NCIMB	1491.26		Lp-NCIMB	138.384								Lp wt (MRS+ 25 µg/ml daptomycin)	2.66697	0.3227		?mprF (MRS+100 µg/ml gentamycin)	2.66697	0.2975		?mprF (MRS+100 µg/ml nisin)	2.66697	0.2825
Lp-NCIMB	1527.25		Lp-NCIMB	146.475								Lp wt (MRS+ 25 µg/ml daptomycin)	3.00033	0.3283		?mprF (MRS+100 µg/ml gentamycin)	3.00033	0.3016		?mprF (MRS+100 µg/ml nisin)	3.00033	0.2829
Lp-NCIMB	1562.68		Lp-NCIMB	133.92								Lp wt (MRS+ 25 µg/ml daptomycin)	3.33372	0.3335		?mprF (MRS+100 µg/ml gentamycin)	3.33372	0.305		?mprF (MRS+100 µg/ml nisin)	3.33372	0.2832
Lp-NCIMB	1523.06		Lp-NCIMB	165.447								Lp wt (MRS+ 25 µg/ml daptomycin)	3.66708	0.3381		?mprF (MRS+100 µg/ml gentamycin)	3.66708	0.3078		?mprF (MRS+100 µg/ml nisin)	3.66708	0.2834
Lp-NCIMB	1570.49		Lp-NCIMB	126.945								Lp wt (MRS+ 25 µg/ml daptomycin)	4.00044	0.3427		?mprF (MRS+100 µg/ml gentamycin)	4.00044	0.3112		?mprF (MRS+100 µg/ml nisin)	4.00044	0.2838
Lp-NCIMB	1517.2		Lp-NCIMB	159.588								Lp wt (MRS+ 25 µg/ml daptomycin)	4.33383	0.3513		?mprF (MRS+100 µg/ml gentamycin)	4.33383	0.3137		?mprF (MRS+100 µg/ml nisin)	4.33383	0.2837
Lp-NCIMB	1603.97		Lp-NCIMB	150.381								Lp wt (MRS+ 25 µg/ml daptomycin)	4.66719	0.3597		?mprF (MRS+100 µg/ml gentamycin)	4.66719	0.3163		?mprF (MRS+100 µg/ml nisin)	4.66719	0.2838
Lp-NCIMB	1512.18		Lp-NCIMB	154.008								Lp wt (MRS+ 25 µg/ml daptomycin)	5.00056	0.3719		?mprF (MRS+100 µg/ml gentamycin)	5.00056	0.3186		?mprF (MRS+100 µg/ml nisin)	5.00056	0.2838
Lp-NCIMB	1546.78		Lp-NCIMB	139.779								Lp wt (MRS+ 25 µg/ml daptomycin)	5.33392	0.3871		?mprF (MRS+100 µg/ml gentamycin)	5.33392	0.3209		?mprF (MRS+100 µg/ml nisin)	5.33392	0.2839
Lp-NCIMB	1537.57		Lp-NCIMB	139.5								Lp wt (MRS+ 25 µg/ml daptomycin)	5.66731	0.4042		?mprF (MRS+100 µg/ml gentamycin)	5.66731	0.3226		?mprF (MRS+100 µg/ml nisin)	5.66731	0.2837
Lp-NCIMB	1663.96		Lp-NCIMB	148.986								Lp wt (MRS+ 25 µg/ml daptomycin)	6.00067	0.428		?mprF (MRS+100 µg/ml gentamycin)	6.00067	0.3249		?mprF (MRS+100 µg/ml nisin)	6.00067	0.2834
Lp-NCIMB	1570.49		Lp-NCIMB	145.08								Lp wt (MRS+ 25 µg/ml daptomycin)	6.33403	0.458		?mprF (MRS+100 µg/ml gentamycin)	6.33403	0.3264		?mprF (MRS+100 µg/ml nisin)	6.33403	0.2834
Lp-NCIMB	1586.39		Lp-NCIMB	141.453								Lp wt (MRS+ 25 µg/ml daptomycin)	6.66742	0.4908		?mprF (MRS+100 µg/ml gentamycin)	6.66742	0.3283		?mprF (MRS+100 µg/ml nisin)	6.66742	0.2831
Lp-NCIMB	1765.79		Lp-NCIMB	131.409								Lp wt (MRS+ 25 µg/ml daptomycin)	7.00078	0.5314		?mprF (MRS+100 µg/ml gentamycin)	7.00078	0.3299		?mprF (MRS+100 µg/ml nisin)	7.00078	0.2827
Lp-NCIMB	1524.18		Lp-NCIMB	166.005								Lp wt (MRS+ 25 µg/ml daptomycin)	7.33414	0.5767		?mprF (MRS+100 µg/ml gentamycin)	7.33414	0.3315		?mprF (MRS+100 µg/ml nisin)	7.33414	0.2827
Lp-NCIMB	1570.77		Lp-NCIMB	149.823								Lp wt (MRS+ 25 µg/ml daptomycin)	7.66753	0.6248		?mprF (MRS+100 µg/ml gentamycin)	7.66753	0.333		?mprF (MRS+100 µg/ml nisin)	7.66753	0.2824
Lp-NCIMB	1568.54		Lp-NCIMB	144.243								Lp wt (MRS+ 25 µg/ml daptomycin)	8.00089	0.6746		?mprF (MRS+100 µg/ml gentamycin)	8.00089	0.3347		?mprF (MRS+100 µg/ml nisin)	8.00089	0.2824
Lp-NCIMB	1556.54		Lp-NCIMB	143.685								Lp wt (MRS+ 25 µg/ml daptomycin)	8.33428	0.7286		?mprF (MRS+100 µg/ml gentamycin)	8.33428	0.336		?mprF (MRS+100 µg/ml nisin)	8.33428	0.2824
Lp-NCIMB	1612.62		Lp-NCIMB	133.362								Lp wt (MRS+ 25 µg/ml daptomycin)	8.66764	0.7823		?mprF (MRS+100 µg/ml gentamycin)	8.66764	0.3375		?mprF (MRS+100 µg/ml nisin)	8.66764	0.2824
Lp-NCIMB	1598.95		Lp-NCIMB	142.569								Lp wt (MRS+ 25 µg/ml daptomycin)	9.001	0.8265		?mprF (MRS+100 µg/ml gentamycin)	9.001	0.3387		?mprF (MRS+100 µg/ml nisin)	9.001	0.2823
Lp-NCIMB	1578.86		Lp-NCIMB	161.82								Lp wt (MRS+ 25 µg/ml daptomycin)	9.33436	0.8728		?mprF (MRS+100 µg/ml gentamycin)	9.33436	0.3399		?mprF (MRS+100 µg/ml nisin)	9.33436	0.2824
Lp-NCIMB	1518.04		Lp-NCIMB	145.638								Lp wt (MRS+ 25 µg/ml daptomycin)	9.66775	0.9169		?mprF (MRS+100 µg/ml gentamycin)	9.66775	0.3412		?mprF (MRS+100 µg/ml nisin)	9.66775	0.2822
Lp-NCIMB	1527.25		Lp-NCIMB	148.428								Lp wt (MRS+ 25 µg/ml daptomycin)	10.0011	0.9657		?mprF (MRS+100 µg/ml gentamycin)	10.0011	0.3427		?mprF (MRS+100 µg/ml nisin)	10.0011	0.2822
Lp-NCIMB	1563.52		Lp-NCIMB	142.848								Lp wt (MRS+ 25 µg/ml daptomycin)	10.3345	1.0109		?mprF (MRS+100 µg/ml gentamycin)	10.3345	0.3442		?mprF (MRS+100 µg/ml nisin)	10.3345	0.2823
Lp-NCIMB	1508.83		Lp-NCIMB	148.986								Lp wt (MRS+ 25 µg/ml daptomycin)	10.6679	1.0557		?mprF (MRS+100 µg/ml gentamycin)	10.6679	0.3455		?mprF (MRS+100 µg/ml nisin)	10.6679	0.2824
Lp-NCIMB	1498.51		Lp-NCIMB	163.215								Lp wt (MRS+ 25 µg/ml daptomycin)	11.0012	1.0963		?mprF (MRS+100 µg/ml gentamycin)	11.0012	0.3471		?mprF (MRS+100 µg/ml nisin)	11.0012	0.2825
Lp-NCIMB	1552.91		Lp-NCIMB	142.011								Lp wt (MRS+ 25 µg/ml daptomycin)	11.3346	1.1349		?mprF (MRS+100 µg/ml gentamycin)	11.3346	0.349		?mprF (MRS+100 µg/ml nisin)	11.3346	0.2825
Lp-NCIMB	1586.39		Lp-NCIMB	142.848								Lp wt (MRS+ 25 µg/ml daptomycin)	11.668	1.1662		?mprF (MRS+100 µg/ml gentamycin)	11.668	0.3504		?mprF (MRS+100 µg/ml nisin)	11.668	0.2828
Lp-NCIMB	1507.72		Lp-NCIMB	139.779								Lp wt (MRS+ 25 µg/ml daptomycin)	12.0013	1.1937		?mprF (MRS+100 µg/ml gentamycin)	12.0013	0.3524		?mprF (MRS+100 µg/ml nisin)	12.0013	0.2829
Lp-NCIMB	1389.98		Lp-NCIMB	154.845								Lp wt (MRS+ 25 µg/ml daptomycin)	12.3347	1.223		?mprF (MRS+100 µg/ml gentamycin)	12.3347	0.3547		?mprF (MRS+100 µg/ml nisin)	12.3347	0.2831
Lp-NCIMB	1526.41		Lp-NCIMB	140.895								Lp wt (MRS+ 25 µg/ml daptomycin)	12.6681	1.2472		?mprF (MRS+100 µg/ml gentamycin)	12.6681	0.3573		?mprF (MRS+100 µg/ml nisin)	12.6681	0.2832
Lp-NCIMB	1588.63		Lp-NCIMB	155.682								Lp wt (MRS+ 25 µg/ml daptomycin)	13.0014	1.2704		?mprF (MRS+100 µg/ml gentamycin)	13.0014	0.3603		?mprF (MRS+100 µg/ml nisin)	13.0014	0.2835
Lp-NCIMB	1502.41		Lp-NCIMB	139.779								Lp wt (MRS+ 25 µg/ml daptomycin)	13.3348	1.2909		?mprF (MRS+100 µg/ml gentamycin)	13.3348	0.3641		?mprF (MRS+100 µg/ml nisin)	13.3348	0.2837
Lp-NCIMB	1536.73		Lp-NCIMB	146.196								Lp wt (MRS+ 25 µg/ml daptomycin)	13.6682	1.3119		?mprF (MRS+100 µg/ml gentamycin)	13.6682	0.3687		?mprF (MRS+100 µg/ml nisin)	13.6682	0.284
Lp-NCIMB	1510.79		Lp-NCIMB	147.033								Lp wt (MRS+ 25 µg/ml daptomycin)	14.0016	1.3298		?mprF (MRS+100 µg/ml gentamycin)	14.0016	0.3738		?mprF (MRS+100 µg/ml nisin)	14.0016	0.2842
Lp-NCIMB	1450.8		Lp-NCIMB	150.102								Lp wt (MRS+ 25 µg/ml daptomycin)	14.3349	1.3471		?mprF (MRS+100 µg/ml gentamycin)	14.3349	0.3804		?mprF (MRS+100 µg/ml nisin)	14.3349	0.2846
Lp-NCIMB	1709.99		Lp-NCIMB	134.199								Lp wt (MRS+ 25 µg/ml daptomycin)	14.6683	1.3642		?mprF (MRS+100 µg/ml gentamycin)	14.6683	0.3884		?mprF (MRS+100 µg/ml nisin)	14.6683	0.2851
Lp-NCIMB	1678.74		Lp-NCIMB	138.663								Lp wt (MRS+ 25 µg/ml daptomycin)	15.0017	1.3796		?mprF (MRS+100 µg/ml gentamycin)	15.0017	0.3978		?mprF (MRS+100 µg/ml nisin)	15.0017	0.2859
Lp-NCIMB	1578.3		Lp-NCIMB	145.638								Lp wt (MRS+ 25 µg/ml daptomycin)	15.335	1.3939		?mprF (MRS+100 µg/ml gentamycin)	15.335	0.4094		?mprF (MRS+100 µg/ml nisin)	15.335	0.2867
Lp-NCIMB	1491.53		Lp-NCIMB	145.917								Lp wt (MRS+ 25 µg/ml daptomycin)	15.6684	1.4083		?mprF (MRS+100 µg/ml gentamycin)	15.6684	0.4231		?mprF (MRS+100 µg/ml nisin)	15.6684	0.2881
Lp-NCIMB	1709.99		Lp-NCIMB	152.055								Lp wt (MRS+ 25 µg/ml daptomycin)	16.0018	1.4194		?mprF (MRS+100 µg/ml gentamycin)	16.0018	0.439		?mprF (MRS+100 µg/ml nisin)	16.0018	0.2898
Lp-NCIMB	1483.16		Lp-NCIMB	147.312								Lp wt (MRS+ 25 µg/ml daptomycin)	16.3351	1.4319		?mprF (MRS+100 µg/ml gentamycin)	16.3351	0.458		?mprF (MRS+100 µg/ml nisin)	16.3351	0.2916
Lp-NCIMB	1563.52		Lp-NCIMB	142.011								Lp wt (MRS+ 25 µg/ml daptomycin)	16.6685	1.4437		?mprF (MRS+100 µg/ml gentamycin)	16.6685	0.4798		?mprF (MRS+100 µg/ml nisin)	16.6685	0.294
Lp-NCIMB	1504.09		Lp-NCIMB	148.428								Lp wt (MRS+ 25 µg/ml daptomycin)	17.0019	1.4541		?mprF (MRS+100 µg/ml gentamycin)	17.0019	0.5034		?mprF (MRS+100 µg/ml nisin)	17.0019	0.2972
Lp-NCIMB	1487.35		Lp-NCIMB	147.033								Lp wt (MRS+ 25 µg/ml daptomycin)	17.3352	1.4641		?mprF (MRS+100 µg/ml gentamycin)	17.3352	0.5286		?mprF (MRS+100 µg/ml nisin)	17.3352	0.3011
Lp-NCIMB	1552.91		Lp-NCIMB	140.058								Lp wt (MRS+ 25 µg/ml daptomycin)	17.6686	1.4716		?mprF (MRS+100 µg/ml gentamycin)	17.6686	0.555		?mprF (MRS+100 µg/ml nisin)	17.6686	0.306
Lp-NCIMB	1513.02		Lp-NCIMB	144.243								Lp wt (MRS+ 25 µg/ml daptomycin)	18.002	1.481		?mprF (MRS+100 µg/ml gentamycin)	18.002	0.5835		?mprF (MRS+100 µg/ml nisin)	18.002	0.3111
Lp-NCIMB	1488.19		Lp-NCIMB	155.403								Lp wt (MRS+ 25 µg/ml daptomycin)	18.3354	1.4882		?mprF (MRS+100 µg/ml gentamycin)	18.3354	0.6159		?mprF (MRS+100 µg/ml nisin)	18.3354	0.3171
Lp-NCIMB	1658.38		Lp-NCIMB	142.569								Lp wt (MRS+ 25 µg/ml daptomycin)	18.6687	1.4954		?mprF (MRS+100 µg/ml gentamycin)	18.6687	0.6502		?mprF (MRS+100 µg/ml nisin)	18.6687	0.3257
Lp-NCIMB	1519.15		Lp-NCIMB	146.475								Lp wt (MRS+ 25 µg/ml daptomycin)	19.0021	1.5014		?mprF (MRS+100 µg/ml gentamycin)	19.0021	0.6844		?mprF (MRS+100 µg/ml nisin)	19.0021	0.3352
Lp-NCIMB	1532.27		Lp-NCIMB	155.124								Lp wt (MRS+ 25 µg/ml daptomycin)	19.3355	1.5072		?mprF (MRS+100 µg/ml gentamycin)	19.3355	0.7182		?mprF (MRS+100 µg/ml nisin)	19.3355	0.3471
Lp-NCIMB	1582.77		Lp-NCIMB	138.105								Lp wt (MRS+ 25 µg/ml daptomycin)	19.6688	1.5124		?mprF (MRS+100 µg/ml gentamycin)	19.6688	0.7499		?mprF (MRS+100 µg/ml nisin)	19.6688	0.3603
Lp-NCIMB	1461.68		Lp-NCIMB	160.146								Lp wt (MRS+ 25 µg/ml daptomycin)	20.0022	1.5174		?mprF (MRS+100 µg/ml gentamycin)	20.0022	0.7797		?mprF (MRS+100 µg/ml nisin)	20.0022	0.3767
Lp-NCIMB	1600.9		Lp-NCIMB	140.058								Lp wt (MRS+ 25 µg/ml daptomycin)	20.3356	1.5217		?mprF (MRS+100 µg/ml gentamycin)	20.3356	0.8067		?mprF (MRS+100 µg/ml nisin)	20.3356	0.3965
Lp-NCIMB	1485.67		Lp-NCIMB	152.334								Lp wt (MRS+ 25 µg/ml daptomycin)	20.6689	1.526		?mprF (MRS+100 µg/ml gentamycin)	20.6689	0.8311		?mprF (MRS+100 µg/ml nisin)	20.6689	0.4213
Lp-NCIMB	1510.23		Lp-NCIMB	146.754								Lp wt (MRS+ 25 µg/ml daptomycin)	21.0023	1.5287		?mprF (MRS+100 µg/ml gentamycin)	21.0023	0.8507		?mprF (MRS+100 µg/ml nisin)	21.0023	0.449
Lp-NCIMB	1550.68		Lp-NCIMB	140.895								Lp wt (MRS+ 25 µg/ml daptomycin)	21.3357	1.5322		?mprF (MRS+100 µg/ml gentamycin)	21.3357	0.8697		?mprF (MRS+100 µg/ml nisin)	21.3357	0.4811
Lp-NCIMB	1661.17		Lp-NCIMB	139.779								Lp wt (MRS+ 25 µg/ml daptomycin)	21.6691	1.5346		?mprF (MRS+100 µg/ml gentamycin)	21.6691	0.8863		?mprF (MRS+100 µg/ml nisin)	21.6691	0.5163
Lp-NCIMB	1678.74		Lp-NCIMB	134.199								Lp wt (MRS+ 25 µg/ml daptomycin)	22.0024	1.5371		?mprF (MRS+100 µg/ml gentamycin)	22.0024	0.9024		?mprF (MRS+100 µg/ml nisin)	22.0024	0.5542
Lp-NCIMB	1507.72		Lp-NCIMB	136.71								Lp wt (MRS+ 25 µg/ml daptomycin)	22.3358	1.539		?mprF (MRS+100 µg/ml gentamycin)	22.3358	0.9172		?mprF (MRS+100 µg/ml nisin)	22.3358	0.592
Lp-NCIMB	1461.68		Lp-NCIMB	146.196								Lp wt (MRS+ 25 µg/ml daptomycin)	22.6692	1.5409		?mprF (MRS+100 µg/ml gentamycin)	22.6692	0.9325		?mprF (MRS+100 µg/ml nisin)	22.6692	0.6311
Lp-NCIMB	1440.2		Lp-NCIMB	149.544								Lp wt (MRS+ 25 µg/ml daptomycin)	23.0026	1.5423		?mprF (MRS+100 µg/ml gentamycin)	23.0026	0.9491		?mprF (MRS+100 µg/ml nisin)	23.0026	0.6685
Lp-NCIMB	1474.24		Lp-NCIMB	143.964								?mprF (MRS+25 µg/ml daptomycin)	0	0.252		?mprF (MRS+100 µg/ml gentamycin)	0	0.266		?mprF (MRS+100 µg/ml nisin)	0	0.2686
Lp-NCIMB	1669.54		Lp-NCIMB	137.268								?mprF (MRS+25 µg/ml daptomycin)	0.333389	0.2529		?mprF (MRS+100 µg/ml gentamycin)	0.333389	0.2672		?mprF (MRS+100 µg/ml nisin)	0.333389	0.269
Lp-NCIMB	1512.18		Lp-NCIMB	146.196								?mprF (MRS+25 µg/ml daptomycin)	0.66675	0.2563		?mprF (MRS+100 µg/ml gentamycin)	0.66675	0.2717		?mprF (MRS+100 µg/ml nisin)	0.66675	0.2744
Lp-NCIMB	1473.12		Lp-NCIMB	150.102								?mprF (MRS+25 µg/ml daptomycin)	1.00011	0.2619		?mprF (MRS+100 µg/ml gentamycin)	1.00011	0.277		?mprF (MRS+100 µg/ml nisin)	1.00011	0.2789
Lp-NCIMB	1694.92		Lp-NCIMB	132.804								?mprF (MRS+25 µg/ml daptomycin)	1.3335	0.2698		?mprF (MRS+100 µg/ml gentamycin)	1.3335	0.2835		?mprF (MRS+100 µg/ml nisin)	1.3335	0.2813
Lp-NCIMB	1537.57		Lp-NCIMB	143.406								?mprF (MRS+25 µg/ml daptomycin)	1.66686	0.2806		?mprF (MRS+100 µg/ml gentamycin)	1.66686	0.2896		?mprF (MRS+100 µg/ml nisin)	1.66686	0.283
Lp-NCIMB	1582.77		Lp-NCIMB	143.964								?mprF (MRS+25 µg/ml daptomycin)	2.00022	0.2934		?mprF (MRS+100 µg/ml gentamycin)	2.00022	0.295		?mprF (MRS+100 µg/ml nisin)	2.00022	0.2841
Lp-NCIMB	1532.27		Lp-NCIMB	142.848								?mprF (MRS+25 µg/ml daptomycin)	2.33361	0.3068		?mprF (MRS+100 µg/ml gentamycin)	2.33361	0.2996		?mprF (MRS+100 µg/ml nisin)	2.33361	0.2842
Lp-NCIMB	1650.01		Lp-NCIMB	142.29								?mprF (MRS+25 µg/ml daptomycin)	2.66697	0.3199		?mprF (MRS+100 µg/ml gentamycin)	2.66697	0.3041		?mprF (MRS+100 µg/ml nisin)	2.66697	0.2847
Lp-NCIMB	1489.02		Lp-NCIMB	143.685								?mprF (MRS+25 µg/ml daptomycin)	3.00033	0.3313		?mprF (MRS+100 µg/ml gentamycin)	3.00033	0.3081		?mprF (MRS+100 µg/ml nisin)	3.00033	0.2851
Lp-NCIMB	1504.93		Lp-NCIMB	144.801								?mprF (MRS+25 µg/ml daptomycin)	3.33372	0.3383		?mprF (MRS+100 µg/ml gentamycin)	3.33372	0.3114		?mprF (MRS+100 µg/ml nisin)	3.33372	0.2855
Lp-NCIMB	1640.52		Lp-NCIMB	137.547								?mprF (MRS+25 µg/ml daptomycin)	3.66708	0.3417		?mprF (MRS+100 µg/ml gentamycin)	3.66708	0.3145		?mprF (MRS+100 µg/ml nisin)	3.66708	0.2853
Lp-NCIMB	1482.88		Lp-NCIMB	145.917								?mprF (MRS+25 µg/ml daptomycin)	4.00044	0.343		?mprF (MRS+100 µg/ml gentamycin)	4.00044	0.3176		?mprF (MRS+100 µg/ml nisin)	4.00044	0.2858
Lp-NCIMB	1485.4		Lp-NCIMB	145.08								?mprF (MRS+25 µg/ml daptomycin)	4.33383	0.3421		?mprF (MRS+100 µg/ml gentamycin)	4.33383	0.3201		?mprF (MRS+100 µg/ml nisin)	4.33383	0.2856
Lp-NCIMB	1572.44		Lp-NCIMB	139.221								?mprF (MRS+25 µg/ml daptomycin)	4.66719	0.3408		?mprF (MRS+100 µg/ml gentamycin)	4.66719	0.3228		?mprF (MRS+100 µg/ml nisin)	4.66719	0.2857
Lp-NCIMB	1485.67		Lp-NCIMB	150.381								?mprF (MRS+25 µg/ml daptomycin)	5.00056	0.3402		?mprF (MRS+100 µg/ml gentamycin)	5.00056	0.3254		?mprF (MRS+100 µg/ml nisin)	5.00056	0.2853
Lp-NCIMB	1517.2		Lp-NCIMB	152.334								?mprF (MRS+25 µg/ml daptomycin)	5.33392	0.3389		?mprF (MRS+100 µg/ml gentamycin)	5.33392	0.3275		?mprF (MRS+100 µg/ml nisin)	5.33392	0.2854
Lp-NCIMB	1501.58		Lp-NCIMB	148.149								?mprF (MRS+25 µg/ml daptomycin)	5.66731	0.3374		?mprF (MRS+100 µg/ml gentamycin)	5.66731	0.3291		?mprF (MRS+100 µg/ml nisin)	5.66731	0.2853
Lp-NCIMB	1529.48		Lp-NCIMB	136.989								?mprF (MRS+25 µg/ml daptomycin)	6.00067	0.3358		?mprF (MRS+100 µg/ml gentamycin)	6.00067	0.3305		?mprF (MRS+100 µg/ml nisin)	6.00067	0.2851
Lp-NCIMB	1622.11		Lp-NCIMB	140.058								?mprF (MRS+25 µg/ml daptomycin)	6.33403	0.3344		?mprF (MRS+100 µg/ml gentamycin)	6.33403	0.3322		?mprF (MRS+100 µg/ml nisin)	6.33403	0.2851
Lp-NCIMB	1536.45		Lp-NCIMB	144.801								?mprF (MRS+25 µg/ml daptomycin)	6.66742	0.333		?mprF (MRS+100 µg/ml gentamycin)	6.66742	0.3341		?mprF (MRS+100 µg/ml nisin)	6.66742	0.2847
Lp-NCIMB	1491.26		Lp-NCIMB	145.359								?mprF (MRS+25 µg/ml daptomycin)	7.00078	0.3315		?mprF (MRS+100 µg/ml gentamycin)	7.00078	0.336		?mprF (MRS+100 µg/ml nisin)	7.00078	0.2844
Lp-NCIMB	1460.57		Lp-NCIMB	156.798								?mprF (MRS+25 µg/ml daptomycin)	7.33414	0.3302		?mprF (MRS+100 µg/ml gentamycin)	7.33414	0.3377		?mprF (MRS+100 µg/ml nisin)	7.33414	0.2842
Lp-NCIMB	1563.52		Lp-NCIMB	140.895								?mprF (MRS+25 µg/ml daptomycin)	7.66753	0.3291		?mprF (MRS+100 µg/ml gentamycin)	7.66753	0.3392		?mprF (MRS+100 µg/ml nisin)	7.66753	0.284
Lp-NCIMB	1556.54		Lp-NCIMB	140.058								?mprF (MRS+25 µg/ml daptomycin)	8.00089	0.328		?mprF (MRS+100 µg/ml gentamycin)	8.00089	0.3409		?mprF (MRS+100 µg/ml nisin)	8.00089	0.2839
Lp-NCIMB	1434.62		Lp-NCIMB	148.149								?mprF (MRS+25 µg/ml daptomycin)	8.33428	0.3271		?mprF (MRS+100 µg/ml gentamycin)	8.33428	0.3422		?mprF (MRS+100 µg/ml nisin)	8.33428	0.2839
Lp-NCIMB	1414.53		Lp-NCIMB	153.171								?mprF (MRS+25 µg/ml daptomycin)	8.66764	0.3257		?mprF (MRS+100 µg/ml gentamycin)	8.66764	0.3436		?mprF (MRS+100 µg/ml nisin)	8.66764	0.2839
Lp-NCIMB	1509.95		Lp-NCIMB	138.663								?mprF (MRS+25 µg/ml daptomycin)	9.001	0.3248		?mprF (MRS+100 µg/ml gentamycin)	9.001	0.345		?mprF (MRS+100 µg/ml nisin)	9.001	0.2837
Lp-NCIMB	1483.16		Lp-NCIMB	145.917								?mprF (MRS+25 µg/ml daptomycin)	9.33436	0.3236		?mprF (MRS+100 µg/ml gentamycin)	9.33436	0.3463		?mprF (MRS+100 µg/ml nisin)	9.33436	0.2837
Lp-NCIMB	1464.19		Lp-NCIMB	149.265								?mprF (MRS+25 µg/ml daptomycin)	9.66775	0.3227		?mprF (MRS+100 µg/ml gentamycin)	9.66775	0.3476		?mprF (MRS+100 µg/ml nisin)	9.66775	0.2838
Lp-NCIMB	1502.41		Lp-NCIMB	138.105								?mprF (MRS+25 µg/ml daptomycin)	10.0011	0.3218		?mprF (MRS+100 µg/ml gentamycin)	10.0011	0.3493		?mprF (MRS+100 µg/ml nisin)	10.0011	0.2837
Lp-NCIMB	1509.95		Lp-NCIMB	148.149								?mprF (MRS+25 µg/ml daptomycin)	10.3345	0.3211		?mprF (MRS+100 µg/ml gentamycin)	10.3345	0.3508		?mprF (MRS+100 µg/ml nisin)	10.3345	0.284
Lp-NCIMB	1522.22		Lp-NCIMB	147.87								?mprF (MRS+25 µg/ml daptomycin)	10.6679	0.3202		?mprF (MRS+100 µg/ml gentamycin)	10.6679	0.3523		?mprF (MRS+100 µg/ml nisin)	10.6679	0.2839
Lp-NCIMB	1488.19		Lp-NCIMB	139.221								?mprF (MRS+25 µg/ml daptomycin)	11.0012	0.3196		?mprF (MRS+100 µg/ml gentamycin)	11.0012	0.354		?mprF (MRS+100 µg/ml nisin)	11.0012	0.2839
Lp-NCIMB	1495.44		Lp-NCIMB	146.196								?mprF (MRS+25 µg/ml daptomycin)	11.3346	0.3188		?mprF (MRS+100 µg/ml gentamycin)	11.3346	0.3559		?mprF (MRS+100 µg/ml nisin)	11.3346	0.284
Lp-NCIMB	1547.61		Lp-NCIMB	140.058								?mprF (MRS+25 µg/ml daptomycin)	11.668	0.3183		?mprF (MRS+100 µg/ml gentamycin)	11.668	0.3578		?mprF (MRS+100 µg/ml nisin)	11.668	0.2842
Lp-NCIMB	1449.96		Lp-NCIMB	142.011								?mprF (MRS+25 µg/ml daptomycin)	12.0013	0.3175		?mprF (MRS+100 µg/ml gentamycin)	12.0013	0.36		?mprF (MRS+100 µg/ml nisin)	12.0013	0.2842
Lp-NCIMB	1598.11		Lp-NCIMB	136.152								?mprF (MRS+25 µg/ml daptomycin)	12.3347	0.317		?mprF (MRS+100 µg/ml gentamycin)	12.3347	0.3629		?mprF (MRS+100 µg/ml nisin)	12.3347	0.2846
Lp-NCIMB	1463.91		Lp-NCIMB	137.268								?mprF (MRS+25 µg/ml daptomycin)	12.6681	0.3164		?mprF (MRS+100 µg/ml gentamycin)	12.6681	0.3658		?mprF (MRS+100 µg/ml nisin)	12.6681	0.2849
Lp-NCIMB	1457.5		Lp-NCIMB	147.312								?mprF (MRS+25 µg/ml daptomycin)	13.0014	0.3158		?mprF (MRS+100 µg/ml gentamycin)	13.0014	0.3692		?mprF (MRS+100 µg/ml nisin)	13.0014	0.2853
Lp-NCIMB	1482.88		Lp-NCIMB	137.268								?mprF (MRS+25 µg/ml daptomycin)	13.3348	0.3154		?mprF (MRS+100 µg/ml gentamycin)	13.3348	0.3734		?mprF (MRS+100 µg/ml nisin)	13.3348	0.2854
Lp-NCIMB	1564.63		Lp-NCIMB	138.942								?mprF (MRS+25 µg/ml daptomycin)	13.6682	0.3147		?mprF (MRS+100 µg/ml gentamycin)	13.6682	0.3783		?mprF (MRS+100 µg/ml nisin)	13.6682	0.2858
Lp-NCIMB	1464.19		Lp-NCIMB	144.801								?mprF (MRS+25 µg/ml daptomycin)	14.0016	0.3143		?mprF (MRS+100 µg/ml gentamycin)	14.0016	0.3845		?mprF (MRS+100 µg/ml nisin)	14.0016	0.2863
Lp-NCIMB	1638.57		Lp-NCIMB	133.92								?mprF (MRS+25 µg/ml daptomycin)	14.3349	0.3137		?mprF (MRS+100 µg/ml gentamycin)	14.3349	0.3911		?mprF (MRS+100 µg/ml nisin)	14.3349	0.2869
Lp-NCIMB	1450.8		Lp-NCIMB	144.522								?mprF (MRS+25 µg/ml daptomycin)	14.6683	0.3134		?mprF (MRS+100 µg/ml gentamycin)	14.6683	0.3993		?mprF (MRS+100 µg/ml nisin)	14.6683	0.2875
Lp-NCIMB	1540.92		Lp-NCIMB	159.03								?mprF (MRS+25 µg/ml daptomycin)	15.0017	0.313		?mprF (MRS+100 µg/ml gentamycin)	15.0017	0.4084		?mprF (MRS+100 µg/ml nisin)	15.0017	0.2881
Lp-NCIMB	1440.2		Lp-NCIMB	140.616								?mprF (MRS+25 µg/ml daptomycin)	15.335	0.3125		?mprF (MRS+100 µg/ml gentamycin)	15.335	0.4185		?mprF (MRS+100 µg/ml nisin)	15.335	0.2888
Lp-NCIMB	1477.31		Lp-NCIMB	145.359								?mprF (MRS+25 µg/ml daptomycin)	15.6684	0.3122		?mprF (MRS+100 µg/ml gentamycin)	15.6684	0.43		?mprF (MRS+100 µg/ml nisin)	15.6684	0.2898
Lp-NCIMB	1524.46		Lp-NCIMB	138.384								?mprF (MRS+25 µg/ml daptomycin)	16.0018	0.3118		?mprF (MRS+100 µg/ml gentamycin)	16.0018	0.4421		?mprF (MRS+100 µg/ml nisin)	16.0018	0.2911
Lp-NCIMB	1492.37		Lp-NCIMB	145.08								?mprF (MRS+25 µg/ml daptomycin)	16.3351	0.3115		?mprF (MRS+100 µg/ml gentamycin)	16.3351	0.4553		?mprF (MRS+100 µg/ml nisin)	16.3351	0.2924
Lp-NCIMB	1552.91		Lp-NCIMB	144.243								?mprF (MRS+25 µg/ml daptomycin)	16.6685	0.3111		?mprF (MRS+100 µg/ml gentamycin)	16.6685	0.4693		?mprF (MRS+100 µg/ml nisin)	16.6685	0.2937
Lp-NCIMB	1478.7		Lp-NCIMB	144.801								?mprF (MRS+25 µg/ml daptomycin)	17.0019	0.3108		?mprF (MRS+100 µg/ml gentamycin)	17.0019	0.485		?mprF (MRS+100 µg/ml nisin)	17.0019	0.2954
Lp-NCIMB	1389.98		Lp-NCIMB	157.635								?mprF (MRS+25 µg/ml daptomycin)	17.3352	0.3105		?mprF (MRS+100 µg/ml gentamycin)	17.3352	0.5024		?mprF (MRS+100 µg/ml nisin)	17.3352	0.2971
Lp-NCIMB	1512.18		Lp-NCIMB	148.428								?mprF (MRS+25 µg/ml daptomycin)	17.6686	0.3102		?mprF (MRS+100 µg/ml gentamycin)	17.6686	0.5223		?mprF (MRS+100 µg/ml nisin)	17.6686	0.2991
Lp-NCIMB	1518.04		Lp-NCIMB	138.384								?mprF (MRS+25 µg/ml daptomycin)	18.002	0.3099		?mprF (MRS+100 µg/ml gentamycin)	18.002	0.546		?mprF (MRS+100 µg/ml nisin)	18.002	0.3023
Lp-NCIMB	1404.21		Lp-NCIMB	142.848								?mprF (MRS+25 µg/ml daptomycin)	18.3354	0.3097		?mprF (MRS+100 µg/ml gentamycin)	18.3354	0.5691		?mprF (MRS+100 µg/ml nisin)	18.3354	0.3058
Lp-NCIMB	1485.67		Lp-NCIMB	136.989								?mprF (MRS+25 µg/ml daptomycin)	18.6687	0.3096		?mprF (MRS+100 µg/ml gentamycin)	18.6687	0.5898		?mprF (MRS+100 µg/ml nisin)	18.6687	0.3104
Lp-NCIMB	1661.17		Lp-NCIMB	138.384								?mprF (MRS+25 µg/ml daptomycin)	19.0021	0.3095		?mprF (MRS+100 µg/ml gentamycin)	19.0021	0.6079		?mprF (MRS+100 µg/ml nisin)	19.0021	0.3163
Lp-NCIMB	1468.38		Lp-NCIMB	150.939								?mprF (MRS+25 µg/ml daptomycin)	19.3355	0.3092		?mprF (MRS+100 µg/ml gentamycin)	19.3355	0.6254		?mprF (MRS+100 µg/ml nisin)	19.3355	0.3247
Lp-NCIMB	1504.09		Lp-NCIMB	140.058								?mprF (MRS+25 µg/ml daptomycin)	19.6688	0.3091		?mprF (MRS+100 µg/ml gentamycin)	19.6688	0.6435		?mprF (MRS+100 µg/ml nisin)	19.6688	0.3354
Lp-NCIMB	1705.53		Lp-NCIMB	132.804								?mprF (MRS+25 µg/ml daptomycin)	20.0022	0.3089		?mprF (MRS+100 µg/ml gentamycin)	20.0022	0.6632		?mprF (MRS+100 µg/ml nisin)	20.0022	0.3508
Lp-NCIMB	1626.85		Lp-NCIMB	139.221								?mprF (MRS+25 µg/ml daptomycin)	20.3356	0.3088		?mprF (MRS+100 µg/ml gentamycin)	20.3356	0.6828		?mprF (MRS+100 µg/ml nisin)	20.3356	0.3705
Lp-NCIMB	1487.35		Lp-NCIMB	146.196								?mprF (MRS+25 µg/ml daptomycin)	20.6689	0.3087		?mprF (MRS+100 µg/ml gentamycin)	20.6689	0.701		?mprF (MRS+100 µg/ml nisin)	20.6689	0.3959
Lp-NCIMB	1563.52		Lp-NCIMB	140.337								?mprF (MRS+25 µg/ml daptomycin)	21.0023	0.3086		?mprF (MRS+100 µg/ml gentamycin)	21.0023	0.7215		?mprF (MRS+100 µg/ml nisin)	21.0023	0.4246
Lp-NCIMB	1689.07		Lp-NCIMB	130.572								?mprF (MRS+25 µg/ml daptomycin)	21.3357	0.3085		?mprF (MRS+100 µg/ml gentamycin)	21.3357	0.7381		?mprF (MRS+100 µg/ml nisin)	21.3357	0.4577
Lp-NCIMB	1658.93		Lp-NCIMB	139.5								?mprF (MRS+25 µg/ml daptomycin)	21.6691	0.3084		?mprF (MRS+100 µg/ml gentamycin)	21.6691	0.7543		?mprF (MRS+100 µg/ml nisin)	21.6691	0.4931
Lp-NCIMB	1493.77		Lp-NCIMB	151.218								?mprF (MRS+25 µg/ml daptomycin)	22.0024	0.3084		?mprF (MRS+100 µg/ml gentamycin)	22.0024	0.7687		?mprF (MRS+100 µg/ml nisin)	22.0024	0.5296
Lp-NCIMB	1546.78		Lp-NCIMB	140.616								?mprF (MRS+25 µg/ml daptomycin)	22.3358	0.3084		?mprF (MRS+100 µg/ml gentamycin)	22.3358	0.7832		?mprF (MRS+100 µg/ml nisin)	22.3358	0.5671
Lp-NCIMB	1677.63		Lp-NCIMB	129.456								?mprF (MRS+25 µg/ml daptomycin)	22.6692	0.3086		?mprF (MRS+100 µg/ml gentamycin)	22.6692	0.7962		?mprF (MRS+100 µg/ml nisin)	22.6692	0.6048
Lp-NCIMB	1583.33		Lp-NCIMB	139.221								?mprF (MRS+25 µg/ml daptomycin)	23.0026	0.3085		?mprF (MRS+100 µg/ml gentamycin)	23.0026	0.807		?mprF (MRS+100 µg/ml nisin)	23.0026	0.6416
Lp-NCIMB	1498.51		Lp-NCIMB	137.547
Lp-NCIMB	1485.67		Lp-NCIMB	141.453
Lp-NCIMB	1446.89		Lp-NCIMB	149.265
Lp-NCIMB	1665.07		Lp-NCIMB	137.547
Lp-NCIMB	1502.41		Lp-NCIMB	138.384
Lp-NCIMB	1475.63		Lp-NCIMB	145.08
Lp-NCIMB	1473.12		Lp-NCIMB	154.845
Lp-NCIMB	1657.54		Lp-NCIMB	145.359
Lp-NCIMB	1431.55		Lp-NCIMB	146.196
Lp-NCIMB	1482.88		Lp-NCIMB	145.359
Lp-NCIMB	1509.95		Lp-NCIMB	163.215
Lp-NCIMB	1597.83		Lp-NCIMB	134.757
Lp-NCIMB	1502.41		Lp-NCIMB	137.547
Lp-NCIMB	1449.96		Lp-NCIMB	152.334
Lp-NCIMB	1485.4		Lp-NCIMB	145.359
Lp-NCIMB	1482.88		Lp-NCIMB	140.337
Lp-NCIMB	1526.41		Lp-NCIMB	134.757
Lp-NCIMB	1489.02		Lp-NCIMB	138.942
Lp-NCIMB	1368.22		Lp-NCIMB	138.384
Lp-NCIMB	1502.41		Lp-NCIMB	138.384
Lp-NCIMB	1473.12		Lp-NCIMB	145.917
Lp-NCIMB	1513.02		Lp-NCIMB	146.196
Lp-NCIMB	1411.74		Lp-NCIMB	142.569
Lp-NCIMB	1705.53		Lp-NCIMB	131.13
Lp-NCIMB	1529.48		Lp-NCIMB	140.337
Lp-NCIMB	1512.18		Lp-NCIMB	150.66
Lp-NCIMB	1422.62		Lp-NCIMB	140.895
Lp-NCIMB	1483.16		Lp-NCIMB	143.127
Lp-NCIMB	1474.24		Lp-NCIMB	147.033
Lp-NCIMB	1436.29		Lp-NCIMB	139.779
Lp-NCIMB	1529.48		Lp-NCIMB	146.196
Lp-NCIMB	1612.06		Lp-NCIMB	132.525
Lp-NCIMB	1387.47		Lp-NCIMB	146.196
Lp-NCIMB	1488.19		Lp-NCIMB	145.359
Lp-NCIMB	1412.02		Lp-NCIMB	140.058
Lp-NCIMB	1408.67		Lp-NCIMB	143.406
Lp-NCIMB	1440.2		Lp-NCIMB	150.939
Lp-NCIMB	1598.11		Lp-NCIMB	135.315
Lp-NCIMB	1495.44		Lp-NCIMB	135.873
Lp-NCIMB	1579.14		Lp-NCIMB	132.525
Lp-NCIMB	1597.28		Lp-NCIMB	135.594
Lp-NCIMB	1499.9		Lp-NCIMB	137.547
Lp-NCIMB	1534.78		Lp-NCIMB	138.942
Lp-NCIMB	1497.39		Lp-NCIMB	155.682
Lp-NCIMB	1488.19		Lp-NCIMB	144.801
Lp-NCIMB	1483.16		Lp-NCIMB	140.337
Lp-NCIMB	1513.02		Lp-NCIMB	138.384
Lp-NCIMB	1386.07		Lp-NCIMB	150.66
Lp-NCIMB	1462.8		Lp-NCIMB	151.218
Lp-NCIMB	1485.12		Lp-NCIMB	139.221
Lp-NCIMB	1519.15		Lp-NCIMB	144.522
Lp-NCIMB	1446.89		Lp-NCIMB	152.055
Lp-NCIMB	1438.24		Lp-NCIMB	147.033
Lp-NCIMB	1495.44		Lp-NCIMB	139.779
Lp-NCIMB	1440.2		Lp-NCIMB	160.146
Lp-NCIMB	1461.68		Lp-NCIMB	143.127
Lp-NCIMB	1544.54		Lp-NCIMB	133.92
Lp-NCIMB	1490.14		Lp-NCIMB	136.71
Lp-NCIMB	1393.05		Lp-NCIMB	153.729
Lp-NCIMB	1464.19		Lp-NCIMB	142.848
Lp-NCIMB	1371.56		Lp-NCIMB	159.867
Lp-NCIMB	1633.55		Lp-NCIMB	135.036
Lp-NCIMB	1440.2		Lp-NCIMB	142.848
Lp-NCIMB	1472.28		Lp-NCIMB	142.569
Lp-NCIMB	1425.13		Lp-NCIMB	141.453
Lp-NCIMB	1404.21		Lp-NCIMB	158.193
Lp-NCIMB	1404.21		Lp-NCIMB	144.801
Lp-NCIMB	1407.56		Lp-NCIMB	150.102
Lp-NCIMB	1454.98		Lp-NCIMB	140.337
Lp-NCIMB	1440.2		Lp-NCIMB	139.779
Lp-NCIMB	1543.71		Lp-NCIMB	135.036
Lp-NCIMB	1637.45		Lp-NCIMB	136.152
Lp-NCIMB	1411.74		Lp-NCIMB	145.638
Lp-NCIMB	1492.37		Lp-NCIMB	154.845
Lp-NCIMB	1502.41		Lp-NCIMB	141.453
Lp-NCIMB	1352.31		Lp-NCIMB	140.337
Lp-NCIMB	1290.1		Lp-NCIMB	162.378
Lp-NCIMB	1444.94		Lp-NCIMB	138.384
Lp-NCIMB	1455.54		Lp-NCIMB	140.337
Lp-NCIMB	1449.96		Lp-NCIMB	152.613
Lp-NCIMB	1399.46		Lp-NCIMB	145.638
Lp-NCIMB	1399.46		Lp-NCIMB	147.033
Lp-NCIMB	1487.35		Lp-NCIMB	135.036
Lp-NCIMB	1464.19		Lp-NCIMB	142.569
Lp-NCIMB	1376.59		Lp-NCIMB	145.359
Lp-NCIMB	1507.72		Lp-NCIMB	135.315
Lp-NCIMB	1468.38		Lp-NCIMB	145.359
Lp-NCIMB	1387.75		Lp-NCIMB	145.917
Lp-NCIMB	1448.57		Lp-NCIMB	142.29
Lp-NCIMB	1395.28		Lp-NCIMB	157.914
Lp-NCIMB	1460.57		Lp-NCIMB	141.453
Lp-NCIMB	1441.31		Lp-NCIMB	143.406
Lp-NCIMB	1408.67		Lp-NCIMB	145.917
Lp-NCIMB	1373.8		Lp-NCIMB	145.08
Lp-NCIMB	1526.41		Lp-NCIMB	150.102
Lp-NCIMB	1441.31		Lp-NCIMB	139.221
Lp-NCIMB	1463.91		Lp-NCIMB	140.058
Lp-NCIMB	1436.29		Lp-NCIMB	137.826
Lp-NCIMB	1404.21		Lp-NCIMB	143.964
Lp-NCIMB	1488.19		Lp-NCIMB	140.058
Lp-NCIMB	1447.17		Lp-NCIMB	143.685
Lp-NCIMB	1352.31		Lp-NCIMB	140.337
Lp-NCIMB	1385.51		Lp-NCIMB	143.685
Lp-NCIMB	1466.14		Lp-NCIMB	142.848
Lp-NCIMB	1401.97		Lp-NCIMB	147.87
Lp-NCIMB	1297.91		Lp-NCIMB	145.359
Lp-NCIMB	1598.95		Lp-NCIMB	134.478
Lp-NCIMB	1449.96		Lp-NCIMB	142.848
Lp-NCIMB	1441.31		Lp-NCIMB	134.199
Lp-NCIMB	1429.6		Lp-NCIMB	145.08
Lp-NCIMB	1428.48		Lp-NCIMB	142.011
Lp-NCIMB	1422.9		Lp-NCIMB	141.732
Lp-NCIMB	1216.44		Lp-NCIMB	159.867
Lp-NCIMB	1461.68		Lp-NCIMB	133.083
Lp-NCIMB	1441.31		Lp-NCIMB	141.174
Lp-NCIMB	1446.89		Lp-NCIMB	152.892
Lp-NCIMB	1399.46		Lp-NCIMB	144.522
Lp-NCIMB	1502.41		Lp-NCIMB	143.127
Lp-NCIMB	1429.6		Lp-NCIMB	142.011
Lp-NCIMB	1482.88		Lp-NCIMB	134.199
Lp-NCIMB	1417.32		Lp-NCIMB	144.522
Lp-NCIMB	1404.21		Lp-NCIMB	138.384
Lp-NCIMB	1343.94		Lp-NCIMB	156.519
Lp-NCIMB	1516.09		Lp-NCIMB	138.105
Lp-NCIMB	1339.48		Lp-NCIMB	146.475
Lp-NCIMB	1410.9		Lp-NCIMB	140.337
Lp-NCIMB	1343.94		Lp-NCIMB	146.196
Lp-NCIMB	1360.4		Lp-NCIMB	145.917
Lp-NCIMB	1340.6		Lp-NCIMB	148.149
Lp-NCIMB	1363.75		Lp-NCIMB	146.475
Lp-NCIMB	1488.19		Lp-NCIMB	138.942
Lp-NCIMB	1349.52		Lp-NCIMB	141.174
Lp-NCIMB	1440.2		Lp-NCIMB	138.384
Lp-NCIMB	1439.92		Lp-NCIMB	136.71
Lp-NCIMB	1337.25		Lp-NCIMB	138.663
Lp-NCIMB	1377.42		Lp-NCIMB	143.127
Lp-NCIMB	1468.38		Lp-NCIMB	136.431
Lp-NCIMB	1311.58		Lp-NCIMB	152.334
Lp-NCIMB	1362.36		Lp-NCIMB	146.475
Lp-NCIMB	1349.52		Lp-NCIMB	143.964
Lp-NCIMB	1448.57		Lp-NCIMB	135.594
Lp-NCIMB	1376.59		Lp-NCIMB	142.29
Lp-NCIMB	1451.08		Lp-NCIMB	140.058
Lp-NCIMB	1294.28		Lp-NCIMB	148.707
Lp-NCIMB	1436.29		Lp-NCIMB	140.895
Lp-NCIMB	1460.01		Lp-NCIMB	142.011
Lp-NCIMB	1417.32		Lp-NCIMB	138.663
Lp-NCIMB	1374.08		Lp-NCIMB	142.569
Lp-NCIMB	1341.71		Lp-NCIMB	144.522
Lp-NCIMB	1620.43		Lp-NCIMB	137.547
Lp-NCIMB	1401.97		Lp-NCIMB	138.942
Lp-NCIMB	1460.57		Lp-NCIMB	138.663
Lp-NCIMB	1389.98		Lp-NCIMB	147.87
Lp-NCIMB	1464.19		Lp-NCIMB	136.989
Lp-NCIMB	1368.22		Lp-NCIMB	146.475
Lp-NCIMB	1404.21		Lp-NCIMB	146.475
Lp-NCIMB	1362.36		Lp-NCIMB	152.334
Lp-NCIMB	1353.43		Lp-NCIMB	151.218
Lp-NCIMB	1349.52		Lp-NCIMB	141.174
Lp-NCIMB	1314.93		Lp-NCIMB	151.776
Lp-NCIMB	1386.07		Lp-NCIMB	140.895
Lp-NCIMB	1336.13		Lp-NCIMB	155.682
Lp-NCIMB	1346.45		Lp-NCIMB	141.732
Lp-NCIMB	1385.23		Lp-NCIMB	142.569
Lp-NCIMB	1378.26		Lp-NCIMB	147.312
Lp-NCIMB	1395.28		Lp-NCIMB	143.964
Lp-NCIMB	1425.41		Lp-NCIMB	143.406
Lp-NCIMB	1302.65		Lp-NCIMB	155.961
Lp-NCIMB	1330.27		Lp-NCIMB	143.685
Lp-NCIMB	1362.91		Lp-NCIMB	145.917
Lp-NCIMB	1341.43		Lp-NCIMB	145.638
Lp-NCIMB	1328.88		Lp-NCIMB	139.221
Lp-NCIMB	1401.14		Lp-NCIMB	149.544
Lp-NCIMB	1349.8		Lp-NCIMB	143.964
Lp-NCIMB	1284.52		Lp-NCIMB	156.24
Lp-NCIMB	1383.28		Lp-NCIMB	148.149
Lp-NCIMB	1559.61		Lp-NCIMB	134.478
Lp-NCIMB	1430.15		Lp-NCIMB	140.616
Lp-NCIMB	1355.94		Lp-NCIMB	145.638
Lp-NCIMB	1395.28		Lp-NCIMB	143.406
Lp-NCIMB	1323.3		Lp-NCIMB	144.801
Lp-NCIMB	1479.82		Lp-NCIMB	134.757
Lp-NCIMB	1260.52		Lp-NCIMB	146.475
Lp-NCIMB	1326.37		Lp-NCIMB	143.127
Lp-NCIMB	1411.74		Lp-NCIMB	139.5
Lp-NCIMB	1360.4		Lp-NCIMB	146.196
Lp-NCIMB	1513.02		Lp-NCIMB	149.823
Lp-NCIMB	1470.33		Lp-NCIMB	171.585
Lp-NCIMB	1290.1		Lp-NCIMB	142.848
Lp-NCIMB	1493.77		Lp-NCIMB	128.619
Lp-NCIMB	1602.3		Lp-NCIMB	123.597
Lp-NCIMB	1420.39		Lp-NCIMB	139.221
Lp-NCIMB	1473.12		Lp-NCIMB	139.221
Lp-NCIMB	1389.98		Lp-NCIMB	140.895
Lp-NCIMB	1335.02		Lp-NCIMB	138.663
Lp-NCIMB	1326.37		Lp-NCIMB	145.917
Lp-NCIMB	1456.38		Lp-NCIMB	157.077
Lp-NCIMB	1316.04		Lp-NCIMB	154.287
Lp-NCIMB	1277.82		Lp-NCIMB	151.497
Lp-NCIMB	1335.02		Lp-NCIMB	147.87
Lp-NCIMB	1301.54		Lp-NCIMB	147.312
Lp-NCIMB	1355.94		Lp-NCIMB	138.663
Lp-NCIMB	1389.98		Lp-NCIMB	138.105
Lp-NCIMB	1401.97		Lp-NCIMB	142.29
Lp-NCIMB	1300.7		Lp-NCIMB	147.87
Lp-NCIMB	1478.98		Lp-NCIMB	172.143
Lp-NCIMB	1417.32		Lp-NCIMB	138.105
Lp-NCIMB	1323.02		Lp-NCIMB	154.845
Lp-NCIMB	1353.43		Lp-NCIMB	146.475
Lp-NCIMB	1362.64		Lp-NCIMB	144.243
Lp-NCIMB	1472.28		Lp-NCIMB	137.268
Lp-NCIMB	1421.78		Lp-NCIMB	144.243
Lp-NCIMB	1284.52		Lp-NCIMB	146.754
Lp-NCIMB	1473.12		Lp-NCIMB	133.362
Lp-NCIMB	1468.38		Lp-NCIMB	137.547
Lp-NCIMB	1385.23		Lp-NCIMB	136.71
Lp-NCIMB	1326.37		Lp-NCIMB	153.45
Lp-NCIMB	1460.57		Lp-NCIMB	139.779
Lp-NCIMB	1425.41		Lp-NCIMB	131.13
Lp-NCIMB	1404.21		Lp-NCIMB	143.406
Lp-NCIMB	1316.04		Lp-NCIMB	137.826
Lp-NCIMB	1326.37		Lp-NCIMB	142.29
Lp-NCIMB	1388.58		Lp-NCIMB	140.058
Lp-NCIMB	1256.62		Lp-NCIMB	143.964
Lp-NCIMB	1300.7		Lp-NCIMB	144.522
Lp-NCIMB	1316.04		Lp-NCIMB	146.475
Lp-NCIMB	1316.04		Lp-NCIMB	135.036
Lp-NCIMB	1464.19		Lp-NCIMB	147.591
Lp-NCIMB	1461.68		Lp-NCIMB	138.384
Lp-NCIMB	1346.45		Lp-NCIMB	142.011
Lp-NCIMB	1277.82		Lp-NCIMB	149.823
Lp-NCIMB	1622.11		Lp-NCIMB	123.597
Lp-NCIMB	1637.45		Lp-NCIMB	126.666
Lp-NCIMB	1263.31		Lp-NCIMB	154.845
Lp-NCIMB	1385.23		Lp-NCIMB	139.779
Lp-NCIMB	1349.52		Lp-NCIMB	144.522
Lp-NCIMB	1341.43		Lp-NCIMB	136.431
Lp-NCIMB	1378.26		Lp-NCIMB	139.221
Lp-NCIMB	1311.58		Lp-NCIMB	166.005
Lp-NCIMB	1377.42		Lp-NCIMB	143.127
Lp-NCIMB	1286.19		Lp-NCIMB	150.939
Lp-NCIMB	1346.73		Lp-NCIMB	147.033
Lp-NCIMB	1444.94		Lp-NCIMB	133.641
Lp-NCIMB	1326.37		Lp-NCIMB	147.312
Lp-NCIMB	1272.52		Lp-NCIMB	151.776
Lp-NCIMB	1313.25		Lp-NCIMB	143.964
Lp-NCIMB	1316.04		Lp-NCIMB	145.359
Lp-NCIMB	1378.26		Lp-NCIMB	139.779
Lp-NCIMB	1360.4		Lp-NCIMB	140.895
Lp-NCIMB	1401.14		Lp-NCIMB	137.547
Lp-NCIMB	1316.04		Lp-NCIMB	142.29
Lp-NCIMB	1318.83		Lp-NCIMB	136.152
Lp-NCIMB	1239.04		Lp-NCIMB	153.171
Lp-NCIMB	1290.1		Lp-NCIMB	144.522
Lp-NCIMB	1280.33		Lp-NCIMB	144.801
Lp-NCIMB	1306.28		Lp-NCIMB	137.268
Lp-NCIMB	1318.83		Lp-NCIMB	140.337
Lp-NCIMB	1313.25		Lp-NCIMB	140.895
Lp-NCIMB	1371.56		Lp-NCIMB	143.127
Lp-NCIMB	1349.52		Lp-NCIMB	150.381
Lp-NCIMB	1263.31		Lp-NCIMB	142.29
Lp-NCIMB	1274.75		Lp-NCIMB	159.588
Lp-NCIMB	1355.94		Lp-NCIMB	135.315
Lp-NCIMB	1299.3		Lp-NCIMB	145.359
Lp-NCIMB	1401.97		Lp-NCIMB	136.152
Lp-NCIMB	1225.09		Lp-NCIMB	148.986
Lp-NCIMB	1355.94		Lp-NCIMB	143.127
Lp-NCIMB	1222.86		Lp-NCIMB	149.823
Lp-NCIMB	1353.43		Lp-NCIMB	128.061
Lp-NCIMB	1355.94		Lp-NCIMB	142.29
Lp-NCIMB	1378.26		Lp-NCIMB	137.547
Lp-NCIMB	1360.4		Lp-NCIMB	143.685
Lp-NCIMB	1395.28		Lp-NCIMB	142.011
Lp-NCIMB	1316.04		Lp-NCIMB	163.215
Lp-NCIMB	1288.14		Lp-NCIMB	142.29
Lp-NCIMB	1235.69		Lp-NCIMB	168.795
Lp-NCIMB	1323.3		Lp-NCIMB	154.287
Lp-NCIMB	1367.94		Lp-NCIMB	144.243
Lp-NCIMB	1383.28		Lp-NCIMB	139.779
Lp-NCIMB	1330.27		Lp-NCIMB	143.685
Lp-NCIMB	1314.93		Lp-NCIMB	141.453
Lp-NCIMB	1287.31		Lp-NCIMB	150.102
Lp-NCIMB	1395		Lp-NCIMB	141.732
Lp-NCIMB	1318.83		Lp-NCIMB	143.964
Lp-NCIMB	1272.52		Lp-NCIMB	149.544
Lp-NCIMB	1361.52		Lp-NCIMB	136.152
Lp-NCIMB	1299.3		Lp-NCIMB	143.964
Lp-NCIMB	1316.04		Lp-NCIMB	136.431
Lp-NCIMB	1389.98		Lp-NCIMB	140.616
Lp-NCIMB	1362.64		Lp-NCIMB	138.942
Lp-NCIMB	1272.52		Lp-NCIMB	148.986
Lp-NCIMB	1227.88		Lp-NCIMB	138.384
Lp-NCIMB	1255.5		Lp-NCIMB	147.033
Lp-NCIMB	1385.23		Lp-NCIMB	139.5
Lp-NCIMB	1298.19		Lp-NCIMB	137.268
Lp-NCIMB	1300.7		Lp-NCIMB	142.011
Lp-NCIMB	1286.19		Lp-NCIMB	142.011
Lp-NCIMB	1306.84		Lp-NCIMB	134.478
Lp-NCIMB	1353.43		Lp-NCIMB	136.431
Lp-NCIMB	1301.54		Lp-NCIMB	144.522
Lp-NCIMB	1239.04		Lp-NCIMB	145.359
Lp-NCIMB	1292.33		Lp-NCIMB	134.757
Lp-NCIMB	1211.42		Lp-NCIMB	182.466
Lp-NCIMB	1362.36		Lp-NCIMB	148.149
Lp-NCIMB	1363.75		Lp-NCIMB	138.384
Lp-NCIMB	1292.33		Lp-NCIMB	141.732
Lp-NCIMB	1273.63		Lp-NCIMB	157.635
Lp-NCIMB	1218.11		Lp-NCIMB	146.475
Lp-NCIMB	1247.69		Lp-NCIMB	140.337
Lp-NCIMB	1399.46		Lp-NCIMB	133.92
Lp-NCIMB	1332.5		Lp-NCIMB	136.431
Lp-NCIMB	1235.41		Lp-NCIMB	143.406
Lp-NCIMB	1300.7		Lp-NCIMB	119.97
Lp-NCIMB	1235.41		Lp-NCIMB	168.795
Lp-NCIMB	1358.73		Lp-NCIMB	138.663
Lp-NCIMB	1378.54		Lp-NCIMB	130.572
Lp-NCIMB	1326.37		Lp-NCIMB	138.942
Lp-NCIMB	1204.44		Lp-NCIMB	148.986
Lp-NCIMB	1362.64		Lp-NCIMB	130.572
Lp-NCIMB	1286.19		Lp-NCIMB	143.406
Lp-NCIMB	1249.36		Lp-NCIMB	137.547
Lp-NCIMB	1362.91		Lp-NCIMB	150.102
Lp-NCIMB	1246.85		Lp-NCIMB	157.356
Lp-NCIMB	1215.6		Lp-NCIMB	147.312
Lp-NCIMB	1270.57		Lp-NCIMB	151.497
Lp-NCIMB	1316.04		Lp-NCIMB	145.08
Lp-NCIMB	1230.39		Lp-NCIMB	136.71
Lp-NCIMB	1272.8		Lp-NCIMB	144.801
Lp-NCIMB	1238.2		Lp-NCIMB	143.964
Lp-NCIMB	1212.53		Lp-NCIMB	140.616
Lp-NCIMB	1211.42		Lp-NCIMB	140.337
Lp-NCIMB	1207.23		Lp-NCIMB	156.798
Lp-NCIMB	1333.62		Lp-NCIMB	137.547
Lp-NCIMB	1321.9		Lp-NCIMB	136.989
Lp-NCIMB	1211.42		Lp-NCIMB	158.193
Lp-NCIMB	1455.54		Lp-NCIMB	129.735
Lp-NCIMB	1339.76		Lp-NCIMB	150.66
Lp-NCIMB	1260.52		Lp-NCIMB	139.779
Lp-NCIMB	1332.5		Lp-NCIMB	138.942
Lp-NCIMB	1238.2		Lp-NCIMB	144.243
Lp-NCIMB	1239.04		Lp-NCIMB	150.381
Lp-NCIMB	1238.2		Lp-NCIMB	146.475
Lp-NCIMB	1286.19		Lp-NCIMB	132.525
Lp-NCIMB	1184.08		Lp-NCIMB	146.196
Lp-NCIMB	1230.39		Lp-NCIMB	152.334
Lp-NCIMB	1299.3		Lp-NCIMB	139.779
Lp-NCIMB	1227.88		Lp-NCIMB	150.66
Lp-NCIMB	1339.76		Lp-NCIMB	132.804
Lp-NCIMB	1292.33		Lp-NCIMB	139.5
Lp-NCIMB	1280.05		Lp-NCIMB	141.174
Lp-NCIMB	1253.27		Lp-NCIMB	144.243
Lp-NCIMB	1512.18		Lp-NCIMB	127.224
Lp-NCIMB	1349.52		Lp-NCIMB	133.92
Lp-NCIMB	1199.98		Lp-NCIMB	157.077
Lp-NCIMB	1238.2		Lp-NCIMB	143.127
Lp-NCIMB	1275.31		Lp-NCIMB	140.895
Lp-NCIMB	1584.72		Lp-NCIMB	123.039
Lp-NCIMB	1288.14		Lp-NCIMB	145.917
Lp-NCIMB	1253.27		Lp-NCIMB	141.174
Lp-NCIMB	1191.89		Lp-NCIMB	147.87
Lp-NCIMB	1245.46		Lp-NCIMB	139.779
Lp-NCIMB	1268.06		Lp-NCIMB	144.522
Lp-NCIMB	1263.31		Lp-NCIMB	132.246
Lp-NCIMB	1184.36		Lp-NCIMB	147.312
Lp-NCIMB	1429.6		Lp-NCIMB	132.246
Lp-NCIMB	1432.66		Lp-NCIMB	129.735
Lp-NCIMB	1270.57		Lp-NCIMB	133.92
Lp-NCIMB	1230.39		Lp-NCIMB	147.591
Lp-NCIMB	1180.17		Lp-NCIMB	138.663
Lp-NCIMB	1263.31		Lp-NCIMB	132.804
Lp-NCIMB	1311.58		Lp-NCIMB	142.569
Lp-NCIMB	1325.53		Lp-NCIMB	143.406
Lp-NCIMB	1292.33		Lp-NCIMB	147.312
Lp-NCIMB	1208.63		Lp-NCIMB	145.917
Lp-NCIMB	1193		Lp-NCIMB	146.475
Lp-NCIMB	1215.6		Lp-NCIMB	157.077
Lp-NCIMB	1235.69		Lp-NCIMB	144.801
Lp-NCIMB	1245.46		Lp-NCIMB	141.174
Lp-NCIMB	1156.18		Lp-NCIMB	138.942
Lp-NCIMB	1258.85		Lp-NCIMB	138.105
Lp-NCIMB	1253.27		Lp-NCIMB	141.174
Lp-NCIMB	1260.52		Lp-NCIMB	139.221
Lp-NCIMB	1499.9		Lp-NCIMB	124.155
Lp-NCIMB	1263.31		Lp-NCIMB	137.826
Lp-NCIMB	1138.32		Lp-NCIMB	145.638
Lp-NCIMB	1175.98		Lp-NCIMB	142.569
Lp-NCIMB	1444.94		Lp-NCIMB	129.456
Lp-NCIMB	1268.06		Lp-NCIMB	143.127
Lp-NCIMB	1207.79		Lp-NCIMB	142.011
Lp-NCIMB	1215.6		Lp-NCIMB	143.685
Lp-NCIMB	1180.17		Lp-NCIMB	141.732
Lp-NCIMB	1194.12		Lp-NCIMB	144.801
Lp-NCIMB	1220.35		Lp-NCIMB	138.384
Lp-NCIMB	1180.17		Lp-NCIMB	146.754
Lp-NCIMB	1233.18		Lp-NCIMB	143.127
Lp-NCIMB	1300.7		Lp-NCIMB	141.174
Lp-NCIMB	1177.1		Lp-NCIMB	146.754
Lp-NCIMB	1205		Lp-NCIMB	141.174
Lp-NCIMB	1306.28		Lp-NCIMB	135.036
Lp-NCIMB	1187.98		Lp-NCIMB	139.221
Lp-NCIMB	1201.93		Lp-NCIMB	140.337
Lp-NCIMB	1184.36		Lp-NCIMB	137.547
Lp-NCIMB	1223.69		Lp-NCIMB	150.102
Lp-NCIMB	1211.42		Lp-NCIMB	139.779
Lp-NCIMB	1091.45		Lp-NCIMB	151.776
Lp-NCIMB	1235.69		Lp-NCIMB	141.453
Lp-NCIMB	1128.56		Lp-NCIMB	146.754
Lp-NCIMB	1157.29		Lp-NCIMB	156.798
Lp-NCIMB	1201.93		Lp-NCIMB	142.29
Lp-NCIMB	1340.6		Lp-NCIMB	132.804
Lp-NCIMB	1177.38		Lp-NCIMB	135.873
Lp-NCIMB	1177.1		Lp-NCIMB	150.66
Lp-NCIMB	1199.98		Lp-NCIMB	141.453
Lp-NCIMB	1201.1		Lp-NCIMB	137.268
Lp-NCIMB	1306.84		Lp-NCIMB	130.851
Lp-NCIMB	1133.02		Lp-NCIMB	147.87
Lp-NCIMB	1173.19		Lp-NCIMB	136.71
Lp-NCIMB	1155.06		Lp-NCIMB	146.475
Lp-NCIMB	1165.38		Lp-NCIMB	144.243
Lp-NCIMB	1161.2		Lp-NCIMB	149.544
Lp-NCIMB	1161.2		Lp-NCIMB	145.359
Lp-NCIMB	1138.32		Lp-NCIMB	152.613
Lp-NCIMB	1150.32		Lp-NCIMB	140.058
Lp-NCIMB	1186.87		Lp-NCIMB	139.221
Lp-NCIMB	1165.38		Lp-NCIMB	138.942
Lp-NCIMB	1161.48		Lp-NCIMB	143.964
Lp-NCIMB	1182.4		Lp-NCIMB	142.569
Lp-NCIMB	1201.93		Lp-NCIMB	140.058
Lp-NCIMB	1184.36		Lp-NCIMB	141.453
Lp-NCIMB	1201.93		Lp-NCIMB	138.105
Lp-NCIMB	1133.02		Lp-NCIMB	144.243
Lp-NCIMB	1157.29		Lp-NCIMB	154.845
Lp-NCIMB	1235.69		Lp-NCIMB	141.453
Lp-NCIMB	1212.53		Lp-NCIMB	187.209
Lp-NCIMB	1103.72		Lp-NCIMB	150.939
Lp-NCIMB	1088.1		Lp-NCIMB	155.124
Lp-NCIMB	1211.42		Lp-NCIMB	150.66
Lp-NCIMB	1130.51		Lp-NCIMB	143.127
Lp-NCIMB	1153.39		Lp-NCIMB	149.265
Lp-NCIMB	1133.02		Lp-NCIMB	144.801
Lp-NCIMB	1083.36		Lp-NCIMB	148.986
Lp-NCIMB	1148.09		Lp-NCIMB	144.801
Lp-NCIMB	1280.33		Lp-NCIMB	132.804
Lp-NCIMB	1258.85		Lp-NCIMB	129.735
Lp-NCIMB	1175.98		Lp-NCIMB	141.453
Lp-NCIMB	1138.88		Lp-NCIMB	138.105
Lp-NCIMB	1307.67		Lp-NCIMB	129.177
Lp-NCIMB	1120.46		Lp-NCIMB	143.685
Lp-NCIMB	1235.13		Lp-NCIMB	136.71
Lp-NCIMB	1272.52		Lp-NCIMB	133.641
Lp-NCIMB	1294.28		Lp-NCIMB	139.779
Lp-NCIMB	1218.11		Lp-NCIMB	136.152
Lp-NCIMB	1083.36		Lp-NCIMB	149.823
Lp-NCIMB	1153.39		Lp-NCIMB	143.127
Lp-NCIMB	1239.04		Lp-NCIMB	134.757
Lp-NCIMB	1136.09		Lp-NCIMB	142.569
Lp-NCIMB	1139.71		Lp-NCIMB	138.942
Lp-NCIMB	1083.36		Lp-NCIMB	147.312
Lp-NCIMB	1103.72		Lp-NCIMB	146.754
Lp-NCIMB	1076.66		Lp-NCIMB	143.964
Lp-NCIMB	1238.2		Lp-NCIMB	149.823
Lp-NCIMB	1124.65		Lp-NCIMB	140.616
Lp-NCIMB	1165.38		Lp-NCIMB	139.5
Lp-NCIMB	1100.65		Lp-NCIMB	143.127
Lp-NCIMB	1129.95		Lp-NCIMB	142.569
Lp-NCIMB	1156.18		Lp-NCIMB	159.588
Lp-NCIMB	1272.52		Lp-NCIMB	128.34
Lp-NCIMB	1096.19		Lp-NCIMB	154.566
Lp-NCIMB	1165.1		Lp-NCIMB	152.334
Lp-NCIMB	1106.51		Lp-NCIMB	151.776
Lp-NCIMB	1110.98		Lp-NCIMB	143.964
Lp-NCIMB	1097.03		Lp-NCIMB	154.008
Lp-NCIMB	1156.18		Lp-NCIMB	143.127
Lp-NCIMB	1346.45		Lp-NCIMB	128.619
Lp-NCIMB	1096.19		Lp-NCIMB	136.71
Lp-NCIMB	1138.32		Lp-NCIMB	140.616
Lp-NCIMB	1150.32		Lp-NCIMB	137.268
Lp-NCIMB	1177.38		Lp-NCIMB	135.315
Lp-NCIMB	1149.2		Lp-NCIMB	158.751
Lp-NCIMB	1272.8		Lp-NCIMB	130.851
Lp-NCIMB	1129.95		Lp-NCIMB	140.895
Lp-NCIMB	1044.58		Lp-NCIMB	147.87
Lp-NCIMB	1091.45		Lp-NCIMB	139.5
Lp-NCIMB	1155.06		Lp-NCIMB	136.431
Lp-NCIMB	1138.32		Lp-NCIMB	141.453
Lp-NCIMB	1207.23		Lp-NCIMB	154.008
Lp-NCIMB	1191.89		Lp-NCIMB	130.293
Lp-NCIMB	1110.7		Lp-NCIMB	142.848
Lp-NCIMB	1111.82		Lp-NCIMB	147.87
Lp-NCIMB	1091.45		Lp-NCIMB	144.243
Lp-NCIMB	1058.81		Lp-NCIMB	144.522
Lp-NCIMB	1068.29		Lp-NCIMB	153.171
Lp-NCIMB	1100.65		Lp-NCIMB	147.87
Lp-NCIMB	1028.95		Lp-NCIMB	157.635
Lp-NCIMB	1363.75		Lp-NCIMB	122.481
Lp-NCIMB	1146.97		Lp-NCIMB	141.174
Lp-NCIMB	1148.92		Lp-NCIMB	141.732
Lp-NCIMB	1148.92		Lp-NCIMB	133.641
Lp-NCIMB	1044.58		Lp-NCIMB	145.08
Lp-NCIMB	1062.43		Lp-NCIMB	143.685
Lp-NCIMB	1139.71		Lp-NCIMB	128.898
Lp-NCIMB	1089.49		Lp-NCIMB	138.384
Lp-NCIMB	1083.36		Lp-NCIMB	142.011
Lp-NCIMB	1121.58		Lp-NCIMB	141.174
Lp-NCIMB	1047.37		Lp-NCIMB	146.754
Lp-NCIMB	1096.19		Lp-NCIMB	150.102
Lp-NCIMB	1211.42		Lp-NCIMB	132.804
Lp-NCIMB	1076.94		Lp-NCIMB	143.406
Lp-NCIMB	1211.42		Lp-NCIMB	135.594
Lp-NCIMB	1050.16		Lp-NCIMB	145.917
Lp-NCIMB	1094.24		Lp-NCIMB	133.641
Lp-NCIMB	1128.56		Lp-NCIMB	135.594
Lp-NCIMB	1038.44		Lp-NCIMB	141.174
Lp-NCIMB	1023.09		Lp-NCIMB	137.547
Lp-NCIMB	1066.06		Lp-NCIMB	132.804
Lp-NCIMB	1035.37		Lp-NCIMB	136.989
Lp-NCIMB	1035.37		Lp-NCIMB	138.384
Lp-NCIMB	1124.65		Lp-NCIMB	131.688
Lp-NCIMB	1088.1		Lp-NCIMB	131.967
Lp-NCIMB	1028.95		Lp-NCIMB	135.594
Lp-NCIMB	970.641		Lp-NCIMB	145.917
Lp-NCIMB	1100.93		Lp-NCIMB	132.804
Lp-NCIMB	971.757		Lp-NCIMB	140.337
Lp-NCIMB	1015.56		Lp-NCIMB	148.149
Lp-NCIMB	1023.65		Lp-NCIMB	146.754
Lp-NCIMB	974.547		Lp-NCIMB	147.87
Lp-NCIMB	937.998		Lp-NCIMB	150.102
Lp-NCIMB	976.221		Lp-NCIMB	142.011
Lp-NCIMB	1155.06		Lp-NCIMB	127.782
Lp-NCIMB	974.547		Lp-NCIMB	144.801
Lp-NCIMB	970.641		Lp-NCIMB	131.13
Lp-NCIMB	937.44		Lp-NCIMB	140.895
Lp-ΔmprF	1036.76		Lp-ΔmprF	132.525
Lp-ΔmprF	997.146		Lp-ΔmprF	147.312
Lp-ΔmprF	1006.07		Lp-ΔmprF	149.823
Lp-ΔmprF	1068.01		Lp-ΔmprF	158.472
Lp-ΔmprF	1054.62		Lp-ΔmprF	152.055
Lp-ΔmprF	1124.65		Lp-ΔmprF	144.243
Lp-ΔmprF	1152.27		Lp-ΔmprF	146.475
Lp-ΔmprF	1311.58		Lp-ΔmprF	135.036
Lp-ΔmprF	1239.32		Lp-ΔmprF	140.616
Lp-ΔmprF	1130.51		Lp-ΔmprF	159.867
Lp-ΔmprF	1130.51		Lp-ΔmprF	151.218
Lp-ΔmprF	1139.71		Lp-ΔmprF	156.24
Lp-ΔmprF	1218.11		Lp-ΔmprF	156.798
Lp-ΔmprF	1215.6		Lp-ΔmprF	153.45
Lp-ΔmprF	1247.69		Lp-ΔmprF	152.613
Lp-ΔmprF	1230.39		Lp-ΔmprF	149.265
Lp-ΔmprF	1247.69		Lp-ΔmprF	150.939
Lp-ΔmprF	1228.99		Lp-ΔmprF	155.124
Lp-ΔmprF	1207.23		Lp-ΔmprF	158.472
Lp-ΔmprF	1280.05		Lp-ΔmprF	162.657
Lp-ΔmprF	1223.69		Lp-ΔmprF	154.287
Lp-ΔmprF	1272.52		Lp-ΔmprF	155.682
Lp-ΔmprF	1369.61		Lp-ΔmprF	155.124
Lp-ΔmprF	1564.63		Lp-ΔmprF	231.57
Lp-ΔmprF	1333.62		Lp-ΔmprF	145.917
Lp-ΔmprF	1284.52		Lp-ΔmprF	159.03
Lp-ΔmprF	1311.58		Lp-ΔmprF	155.403
Lp-ΔmprF	1340.6		Lp-ΔmprF	150.66
Lp-ΔmprF	1349.52		Lp-ΔmprF	150.102
Lp-ΔmprF	1331.11		Lp-ΔmprF	152.055
Lp-ΔmprF	1360.4		Lp-ΔmprF	160.983
Lp-ΔmprF	1311.58		Lp-ΔmprF	149.265
Lp-ΔmprF	1300.7		Lp-ΔmprF	159.03
Lp-ΔmprF	1454.98		Lp-ΔmprF	143.964
Lp-ΔmprF	1376.59		Lp-ΔmprF	142.848
Lp-ΔmprF	1404.21		Lp-ΔmprF	148.986
Lp-ΔmprF	1436.29		Lp-ΔmprF	148.986
Lp-ΔmprF	1349.52		Lp-ΔmprF	154.287
Lp-ΔmprF	1425.13		Lp-ΔmprF	155.961
Lp-ΔmprF	1368.22		Lp-ΔmprF	156.519
Lp-ΔmprF	1416.48		Lp-ΔmprF	159.588
Lp-ΔmprF	1363.75		Lp-ΔmprF	160.983
Lp-ΔmprF	1381.05		Lp-ΔmprF	171.585
Lp-ΔmprF	1371.56		Lp-ΔmprF	151.497
Lp-ΔmprF	1482.61		Lp-ΔmprF	151.497
Lp-ΔmprF	1467.82		Lp-ΔmprF	156.519
Lp-ΔmprF	1485.4		Lp-ΔmprF	143.685
Lp-ΔmprF	1456.38		Lp-ΔmprF	147.033
Lp-ΔmprF	1502.41		Lp-ΔmprF	152.055
Lp-ΔmprF	1525.29		Lp-ΔmprF	149.265
Lp-ΔmprF	1401.97		Lp-ΔmprF	152.334
Lp-ΔmprF	1539.24		Lp-ΔmprF	140.058
Lp-ΔmprF	1564.63		Lp-ΔmprF	152.613
Lp-ΔmprF	1629.92		Lp-ΔmprF	139.779
Lp-ΔmprF	1598.95		Lp-ΔmprF	150.939
Lp-ΔmprF	1526.41		Lp-ΔmprF	162.378
Lp-ΔmprF	1488.19		Lp-ΔmprF	163.494
Lp-ΔmprF	1682.37		Lp-ΔmprF	138.105
Lp-ΔmprF	1564.63		Lp-ΔmprF	156.798
Lp-ΔmprF	1526.41		Lp-ΔmprF	165.168
Lp-ΔmprF	1568.54		Lp-ΔmprF	150.381
Lp-ΔmprF	1493.77		Lp-ΔmprF	165.168
Lp-ΔmprF	1586.12		Lp-ΔmprF	160.146
Lp-ΔmprF	1561.56		Lp-ΔmprF	160.704
Lp-ΔmprF	1625.45		Lp-ΔmprF	151.218
Lp-ΔmprF	1676.23		Lp-ΔmprF	142.011
Lp-ΔmprF	1588.63		Lp-ΔmprF	152.613
Lp-ΔmprF	1637.45		Lp-ΔmprF	157.077
Lp-ΔmprF	1682.37		Lp-ΔmprF	154.008
Lp-ΔmprF	1713.06		Lp-ΔmprF	147.591
Lp-ΔmprF	1709.99		Lp-ΔmprF	145.638
Lp-ΔmprF	1679.86		Lp-ΔmprF	150.939
Lp-ΔmprF	1579.42		Lp-ΔmprF	157.635
Lp-ΔmprF	1808.48		Lp-ΔmprF	152.334
Lp-ΔmprF	1746.82		Lp-ΔmprF	154.566
Lp-ΔmprF	1835.82		Lp-ΔmprF	150.381
Lp-ΔmprF	1699.11		Lp-ΔmprF	166.563
Lp-ΔmprF	1779.46		Lp-ΔmprF	155.961
Lp-ΔmprF	1828.85		Lp-ΔmprF	151.776
Lp-ΔmprF	1859.54		Lp-ΔmprF	165.726
Lp-ΔmprF	1664.79		Lp-ΔmprF	164.331
Lp-ΔmprF	1779.74		Lp-ΔmprF	155.961
Lp-ΔmprF	1930.68		Lp-ΔmprF	151.776
Lp-ΔmprF	1869.58		Lp-ΔmprF	158.472
Lp-ΔmprF	1960.25		Lp-ΔmprF	157.077
Lp-ΔmprF	1827.73		Lp-ΔmprF	168.795
Lp-ΔmprF	1818.8		Lp-ΔmprF	167.4
Lp-ΔmprF	1909.76		Lp-ΔmprF	154.845
Lp-ΔmprF	1937.93		Lp-ΔmprF	154.845
Lp-ΔmprF	2064.04		Lp-ΔmprF	145.638
Lp-ΔmprF	1930.12		Lp-ΔmprF	155.124
Lp-ΔmprF	1917.01		Lp-ΔmprF	154.287
Lp-ΔmprF	2026.1		Lp-ΔmprF	154.287
Lp-ΔmprF	2026.1		Lp-ΔmprF	154.566
Lp-ΔmprF	2048.7		Lp-ΔmprF	154.287
Lp-ΔmprF	2067.11		Lp-ΔmprF	156.24
Lp-ΔmprF	2230.05		Lp-ΔmprF	152.613
Lp-ΔmprF	2253.76		Lp-ΔmprF	151.497
Lp-ΔmprF	2167.83		Lp-ΔmprF	147.87
Lp-ΔmprF	1783.09		Lp-ΔmprF	138.384
Lp-ΔmprF	1976.16		Lp-ΔmprF	218.457
Lp-ΔmprF	2170.62		Lp-ΔmprF	153.171
Lp-ΔmprF	2082.18		Lp-ΔmprF	155.682
Lp-ΔmprF	2073.81		Lp-ΔmprF	155.124
Lp-ΔmprF	2113.98		Lp-ΔmprF	149.265
Lp-ΔmprF	2149.14		Lp-ΔmprF	151.776
Lp-ΔmprF	2244		Lp-ΔmprF	147.591
Lp-ΔmprF	2176.2		Lp-ΔmprF	159.309
Lp-ΔmprF	1720.31		Lp-ΔmprF	143.964
Lp-ΔmprF	1901.38		Lp-ΔmprF	152.892
Lp-ΔmprF	2021.91		Lp-ΔmprF	152.334
Lp-ΔmprF	2219.72		Lp-ΔmprF	154.566
Lp-ΔmprF	1930.12		Lp-ΔmprF	157.635
Lp-ΔmprF	1759.37		Lp-ΔmprF	181.908
Lp-ΔmprF	2139.65		Lp-ΔmprF	148.707
Lp-ΔmprF	1854.79		Lp-ΔmprF	143.127
Lp-ΔmprF	1811.83		Lp-ΔmprF	162.657
Lp-ΔmprF	1691.86		Lp-ΔmprF	148.986
Lp-ΔmprF	1381.61		Lp-ΔmprF	158.472
Lp-ΔmprF	1996.8		Lp-ΔmprF	150.66
Lp-ΔmprF	1669.54		Lp-ΔmprF	146.196
Lp-ΔmprF	1733.43		Lp-ΔmprF	149.544
Lp-ΔmprF	1974.48		Lp-ΔmprF	159.309
Lp-ΔmprF	1485.95		Lp-ΔmprF	151.776
Lp-ΔmprF	1335.02		Lp-ΔmprF	154.008
Lp-ΔmprF	1906.96		Lp-ΔmprF	150.102
Lp-ΔmprF	1551.52		Lp-ΔmprF	156.798
Lp-ΔmprF	1851.72		Lp-ΔmprF	153.45
Lp-ΔmprF	1667.58		Lp-ΔmprF	154.287
Lp-ΔmprF	1894.41		Lp-ΔmprF	153.729
Lp-ΔmprF	1702.74		Lp-ΔmprF	152.055
Lp-ΔmprF	1682.65		Lp-ΔmprF	157.077
Lp-ΔmprF	1871.25		Lp-ΔmprF	151.776
Lp-ΔmprF	1373.8		Lp-ΔmprF	159.309
Lp-ΔmprF	2100.59		Lp-ΔmprF	160.983
Lp-ΔmprF	1976.99		Lp-ΔmprF	153.729
Lp-ΔmprF	1852.56		Lp-ΔmprF	177.444
Lp-ΔmprF	1923.98		Lp-ΔmprF	153.729
Lp-ΔmprF	1858.42		Lp-ΔmprF	156.24
Lp-ΔmprF	1417.32		Lp-ΔmprF	162.099
Lp-ΔmprF	1858.42		Lp-ΔmprF	160.425
Lp-ΔmprF	1674		Lp-ΔmprF	160.146
Lp-ΔmprF	2067.11		Lp-ΔmprF	155.124
Lp-ΔmprF	1395.28		Lp-ΔmprF	170.748
Lp-ΔmprF	1171.24		Lp-ΔmprF	157.077
Lp-ΔmprF	1953		Lp-ΔmprF	150.939
Lp-ΔmprF	1849.49		Lp-ΔmprF	150.939
Lp-ΔmprF	1563.52		Lp-ΔmprF	150.939
Lp-ΔmprF	1775.56		Lp-ΔmprF	150.381
Lp-ΔmprF	1945.19		Lp-ΔmprF	158.472
Lp-ΔmprF	1661.44		Lp-ΔmprF	144.801
Lp-ΔmprF	1809.32		Lp-ΔmprF	154.287
Lp-ΔmprF	1555.7		Lp-ΔmprF	157.914
Lp-ΔmprF	1215.6		Lp-ΔmprF	143.406
Lp-ΔmprF	1751.28		Lp-ΔmprF	153.729
Lp-ΔmprF	1425.97		Lp-ΔmprF	155.124
Lp-ΔmprF	1641.08		Lp-ΔmprF	155.682
Lp-ΔmprF	1678.74		Lp-ΔmprF	154.008
Lp-ΔmprF	1561.56		Lp-ΔmprF	153.729
Lp-ΔmprF	1712.78		Lp-ΔmprF	158.751
Lp-ΔmprF	1538.68		Lp-ΔmprF	145.917
Lp-ΔmprF	1610.11		Lp-ΔmprF	145.08
Lp-ΔmprF	1434.06		Lp-ΔmprF	160.146
Lp-ΔmprF	1173.19		Lp-ΔmprF	150.102
Lp-ΔmprF	1641.08		Lp-ΔmprF	154.845
Lp-ΔmprF	1556.54		Lp-ΔmprF	180.234
Lp-ΔmprF	1518.04		Lp-ΔmprF	156.798
Lp-ΔmprF	1626.85		Lp-ΔmprF	147.87
Lp-ΔmprF	1290.1		Lp-ΔmprF	163.773
Lp-ΔmprF	1741.8		Lp-ΔmprF	157.356
Lp-ΔmprF	1302.65		Lp-ΔmprF	150.66
Lp-ΔmprF	1499.9		Lp-ΔmprF	156.24
Lp-ΔmprF	1443.55		Lp-ΔmprF	151.497
Lp-ΔmprF	1573.56		Lp-ΔmprF	159.03
Lp-ΔmprF	1786.44		Lp-ΔmprF	158.472
Lp-ΔmprF	1477.31		Lp-ΔmprF	164.052
Lp-ΔmprF	1518.32		Lp-ΔmprF	152.613
Lp-ΔmprF	1106.51		Lp-ΔmprF	151.776
Lp-ΔmprF	1735.38		Lp-ΔmprF	157.914
Lp-ΔmprF	1625.45		Lp-ΔmprF	160.425
Lp-ΔmprF	1529.48		Lp-ΔmprF	147.033
Lp-ΔmprF	1191.89		Lp-ΔmprF	152.892
Lp-ΔmprF	1446.89		Lp-ΔmprF	159.03
Lp-ΔmprF	1447.45		Lp-ΔmprF	143.685
Lp-ΔmprF	1425.13		Lp-ΔmprF	154.008
Lp-ΔmprF	1073.31		Lp-ΔmprF	147.87
Lp-ΔmprF	1440.2		Lp-ΔmprF	150.381
Lp-ΔmprF	1362.91		Lp-ΔmprF	146.475
Lp-ΔmprF	1549.57		Lp-ΔmprF	169.353
Lp-ΔmprF	1321.9		Lp-ΔmprF	152.892
Lp-ΔmprF	1333.62		Lp-ΔmprF	150.939
Lp-ΔmprF	1285.35		Lp-ΔmprF	160.704
Lp-ΔmprF	1526.41		Lp-ΔmprF	163.215
Lp-ΔmprF	1352.31		Lp-ΔmprF	162.657
Lp-ΔmprF	1360.4		Lp-ΔmprF	160.983
Lp-ΔmprF	1298.19		Lp-ΔmprF	148.428
Lp-ΔmprF	1349.52		Lp-ΔmprF	152.055
Lp-ΔmprF	1380.49		Lp-ΔmprF	166.005
Lp-ΔmprF	1337.25		Lp-ΔmprF	161.541
Lp-ΔmprF	1343.94		Lp-ΔmprF	155.403
Lp-ΔmprF	1139.71		Lp-ΔmprF	150.381
Lp-ΔmprF	1307.39		Lp-ΔmprF	155.124
Lp-ΔmprF	1001.61		Lp-ΔmprF	158.472
Lp-ΔmprF	1261.64		Lp-ΔmprF	145.08
Lp-ΔmprF	1300.7		Lp-ΔmprF	160.704
Lp-ΔmprF	1204.44		Lp-ΔmprF	152.892
Lp-ΔmprF	1201.93		Lp-ΔmprF	161.541
Lp-ΔmprF	1011.38		Lp-ΔmprF	156.798
Lp-ΔmprF	1088.1		Lp-ΔmprF	155.961
Lp-ΔmprF	1801.22		Lp-ΔmprF	136.431
Lp-ΔmprF	1431.55		Lp-ΔmprF	156.519
Lp-ΔmprF	1775.56		Lp-ΔmprF	132.525
Lp-ΔmprF	1881.02		Lp-ΔmprF	152.892
Lp-ΔmprF	1834.7		Lp-ΔmprF	147.591
Lp-ΔmprF	1909.76		Lp-ΔmprF	156.519
Lp-ΔmprF	1810.15		Lp-ΔmprF	139.221
Lp-ΔmprF	2069.34		Lp-ΔmprF	152.334
Lp-ΔmprF	1682.37		Lp-ΔmprF	144.243
Lp-ΔmprF	1962.21		Lp-ΔmprF	162.378
Lp-ΔmprF	2149.14		Lp-ΔmprF	147.591
Lp-ΔmprF	2075.76		Lp-ΔmprF	155.124
Lp-ΔmprF	1771.93		Lp-ΔmprF	156.24
Lp-ΔmprF	1490.14		Lp-ΔmprF	149.544
Lp-ΔmprF	1927.33		Lp-ΔmprF	155.961
Lp-ΔmprF	2031.12		Lp-ΔmprF	152.334
Lp-ΔmprF	2204.94		Lp-ΔmprF	146.475
Lp-ΔmprF	1685.44		Lp-ΔmprF	153.729
Lp-ΔmprF	1235.41		Lp-ΔmprF	156.798
Lp-ΔmprF	2004.34		Lp-ΔmprF	152.613
Lp-ΔmprF	1624.34		Lp-ΔmprF	149.823
Lp-ΔmprF	1661.44		Lp-ΔmprF	157.077
Lp-ΔmprF	1341.99		Lp-ΔmprF	146.475
Lp-ΔmprF	1965		Lp-ΔmprF	158.751
Lp-ΔmprF	1697.16		Lp-ΔmprF	147.591
Lp-ΔmprF	2118.45		Lp-ΔmprF	156.519
Lp-ΔmprF	1551.52		Lp-ΔmprF	174.096
Lp-ΔmprF	1907.24		Lp-ΔmprF	151.776
Lp-ΔmprF	1747.66		Lp-ΔmprF	166.284
Lp-ΔmprF	1811.83		Lp-ΔmprF	147.87
Lp-ΔmprF	1735.38		Lp-ΔmprF	151.776
Lp-ΔmprF	1691.02		Lp-ΔmprF	164.331
Lp-ΔmprF	1871.25		Lp-ΔmprF	148.986
Lp-ΔmprF	1676.23		Lp-ΔmprF	139.779
Lp-ΔmprF	1454.98		Lp-ΔmprF	151.497
Lp-ΔmprF	1969.74		Lp-ΔmprF	149.544
Lp-ΔmprF	1884.37		Lp-ΔmprF	150.381
Lp-ΔmprF	1839.17		Lp-ΔmprF	149.823
Lp-ΔmprF	1177.1		Lp-ΔmprF	156.519
Lp-ΔmprF	1900.55		Lp-ΔmprF	152.055
Lp-ΔmprF	1089.49		Lp-ΔmprF	156.519
Lp-ΔmprF	1925.94		Lp-ΔmprF	158.751
Lp-ΔmprF	1852.56		Lp-ΔmprF	155.403
Lp-ΔmprF	2077.43		Lp-ΔmprF	156.519
Lp-ΔmprF	1378.54		Lp-ΔmprF	152.613
Lp-ΔmprF	1954.12		Lp-ΔmprF	152.613
Lp-ΔmprF	2129.33		Lp-ΔmprF	156.798
Lp-ΔmprF	1794.81		Lp-ΔmprF	153.729
Lp-ΔmprF	1434.06		Lp-ΔmprF	183.024
Lp-ΔmprF	1661.17		Lp-ΔmprF	147.312
Lp-ΔmprF	1926.49		Lp-ΔmprF	156.24
Lp-ΔmprF	1858.42		Lp-ΔmprF	159.03
Lp-ΔmprF	1909.76		Lp-ΔmprF	152.892
Lp-ΔmprF	1532.27		Lp-ΔmprF	155.403
Lp-ΔmprF	1540.92		Lp-ΔmprF	149.265
Lp-ΔmprF	1773.6		Lp-ΔmprF	155.961
Lp-ΔmprF	1718.92		Lp-ΔmprF	149.544
Lp-ΔmprF	1699.95		Lp-ΔmprF	155.124
Lp-ΔmprF	1385.23		Lp-ΔmprF	154.287
Lp-ΔmprF	1682.65		Lp-ΔmprF	152.334
Lp-ΔmprF	1522.22		Lp-ΔmprF	150.66
Lp-ΔmprF	1073.31		Lp-ΔmprF	143.406
Lp-ΔmprF	1540.92		Lp-ΔmprF	142.011
Lp-ΔmprF	1626.85		Lp-ΔmprF	150.939
Lp-ΔmprF	1701.9		Lp-ΔmprF	155.961
Lp-ΔmprF	1517.2		Lp-ΔmprF	160.704
Lp-ΔmprF	1299.3		Lp-ΔmprF	148.149
Lp-ΔmprF	1898.04		Lp-ΔmprF	156.24
Lp-ΔmprF	1842.52		Lp-ΔmprF	167.121
Lp-ΔmprF	1747.38		Lp-ΔmprF	153.171
Lp-ΔmprF	1632.71		Lp-ΔmprF	150.102
Lp-ΔmprF	1603.97		Lp-ΔmprF	168.795
Lp-ΔmprF	1733.43		Lp-ΔmprF	149.265
Lp-ΔmprF	1146.97		Lp-ΔmprF	163.215
Lp-ΔmprF	1527.25		Lp-ΔmprF	151.497
Lp-ΔmprF	1543.43		Lp-ΔmprF	153.171
Lp-ΔmprF	1561.56		Lp-ΔmprF	154.845
Lp-ΔmprF	1642.47		Lp-ΔmprF	150.102
Lp-ΔmprF	1425.41		Lp-ΔmprF	152.055
Lp-ΔmprF	1501.3		Lp-ΔmprF	155.682
Lp-ΔmprF	1466.14		Lp-ΔmprF	165.168
Lp-ΔmprF	1544.54		Lp-ΔmprF	152.334
Lp-ΔmprF	1538.68		Lp-ΔmprF	167.958
Lp-ΔmprF	1286.19		Lp-ΔmprF	162.099
Lp-ΔmprF	1348.41		Lp-ΔmprF	147.033
Lp-ΔmprF	1341.99		Lp-ΔmprF	152.334
Lp-ΔmprF	1425.97		Lp-ΔmprF	142.848
Lp-ΔmprF	1430.15		Lp-ΔmprF	154.845
Lp-ΔmprF	1280.33		Lp-ΔmprF	153.45
Lp-ΔmprF	1429.04		Lp-ΔmprF	159.588
Lp-ΔmprF	1129.95		Lp-ΔmprF	155.124
Lp-ΔmprF	1106.51		Lp-ΔmprF	149.823
Lp-ΔmprF	1368.22		Lp-ΔmprF	167.121
Lp-ΔmprF	1350.64		Lp-ΔmprF	153.171
Lp-ΔmprF	1156.18		Lp-ΔmprF	147.87
Lp-ΔmprF	1199.98		Lp-ΔmprF	160.425
Lp-ΔmprF	1289.82		Lp-ΔmprF	155.403
Lp-ΔmprF	1352.31		Lp-ΔmprF	159.588
Lp-ΔmprF	1177.1		Lp-ΔmprF	155.403
Lp-ΔmprF	1273.63		Lp-ΔmprF	147.033
Lp-ΔmprF	1316.88		Lp-ΔmprF	159.588
Lp-ΔmprF	1294.56		Lp-ΔmprF	159.867
Lp-ΔmprF	1261.64		Lp-ΔmprF	152.613
Lp-ΔmprF	1313.25		Lp-ΔmprF	152.055
Lp-ΔmprF	1270.57		Lp-ΔmprF	147.033
Lp-ΔmprF	1326.37		Lp-ΔmprF	152.334
Lp-ΔmprF	1198.31		Lp-ΔmprF	147.033
Lp-ΔmprF	1139.71		Lp-ΔmprF	149.265
Lp-ΔmprF	1050.71		Lp-ΔmprF	149.265
Lp-ΔmprF	1336.13		Lp-ΔmprF	150.66
Lp-ΔmprF	1201.1		Lp-ΔmprF	161.82
Lp-ΔmprF	1083.36		Lp-ΔmprF	157.914
Lp-ΔmprF	1105.4		Lp-ΔmprF	150.381
Lp-ΔmprF	1078.06		Lp-ΔmprF	151.776
Lp-ΔmprF	1062.43		Lp-ΔmprF	148.986
Lp-ΔmprF	893.358		Lp-ΔmprF	152.892
Lp-ΔmprF	976.5		Lp-ΔmprF	152.334
Lp-ΔmprF	1052.95		Lp-ΔmprF	148.149
Lp-ΔmprF	1113.77		Lp-ΔmprF	183.024
Lp-ΔmprF	1124.65		Lp-ΔmprF	154.287
Lp-ΔmprF	1094.24		Lp-ΔmprF	153.45
Lp-ΔmprF	1138.04		Lp-ΔmprF	151.218
Lp-ΔmprF	1191.89		Lp-ΔmprF	144.801
Lp-ΔmprF	1130.51		Lp-ΔmprF	146.754
Lp-ΔmprF	1194.12		Lp-ΔmprF	152.055
Lp-ΔmprF	1205		Lp-ΔmprF	143.964
Lp-ΔmprF	1157.29		Lp-ΔmprF	149.823
Lp-ΔmprF	1172.08		Lp-ΔmprF	152.892
Lp-ΔmprF	1110.7		Lp-ΔmprF	155.961
Lp-ΔmprF	1165.94		Lp-ΔmprF	152.055
Lp-ΔmprF	1185.47		Lp-ΔmprF	149.265
Lp-ΔmprF	1155.06		Lp-ΔmprF	154.566
Lp-ΔmprF	1264.15		Lp-ΔmprF	142.848
Lp-ΔmprF	1321.9		Lp-ΔmprF	143.127
Lp-ΔmprF	1191.89		Lp-ΔmprF	153.171
Lp-ΔmprF	1194.12		Lp-ΔmprF	157.914
Lp-ΔmprF	1128.56		Lp-ΔmprF	165.168
Lp-ΔmprF	1168.45		Lp-ΔmprF	161.262
Lp-ΔmprF	1150.32		Lp-ΔmprF	159.03
Lp-ΔmprF	1287.31		Lp-ΔmprF	139.221
Lp-ΔmprF	1191.89		Lp-ΔmprF	157.635
Lp-ΔmprF	1286.19		Lp-ΔmprF	154.287
Lp-ΔmprF	1476.47		Lp-ΔmprF	135.594
Lp-ΔmprF	1288.14		Lp-ΔmprF	150.102
Lp-ΔmprF	1373.8		Lp-ΔmprF	150.102
Lp-ΔmprF	1212.53		Lp-ΔmprF	164.052
Lp-ΔmprF	1298.19		Lp-ΔmprF	147.312
Lp-ΔmprF	1289.82		Lp-ΔmprF	154.845
Lp-ΔmprF	1362.36		Lp-ΔmprF	156.24
Lp-ΔmprF	1269.17		Lp-ΔmprF	157.356
Lp-ΔmprF	1288.14		Lp-ΔmprF	153.729
Lp-ΔmprF	1316.88		Lp-ΔmprF	153.729
Lp-ΔmprF	1263.31		Lp-ΔmprF	159.309
Lp-ΔmprF	1341.99		Lp-ΔmprF	150.102
Lp-ΔmprF	1333.62		Lp-ΔmprF	152.334
Lp-ΔmprF	1397.51		Lp-ΔmprF	148.149
Lp-ΔmprF	1353.43		Lp-ΔmprF	151.497
Lp-ΔmprF	1389.98		Lp-ΔmprF	151.497
Lp-ΔmprF	1453.31		Lp-ΔmprF	145.08
Lp-ΔmprF	1299.3		Lp-ΔmprF	155.961
Lp-ΔmprF	1362.64		Lp-ΔmprF	144.801
Lp-ΔmprF	1408.67		Lp-ΔmprF	166.563
Lp-ΔmprF	1455.54		Lp-ΔmprF	150.66
Lp-ΔmprF	1389.98		Lp-ΔmprF	177.723
Lp-ΔmprF	1480.93		Lp-ΔmprF	150.66
Lp-ΔmprF	1499.9		Lp-ΔmprF	149.265
Lp-ΔmprF	1321.9		Lp-ΔmprF	158.193
Lp-ΔmprF	1427.36		Lp-ΔmprF	152.334
Lp-ΔmprF	1385.51		Lp-ΔmprF	160.704
Lp-ΔmprF	1431.55		Lp-ΔmprF	154.287
Lp-ΔmprF	1550.68		Lp-ΔmprF	144.801
Lp-ΔmprF	1388.58		Lp-ΔmprF	159.867
Lp-ΔmprF	1456.38		Lp-ΔmprF	153.45
Lp-ΔmprF	1436.29		Lp-ΔmprF	148.428
Lp-ΔmprF	1623.5		Lp-ΔmprF	145.08
Lp-ΔmprF	1525.29		Lp-ΔmprF	152.334
Lp-ΔmprF	1551.52		Lp-ΔmprF	154.008
Lp-ΔmprF	1663.96		Lp-ΔmprF	163.494
Lp-ΔmprF	1540.64		Lp-ΔmprF	159.588
Lp-ΔmprF	1373.8		Lp-ΔmprF	164.052
Lp-ΔmprF	1582.49		Lp-ΔmprF	150.66
Lp-ΔmprF	1582.77		Lp-ΔmprF	158.751
Lp-ΔmprF	1583.33		Lp-ΔmprF	154.287
Lp-ΔmprF	1618.48		Lp-ΔmprF	157.077
Lp-ΔmprF	1624.9		Lp-ΔmprF	154.845
Lp-ΔmprF	1618.48		Lp-ΔmprF	156.798
Lp-ΔmprF	1648.61		Lp-ΔmprF	152.334
Lp-ΔmprF	1590.58		Lp-ΔmprF	155.961
Lp-ΔmprF	1632.71		Lp-ΔmprF	180.792
Lp-ΔmprF	1657.54		Lp-ΔmprF	155.403
Lp-ΔmprF	1723.38		Lp-ΔmprF	151.218
Lp-ΔmprF	1661.44		Lp-ΔmprF	156.24
Lp-ΔmprF	1721.99		Lp-ΔmprF	154.008
Lp-ΔmprF	1758.54		Lp-ΔmprF	153.45
Lp-ΔmprF	1668.7		Lp-ΔmprF	154.287
Lp-ΔmprF	1631.03		Lp-ΔmprF	157.635
Lp-ΔmprF	1694.92		Lp-ΔmprF	154.845
Lp-ΔmprF	1747.38		Lp-ΔmprF	155.682
Lp-ΔmprF	1737.33		Lp-ΔmprF	181.908
Lp-ΔmprF	1794.81		Lp-ΔmprF	137.826
Lp-ΔmprF	1804.01		Lp-ΔmprF	158.751
Lp-ΔmprF	1840.01		Lp-ΔmprF	156.798
Lp-ΔmprF	2000.15		Lp-ΔmprF	144.243
Lp-ΔmprF	1734.54		Lp-ΔmprF	150.66
Lp-ΔmprF	1862.6		Lp-ΔmprF	155.124
Lp-ΔmprF	1879.34		Lp-ΔmprF	156.798
Lp-ΔmprF	1921.75		Lp-ΔmprF	150.939
Lp-ΔmprF	1779.74		Lp-ΔmprF	157.077
Lp-ΔmprF	1882.69		Lp-ΔmprF	155.961
Lp-ΔmprF	1911.43		Lp-ΔmprF	162.936
Lp-ΔmprF	1937.93		Lp-ΔmprF	153.729
Lp-ΔmprF	1855.07		Lp-ΔmprF	157.077
Lp-ΔmprF	1941		Lp-ΔmprF	143.964
Lp-ΔmprF	1927.05		Lp-ΔmprF	160.146
Lp-ΔmprF	2038.37		Lp-ΔmprF	150.939
Lp-ΔmprF	1934.59		Lp-ΔmprF	156.519
Lp-ΔmprF	2015.5		Lp-ΔmprF	153.729
Lp-ΔmprF	2066.27		Lp-ΔmprF	145.359
Lp-ΔmprF	1960.25		Lp-ΔmprF	154.566
Lp-ΔmprF	2038.93		Lp-ΔmprF	150.102
Lp-ΔmprF	2004.62		Lp-ΔmprF	163.494
Lp-ΔmprF	2188.2		Lp-ΔmprF	148.428
Lp-ΔmprF	1923.43		Lp-ΔmprF	157.077
Lp-ΔmprF	2072.97		Lp-ΔmprF	163.773
Lp-ΔmprF	2091.11		Lp-ΔmprF	151.776
Lp-ΔmprF	2094.17		Lp-ΔmprF	150.102
Lp-ΔmprF	2212.75		Lp-ΔmprF	154.008
Lp-ΔmprF	2269.39		Lp-ΔmprF	151.218
Lp-ΔmprF	2110.91		Lp-ΔmprF	159.588
Lp-ΔmprF	2283.34		Lp-ΔmprF	156.24
Lp-ΔmprF	2312.35		Lp-ΔmprF	154.566
Lp-ΔmprF	2118.45		Lp-ΔmprF	159.03
Lp-ΔmprF	2119.28		Lp-ΔmprF	147.033
Lp-ΔmprF	2357.55		Lp-ΔmprF	152.613
Lp-ΔmprF	2623.16		Lp-ΔmprF	154.566
Lp-ΔmprF	1155.06		Lp-ΔmprF	137.547
Lp-ΔmprF	2111.75		Lp-ΔmprF	154.008
Lp-ΔmprF	2149.97		Lp-ΔmprF	153.729
Lp-ΔmprF	2083.29		Lp-ΔmprF	150.939
Lp-ΔmprF	1983.97		Lp-ΔmprF	152.892
Lp-ΔmprF	2194.06		Lp-ΔmprF	152.613
Lp-ΔmprF	1546.78		Lp-ΔmprF	138.663
Lp-ΔmprF	1881.02		Lp-ΔmprF	153.45
Lp-ΔmprF	1543.43		Lp-ΔmprF	157.635
Lp-ΔmprF	1958.02		Lp-ΔmprF	149.265
Lp-ΔmprF	1925.38		Lp-ΔmprF	152.892
Lp-ΔmprF	1155.06		Lp-ΔmprF	153.171
Lp-ΔmprF	1025.88		Lp-ΔmprF	143.127
Lp-ΔmprF	2031.12		Lp-ΔmprF	158.193
Lp-ΔmprF	1793.41		Lp-ΔmprF	153.45
Lp-ΔmprF	1989.55		Lp-ΔmprF	151.497
Lp-ΔmprF	1417.32		Lp-ΔmprF	158.751
Lp-ΔmprF	1665.07		Lp-ΔmprF	160.425
Lp-ΔmprF	2092.5		Lp-ΔmprF	151.497
Lp-ΔmprF	1734.54		Lp-ΔmprF	152.613
Lp-ΔmprF	1564.63		Lp-ΔmprF	134.478
Lp-ΔmprF	1921.75		Lp-ΔmprF	152.055
Lp-ΔmprF	1843.35		Lp-ΔmprF	152.055
Lp-ΔmprF	1299.3		Lp-ΔmprF	144.522
Lp-ΔmprF	1809.32		Lp-ΔmprF	153.729
Lp-ΔmprF	1866.79		Lp-ΔmprF	156.519
Lp-ΔmprF	1544.54		Lp-ΔmprF	167.4
Lp-ΔmprF	2013.54		Lp-ΔmprF	155.961
Lp-ΔmprF	1733.43		Lp-ΔmprF	152.613
Lp-ΔmprF	2159.18		Lp-ΔmprF	176.049
Lp-ΔmprF	1735.38		Lp-ΔmprF	160.704
Lp-ΔmprF	1396.12		Lp-ΔmprF	139.221
Lp-ΔmprF	1943.51		Lp-ΔmprF	160.425
Lp-ΔmprF	1700.78		Lp-ΔmprF	153.45
Lp-ΔmprF	1827.17		Lp-ΔmprF	151.497
Lp-ΔmprF	1776.95		Lp-ΔmprF	152.334
Lp-ΔmprF	1668.7		Lp-ΔmprF	159.309
Lp-ΔmprF	1713.06		Lp-ΔmprF	157.077
Lp-ΔmprF	1228.99		Lp-ΔmprF	150.66
Lp-ΔmprF	1289.82		Lp-ΔmprF	166.005
Lp-ΔmprF	1730.08		Lp-ΔmprF	164.889
Lp-ΔmprF	1783.09		Lp-ΔmprF	158.751
Lp-ΔmprF	1619.6		Lp-ΔmprF	156.519
Lp-ΔmprF	1446.89		Lp-ΔmprF	159.03
Lp-ΔmprF	1422.9		Lp-ΔmprF	167.4
Lp-ΔmprF	1143.9		Lp-ΔmprF	166.563
Lp-ΔmprF	1464.19		Lp-ΔmprF	157.914
Lp-ΔmprF	1555.7		Lp-ΔmprF	167.679
Lp-ΔmprF	1253.83		Lp-ΔmprF	161.541
Lp-ΔmprF	1385.23		Lp-ΔmprF	150.66
Lp-ΔmprF	1227.88		Lp-ΔmprF	157.914
Lp-ΔmprF	1360.4		Lp-ΔmprF	143.127
Lp-ΔmprF	1260.8		Lp-ΔmprF	157.635
Lp-ΔmprF	1385.51		Lp-ΔmprF	164.61
Lp-ΔmprF	1440.2		Lp-ΔmprF	164.052
Lp-ΔmprF	1508.83		Lp-ΔmprF	159.588
Lp-ΔmprF	1193		Lp-ΔmprF	150.381
Lp-ΔmprF	1325.53		Lp-ΔmprF	154.566
Lp-ΔmprF	1463.91		Lp-ΔmprF	153.729
Lp-ΔmprF	1307.39		Lp-ΔmprF	161.541
Lp-ΔmprF	1298.19		Lp-ΔmprF	162.099
Lp-ΔmprF	1349.8		Lp-ΔmprF	151.218
Lp-ΔmprF	1260.52		Lp-ΔmprF	152.892
Lp-ΔmprF	1029.23		Lp-ΔmprF	152.334
Lp-ΔmprF	1015.56		Lp-ΔmprF	147.033
Lp-ΔmprF	1042.34		Lp-ΔmprF	151.218
Lp-ΔmprF	1093.68		Lp-ΔmprF	155.403
Lp-ΔmprF	1138.32		Lp-ΔmprF	154.845
Lp-ΔmprF	1128.56		Lp-ΔmprF	153.729
Lp-ΔmprF	1120.46		Lp-ΔmprF	154.566
Lp-ΔmprF	1173.47		Lp-ΔmprF	148.149
Lp-ΔmprF	1215.6		Lp-ΔmprF	153.729
Lp-ΔmprF	1162.87		Lp-ΔmprF	153.171
Lp-ΔmprF	1139.71		Lp-ΔmprF	158.193
Lp-ΔmprF	1186.87		Lp-ΔmprF	158.193
Lp-ΔmprF	1239.04		Lp-ΔmprF	148.428
Lp-ΔmprF	1208.63		Lp-ΔmprF	153.171
Lp-ΔmprF	1194.12		Lp-ΔmprF	154.845
Lp-ΔmprF	1182.4		Lp-ΔmprF	159.309
Lp-ΔmprF	1269.17		Lp-ΔmprF	150.381
Lp-ΔmprF	1263.31		Lp-ΔmprF	154.008
Lp-ΔmprF	1247.69		Lp-ΔmprF	148.149
Lp-ΔmprF	1289.82		Lp-ΔmprF	156.24
Lp-ΔmprF	1289.82		Lp-ΔmprF	159.03
Lp-ΔmprF	1300.7		Lp-ΔmprF	161.82
Lp-ΔmprF	1316.88		Lp-ΔmprF	154.008
Lp-ΔmprF	1298.19		Lp-ΔmprF	161.262
Lp-ΔmprF	1277.82		Lp-ΔmprF	157.356
Lp-ΔmprF	1336.13		Lp-ΔmprF	163.494
Lp-ΔmprF	1255.5		Lp-ΔmprF	161.541
Lp-ΔmprF	1341.99		Lp-ΔmprF	160.983
Lp-ΔmprF	1408.67		Lp-ΔmprF	148.707
Lp-ΔmprF	1341.99		Lp-ΔmprF	163.773
Lp-ΔmprF	1482.61		Lp-ΔmprF	146.196
Lp-ΔmprF	1412.02		Lp-ΔmprF	152.892
Lp-ΔmprF	1439.92		Lp-ΔmprF	160.146
Lp-ΔmprF	1657.54		Lp-ΔmprF	135.873
Lp-ΔmprF	1528.36		Lp-ΔmprF	150.66
Lp-ΔmprF	1466.14		Lp-ΔmprF	155.124
Lp-ΔmprF	1431.55		Lp-ΔmprF	163.773
Lp-ΔmprF	1495.44		Lp-ΔmprF	155.124
Lp-ΔmprF	1554.31		Lp-ΔmprF	152.334
Lp-ΔmprF	1482.88		Lp-ΔmprF	174.654
Lp-ΔmprF	1626.85		Lp-ΔmprF	162.657
Lp-ΔmprF	1571.33		Lp-ΔmprF	153.171
Lp-ΔmprF	1677.07		Lp-ΔmprF	156.24
Lp-ΔmprF	1629.64		Lp-ΔmprF	171.585
Lp-ΔmprF	1668.98		Lp-ΔmprF	159.867
Lp-ΔmprF	1661.17		Lp-ΔmprF	154.845
Lp-ΔmprF	1698.55		Lp-ΔmprF	153.45
Lp-ΔmprF	1629.92		Lp-ΔmprF	156.798
Lp-ΔmprF	1637.45		Lp-ΔmprF	155.682
Lp-ΔmprF	1916.17		Lp-ΔmprF	145.359
Lp-ΔmprF	1718.92		Lp-ΔmprF	151.218
Lp-ΔmprF	1764.67		Lp-ΔmprF	155.961
Lp-ΔmprF	1793.69		Lp-ΔmprF	154.566
Lp-ΔmprF	1782.53		Lp-ΔmprF	151.776
Lp-ΔmprF	1802.9		Lp-ΔmprF	152.892
Lp-ΔmprF	2009.08		Lp-ΔmprF	144.243
Lp-ΔmprF	1958.86		Lp-ΔmprF	148.428
Lp-ΔmprF	1921.75		Lp-ΔmprF	156.519
Lp-ΔmprF	1934.03		Lp-ΔmprF	149.265
Lp-ΔmprF	1886.6		Lp-ΔmprF	154.287
Lp-ΔmprF	2014.38		Lp-ΔmprF	144.522
Lp-ΔmprF	2004.34		Lp-ΔmprF	174.933
Lp-ΔmprF	1964.44		Lp-ΔmprF	157.914
Lp-ΔmprF	2051.77		Lp-ΔmprF	168.237
Lp-ΔmprF	2194.06		Lp-ΔmprF	150.66
Lp-ΔmprF	2548.66		Lp-ΔmprF	150.381
Lp-ΔmprF	2371.5		Lp-ΔmprF	155.403
Lp-ΔmprF	1378.26		Lp-ΔmprF	175.491
Lp-ΔmprF	1928.45		Lp-ΔmprF	145.08
Lp-ΔmprF	1954.12		Lp-ΔmprF	155.682
Lp-ΔmprF	1785.04		Lp-ΔmprF	143.964
Lp-ΔmprF	1612.62		Lp-ΔmprF	173.259
Lp-ΔmprF	2258.78		Lp-ΔmprF	154.287
Lp-ΔmprF	1899.99		Lp-ΔmprF	142.848
Lp-ΔmprF	1499.9		Lp-ΔmprF	145.08
Lp-ΔmprF	1425.13		Lp-ΔmprF	137.826
Lp-ΔmprF	1618.2		Lp-ΔmprF	152.613
Lp-ΔmprF	1985.64		Lp-ΔmprF	152.334
Lp-ΔmprF	1844.19		Lp-ΔmprF	160.704
Lp-ΔmprF	2019.12		Lp-ΔmprF	152.892
Lp-ΔmprF	1996.8		Lp-ΔmprF	155.961
Lp-ΔmprF	1830.24		Lp-ΔmprF	152.892
Lp-ΔmprF	1854.79		Lp-ΔmprF	156.24
Lp-ΔmprF	1994.01		Lp-ΔmprF	179.676
Lp-ΔmprF	1712.78		Lp-ΔmprF	152.055
Lp-ΔmprF	1610.39		Lp-ΔmprF	187.767
Lp-ΔmprF	1086.7		Lp-ΔmprF	143.685
Lp-ΔmprF	1669.54		Lp-ΔmprF	154.566
Lp-ΔmprF	1834.7		Lp-ΔmprF	180.513
Lp-ΔmprF	1231.79		Lp-ΔmprF	168.516
Lp-ΔmprF	1606.2		Lp-ΔmprF	160.983
Lp-ΔmprF	1333.62		Lp-ΔmprF	144.522
Lp-ΔmprF	1493.77		Lp-ΔmprF	166.005
Lp-ΔmprF	1578.3		Lp-ΔmprF	150.66
Lp-ΔmprF	1899.15		Lp-ΔmprF	159.03
Lp-ΔmprF	1652.52		Lp-ΔmprF	151.497
Lp-ΔmprF	1470.33		Lp-ΔmprF	154.566
Lp-ΔmprF	1769.14		Lp-ΔmprF	160.983
Lp-ΔmprF	1404.21		Lp-ΔmprF	155.961
Lp-ΔmprF	1598.95		Lp-ΔmprF	150.102
Lp-ΔmprF	1641.08		Lp-ΔmprF	157.914
Lp-ΔmprF	1851.72		Lp-ΔmprF	171.306
Lp-ΔmprF	1573.56		Lp-ΔmprF	159.588
Lp-ΔmprF	1225.65		Lp-ΔmprF	154.287
Lp-ΔmprF	1346.45		Lp-ΔmprF	157.914
Lp-ΔmprF	1301.54		Lp-ΔmprF	147.87
Lp-ΔmprF	1346.45		Lp-ΔmprF	149.265
Lp-ΔmprF	1523.06		Lp-ΔmprF	152.892
Lp-ΔmprF	1299.3		Lp-ΔmprF	165.447
Lp-ΔmprF	1235.41		Lp-ΔmprF	153.171
Lp-ΔmprF	1354.55		Lp-ΔmprF	165.168
Lp-ΔmprF	1069.41		Lp-ΔmprF	153.171
Lp-ΔmprF	1425.13		Lp-ΔmprF	153.729
Lp-ΔmprF	1665.07		Lp-ΔmprF	164.331
Lp-ΔmprF	1054.62		Lp-ΔmprF	159.588
Lp-ΔmprF	1378.26		Lp-ΔmprF	169.353
Lp-ΔmprF	1119.07		Lp-ΔmprF	148.707
Lp-ΔmprF	1428.48		Lp-ΔmprF	150.102
Lp-ΔmprF	1258.85		Lp-ΔmprF	169.074
[truncated: 1,302 more rows]

## Sheet: Figure 3
Figure 3b.				Figure 3d.				Figure 3e.			Figure 3f.
Treatment	Log10(L.plantarum CFUs/Fly)	Protocol		Treatment	Log10(L.plantarum CFUs/Fly)	Protocol		Treatment	Log10(L.plantarum CFUs/Fly)		Treatment	Log10(L.plantarum CFUs/Fly)
W1118-Lp-NCIMB-Suc 2.5%-6h	4.26	Infection		W1118-Suc 2.5%-Lp-NCIMB-8h	5.98227	Priming		Myo1A>UAS-GFP-Lp-NCIMB-6h	4.10037		Myo1A>UAS-GFP-Lp-NCIMB-24h	4.60541
W1118-Lp-NCIMB-Suc 2.5%-6h	4.26	Infection		W1118-Suc 2.5%-Lp-NCIMB-8h	5.77815	Priming		Myo1A>UAS-GFP-Lp-NCIMB-6h	4.14613		Myo1A>UAS-GFP-Lp-NCIMB-24h	4.6603
W1118-Lp-NCIMB-Suc 2.5%-6h	4.26	Infection		W1118-Suc 2.5%-Lp-NCIMB-8h	5.54158	Priming		Myo1A>UAS-GFP-Lp-NCIMB-6h	5.96848		Myo1A>UAS-GFP-Lp-NCIMB-24h	4.21165
W1118-Lp-NCIMB-Suc 2.5%-6h	4.37	Infection		W1118-Suc 2.5%-Lp-NCIMB-8h	5.57054	Priming		Myo1A>UAS-GFP-Lp-NCIMB-6h	5.95424		Myo1A>UAS-GFP-Lp-NCIMB-24h	4.5563
W1118-Lp-NCIMB-Suc 2.5%-6h	4.28	Infection		W1118-Suc 2.5%-Lp-NCIMB-8h	5.81954	Priming		Myo1A>UAS-GFP-Lp-NCIMB-6h	5.83251		Myo1A>UAS-GFP-Lp-NCIMB-24h	4.26951
W1118-Lp-NCIMB-Suc 2.5%-6h	4.35	Infection		W1118-Suc 2.5%-Lp-NCIMB-8h	5.87216	Priming		Myo1A>UAS-GFP-Lp-NCIMB-6h	4.47114		Myo1A>UAS-GFP-Lp-NCIMB-24h	5.04139
W1118-Lp-NCIMB-Suc 2.5%-6h	4.56	Infection		W1118-Suc 2.5%-Lp-NCIMB-8h	5.99782	Priming		Myo1A>UAS-GFP-Lp-NCIMB-6h	4.52543		Myo1A>UAS-GFP-Lp-NCIMB-24h	4.4915
W1118-Lp-NCIMB-Suc 2.5%-6h	4.24	Infection		W1118-Suc 2.5%-Lp-NCIMB-8h	5.79239	Priming		Myo1A>UAS-GFP-Lp-NCIMB-6h	4.44107		Myo1A>UAS-GFP-Lp-NCIMB-24h	5.04922
W1118-Lp-NCIMB-Suc 2.5%-6h	5.13	Infection		W1118-Suc 2.5%-Lp-NCIMB-8h	5.716	Priming		Myo1A>UAS-GFP-Lp-NCIMB-6h	5.88649		Myo1A>UAS-GFP-Lp-NCIMB-24h	4.4079
W1118-Lp-NCIMB-Suc 2.5%-6h	4.41	Infection		W1118-Suc 2.5%-Lp-NCIMB-8h	5.69897	Priming		Myo1A>UAS-GFP-Lp-NCIMB-6h	5.86923		Myo1A>UAS-GFP-Lp-NCIMB-24h	4.86332
W1118-Lp-NCIMB-Suc 2.5%-6h	5.11	Infection		W1118-Suc 2.5%-Lp-NCIMB-8h	5.69897	Priming		Myo1A>UAS-GFP-Lp-NCIMB-6h	6.10037		Myo1A>UAS-Relish-Lp-NCIMB-24h	5.25042
W1118-Lp-NCIMB-Suc 2.5%-6h	4.34	Infection		W1118-Suc 2.5%-Lp-NCIMB-8h	5.6721	Priming		Myo1A>UAS-GFP-Lp-NCIMB-6h	5.97313		Myo1A>UAS-Relish-Lp-NCIMB-24h	4.65321
W1118-Lp-NCIMB-Suc 2.5%-6h	5.15	Infection		W1118-Suc 2.5%-Lp-NCIMB-8h	5.8543	Priming		Myo1A>UAS-GFP-Lp-NCIMB-6h	3.80916		Myo1A>UAS-Relish-Lp-NCIMB-24h	4.65321
W1118-Lp-NCIMB-Suc 2.5%-6h	4.17	Infection		W1118-Suc 2.5%-Lp-NCIMB-8h	5.96848	Priming		Myo1A>UAS-GFP-Lp-NCIMB-6h	4.54741		Myo1A>UAS-Relish-Lp-NCIMB-24h	5.14301
W1118-Lp-NCIMB-Ecc15HK-6h	4.2	Infection		W1118-Suc 2.5%-Lp-NCIMB-8h	5.72427	Priming		Myo1A>UAS-GFP-Lp-NCIMB-6h	4.15229		Myo1A>UAS-Relish-Lp-NCIMB-24h	4.3442
W1118-Lp-NCIMB-Ecc15HK-6h	4.5	Infection		W1118-Suc 2.5%-Lp-NCIMB-8h	5.8451	Priming		Myo1A>UAS-GFP-Lp-NCIMB-6h	5.05308		Myo1A>UAS-Relish-Lp-NCIMB-24h	4.73239
W1118-Lp-NCIMB-Ecc15HK-6h	4.13	Infection		W1118-Suc 2.5%-Lp-NCIMB-8h	6.1038	Priming		Myo1A>UAS-GFP-Lp-NCIMB-6h	5.06695		Myo1A>UAS-Relish-Lp-NCIMB-24h	4.37365
W1118-Lp-NCIMB-Ecc15HK-6h	3.9	Infection		W1118-Suc 2.5%-Lp-NCIMB-8h	5.39463	Priming		Myo1A>UAS-GFP-Lp-NCIMB-6h	5.12494		Myo1A>UAS-Relish-Lp-NCIMB-24h	4.68124
W1118-Lp-NCIMB-Ecc15HK-6h	4.16	Infection		W1118-Suc 2.5%-Lp-NCIMB-8h	6.01703	Priming		Myo1A>UAS-GFP-Lp-NCIMB-6h	5.47712		Myo1A>UAS-Relish-Lp-NCIMB-24h	4.5563
W1118-Lp-NCIMB-Ecc15HK-6h	3.89	Infection		W1118-Suc 2.5%-Lp-NCIMB-8h	6.08636	Priming		Myo1A>UAS-GFP-Lp-NCIMB-6h	5.727		Myo1A>UAS-Relish-Lp-NCIMB-24h	4.57978
W1118-Lp-NCIMB-Ecc15HK-6h	4.25	Infection		W1118-Ecc15HK-Lp-NCIMB-8h	6.1038	Priming		Myo1A>UAS-GFP-Lp-NCIMB-6h	5.5006		Myo1A>UAS-GFP-Lp-ΔmprF-24h	4.61278
W1118-Lp-NCIMB-Ecc15HK-6h	4.51	Infection		W1118-Ecc15HK-Lp-NCIMB-8h	6.17026	Priming		Myo1A>UAS-GFP-Lp-NCIMB-6h	5.74036		Myo1A>UAS-GFP-Lp-ΔmprF-24h	4.99123
W1118-Lp-NCIMB-Ecc15HK-6h	4.3	Infection		W1118-Ecc15HK-Lp-NCIMB-8h	6.07555	Priming		Myo1A>UAS-GFP-Lp-NCIMB-6h	5.71321		Myo1A>UAS-GFP-Lp-ΔmprF-24h	4.73239
W1118-Lp-NCIMB-Ecc15HK-6h	4.26	Infection		W1118-Ecc15HK-Lp-NCIMB-8h	5.35199	Priming		Myo1A>UAS-GFP-Lp-NCIMB-6h	5.4523		Myo1A>UAS-GFP-Lp-ΔmprF-24h	4.94939
W1118-Lp-NCIMB-Ecc15HK-6h	4.25	Infection		W1118-Ecc15HK-Lp-NCIMB-8h	6.07918	Priming		Myo1A>UAS-GFP-Lp-NCIMB-6h	5.66901		Myo1A>UAS-GFP-Lp-ΔmprF-24h	5.17898
W1118-Lp-NCIMB-Ecc15HK-6h	4.32	Infection		W1118-Ecc15HK-Lp-NCIMB-8h	6.4216	Priming		Myo1A>UAS-GFP-Lp-NCIMB-6h	5.5006		Myo1A>UAS-GFP-Lp-ΔmprF-24h	4.78533
W1118-Lp-NCIMB-Ecc15HK-6h	4.26	Infection		W1118-Ecc15HK-Lp-NCIMB-8h	5.4014	Priming		Myo1A>UAS-Relish-Lp-NCIMB-6h	4.91381		Myo1A>UAS-GFP-Lp-ΔmprF-24h	4.74819
W1118-Lp-NCIMB-Ecc15HK-6h	4.39	Infection		W1118-Ecc15HK-Lp-NCIMB-8h	5.07918	Priming		Myo1A>UAS-Relish-Lp-NCIMB-6h	3.15836		Myo1A>UAS-GFP-Lp-ΔmprF-24h	5.29885
W1118-Lp-ΔmprF-Suc 2.5%-6h	4.3	Infection		W1118-Ecc15HK-Lp-NCIMB-8h	5.73639	Priming		Myo1A>UAS-Relish-Lp-NCIMB-6h	3.10721		Myo1A>UAS-GFP-Lp-ΔmprF-24h	4.79934
W1118-Lp-ΔmprF-Suc 2.5%-6h	4.11	Infection		W1118-Ecc15HK-Lp-NCIMB-8h	5.75587	Priming		Myo1A>UAS-Relish-Lp-NCIMB-6h	5.25115		Myo1A>UAS-GFP-Lp-ΔmprF-24h	4.74068
W1118-Lp-ΔmprF-Suc 2.5%-6h	3.94	Infection		W1118-Ecc15HK-Lp-NCIMB-8h	5.91381	Priming		Myo1A>UAS-Relish-Lp-NCIMB-6h	5.54407		Myo1A>UAS-Relish-Lp-ΔmprF-24h	3.4915
W1118-Lp-ΔmprF-Suc 2.5%-6h	4.02	Infection		W1118-Ecc15HK-Lp-NCIMB-8h	5.92942	Priming		Myo1A>UAS-Relish-Lp-NCIMB-6h	4.88604		Myo1A>UAS-Relish-Lp-ΔmprF-24h	4.01995
W1118-Lp-ΔmprF-Suc 2.5%-6h	4.18	Infection		W1118-Ecc15HK-Lp-NCIMB-8h	5.8893	Priming		Myo1A>UAS-Relish-Lp-NCIMB-6h	4.78633		Myo1A>UAS-Relish-Lp-ΔmprF-24h	4.26951
W1118-Lp-ΔmprF-Suc 2.5%-6h	4.08	Infection		W1118-Ecc15HK-Lp-NCIMB-8h	5.87506	Priming		Myo1A>UAS-Relish-Lp-NCIMB-6h	5.38075		Myo1A>UAS-Relish-Lp-ΔmprF-24h	4.07978
W1118-Lp-ΔmprF-Suc 2.5%-6h	4.49	Infection		W1118-Ecc15HK-Lp-NCIMB-8h	5.8543	Priming		Myo1A>UAS-Relish-Lp-NCIMB-6h	5.19033		Myo1A>UAS-Relish-Lp-ΔmprF-24h	3.88463
W1118-Lp-ΔmprF-Suc 2.5%-6h	4.27	Infection		W1118-Ecc15HK-Lp-NCIMB-8h	5.80618	Priming		Myo1A>UAS-Relish-Lp-NCIMB-6h	4.1271		Myo1A>UAS-Relish-Lp-ΔmprF-24h	4.32879
W1118-Lp-ΔmprF-Suc 2.5%-6h	4.6	Infection		W1118-Ecc15HK-Lp-NCIMB-8h	5.79588	Priming		Myo1A>UAS-Relish-Lp-NCIMB-6h	4.24055		Myo1A>UAS-Relish-Lp-ΔmprF-24h	4.14049
W1118-Lp-ΔmprF-Suc 2.5%-6h	4.27	Infection		W1118-Ecc15HK-Lp-NCIMB-8h	5.78887	Priming		Myo1A>UAS-Relish-Lp-NCIMB-6h	3.91381		Myo1A>UAS-Relish-Lp-ΔmprF-24h	4.09447
W1118-Lp-ΔmprF-Suc 2.5%-6h	4.56	Infection		W1118-Ecc15HK-Lp-NCIMB-8h	5.72835	Priming		Myo1A>UAS-Relish-Lp-NCIMB-6h	5.38775		Myo1A>UAS-Relish-Lp-ΔmprF-24h	3.7721
W1118-Lp-ΔmprF-Suc 2.5%-6h	4.25	Infection		W1118-Ecc15HK-Lp-NCIMB-8h	5.74819	Priming		Myo1A>UAS-IMD-Lp-NCIMB-6h	5.47712		Myo1A>UAS-Relish-Lp-ΔmprF-24h	3.63367
W1118-Lp-ΔmprF-Suc 2.5%-6h	4.56	Infection		W1118-Suc 2.5%-Lp-ΔmprF-8h	6.21219	Priming		Myo1A>UAS-IMD-Lp-NCIMB-6h	5.26324		Myo1A>UAS-GFP-Lp-ΔmprF-Psi409(LpNCIMB-mprF)-24h	4.02816
W1118-Lp-ΔmprF-Suc 2.5%-6h	4.35	Infection		W1118-Suc 2.5%-Lp-ΔmprF-8h	6.08991	Priming		Myo1A>UAS-IMD-Lp-NCIMB-6h	5.5006		Myo1A>UAS-GFP-Lp-ΔmprF-Psi409(LpNCIMB-mprF)-24h	4.72428
W1118-Lp-ΔmprF-Ecc15HK-6h	2.9	Infection		W1118-Suc 2.5%-Lp-ΔmprF-8h	6.09691	Priming		Myo1A>UAS-IMD-Lp-NCIMB-6h	5.76592		Myo1A>UAS-GFP-Lp-ΔmprF-Psi409(LpNCIMB-mprF)-24h	4.22194
W1118-Lp-ΔmprF-Ecc15HK-6h	3.05	Infection		W1118-Suc 2.5%-Lp-ΔmprF-8h	6.22531	Priming		Myo1A>UAS-IMD-Lp-NCIMB-6h	5.47712		Myo1A>UAS-GFP-Lp-ΔmprF-Psi409(LpNCIMB-mprF)-24h	4.50515
W1118-Lp-ΔmprF-Ecc15HK-6h	2.98	Infection		W1118-Suc 2.5%-Lp-ΔmprF-8h	3.5563	Priming		Myo1A>UAS-IMD-Lp-NCIMB-6h	5.77815		Myo1A>UAS-GFP-Lp-ΔmprF-Psi409(LpNCIMB-mprF)-24h	5.24055
W1118-Lp-ΔmprF-Ecc15HK-6h	2.81	Infection		W1118-Suc 2.5%-Lp-ΔmprF-8h	3.77815	Priming		Myo1A>UAS-IMD-Lp-NCIMB-6h	5.5006		Myo1A>UAS-GFP-Lp-ΔmprF-Psi409(LpNCIMB-mprF)-24h	4.79934
W1118-Lp-ΔmprF-Ecc15HK-6h	2.68	Infection		W1118-Suc 2.5%-Lp-ΔmprF-8h	3.68124	Priming		Myo1A>UAS-IMD-Lp-NCIMB-6h	5.74036		Myo1A>UAS-GFP-Lp-ΔmprF-Psi409(LpNCIMB-mprF)-24h	5.14922
W1118-Lp-ΔmprF-Ecc15HK-6h	2.9	Infection		W1118-Suc 2.5%-Lp-ΔmprF-8h	4.03342	Priming		Myo1A>UAS-IMD-Lp-NCIMB-6h	5.68425		Myo1A>UAS-GFP-Lp-ΔmprF-Psi409(LpNCIMB-mprF)-24h	4.92
W1118-Lp-ΔmprF-Ecc15HK-6h	3.34	Infection		W1118-Suc 2.5%-Lp-ΔmprF-8h	5.62325	Priming		Myo1A>UAS-IMD-Lp-NCIMB-6h	5.47712		Myo1A>UAS-GFP-Lp-ΔmprF-Psi409(LpNCIMB-mprF)-24h	5.15
W1118-Lp-ΔmprF-Ecc15HK-6h	2.95	Infection		W1118-Suc 2.5%-Lp-ΔmprF-8h	5.6946	Priming		Myo1A>UAS-GFP-Lp-ΔmprF-6h	4.92082		Myo1A>UAS-GFP-Lp-ΔmprF-Psi409(LpNCIMB-mprF)-24h	4.91
W1118-Lp-ΔmprF-Ecc15HK-6h	3.17	Infection		W1118-Suc 2.5%-Lp-ΔmprF-8h	5.62325	Priming		Myo1A>UAS-GFP-Lp-ΔmprF-6h	5.26324		Myo1A>UAS-Relish-Lp-ΔmprF-Psi409(LpNCIMB-mprF)-24h	4.34
W1118-Lp-ΔmprF-Ecc15HK-6h	2.93	Infection		W1118-Suc 2.5%-Lp-ΔmprF-8h	5.58546	Priming		Myo1A>UAS-GFP-Lp-ΔmprF-6h	5.12494		Myo1A>UAS-Relish-Lp-ΔmprF-Psi409(LpNCIMB-mprF)-24h	4.51
W1118-Lp-ΔmprF-Ecc15HK-6h	3.34	Infection		W1118-Suc 2.5%-Lp-ΔmprF-8h	4.71807	Priming		Myo1A>UAS-GFP-Lp-ΔmprF-6h	5		Myo1A>UAS-Relish-Lp-ΔmprF-Psi409(LpNCIMB-mprF)-24h	3.54
W1118-Lp-ΔmprF-Ecc15HK-6h	3.16	Infection		W1118-Suc 2.5%-Lp-ΔmprF-8h	5.6946	Priming		Myo1A>UAS-GFP-Lp-ΔmprF-6h	5.06695		Myo1A>UAS-Relish-Lp-ΔmprF-Psi409(LpNCIMB-mprF)-24h	4.54
W1118-Lp-ΔmprF-Ecc15HK-6h	2.89	Infection		W1118-Suc 2.5%-Lp-ΔmprF-8h	5.11991	Priming		Myo1A>UAS-GFP-Lp-ΔmprF-6h	5		Myo1A>UAS-Relish-Lp-ΔmprF-Psi409(LpNCIMB-mprF)-24h	3.53
W1118-Lp-ΔmprF-Ecc15HK-6h	2.87	Infection		W1118-Suc 2.5%-Lp-ΔmprF-8h	5.58546	Priming		Myo1A>UAS-GFP-Lp-ΔmprF-6h	5.39794		Myo1A>UAS-Relish-Lp-ΔmprF-Psi409(LpNCIMB-mprF)-24h	4.17955
ΔAMPs-Lp-NCIMB-Suc 2.5%-6h	4.34	Infection		W1118-Suc 2.5%-Lp-ΔmprF-8h	5.19047	Priming		Myo1A>UAS-GFP-Lp-ΔmprF-6h	5.42597		Myo1A>UAS-Relish-Lp-ΔmprF-Psi409(LpNCIMB-mprF)-24h	4.38075
ΔAMPs-Lp-NCIMB-Suc 2.5%-6h	4.75	Infection		W1118-Suc 2.5%-Lp-ΔmprF-8h	5.10686	Priming		Myo1A>UAS-GFP-Lp-ΔmprF-6h	5.30103		Myo1A>UAS-Relish-Lp-ΔmprF-Psi409(LpNCIMB-mprF)-24h	3.87477
ΔAMPs-Lp-NCIMB-Suc 2.5%-6h	3.91	Infection		W1118-Suc 2.5%-Lp-ΔmprF-8h	5.34242	Priming		Myo1A>UAS-GFP-Lp-ΔmprF-6h	5.47712		Myo1A>UAS-Relish-Lp-ΔmprF-Psi409(LpNCIMB-mprF)-24h	3.67925
ΔAMPs-Lp-NCIMB-Suc 2.5%-6h	4.54	Infection		W1118-Suc 2.5%-Lp-ΔmprF-8h	5.19047	Priming		Myo1A>UAS-GFP-Lp-ΔmprF-6h	5.26324		Myo1A>UAS-Relish-Lp-ΔmprF-Psi409(LpNCIMB-mprF)-24h	3.67925
ΔAMPs-Lp-NCIMB-Suc 2.5%-6h	4.75	Infection		W1118-Ecc15HK-Lp-ΔmprF-8h	3.07918	Priming		Myo1A>UAS-GFP-Lp-ΔmprF-6h	5.12494		Myo1A>UAS-GFP-Lp-ΔmprF-Psi409(LpNCIMB-mprF)-Pep-Phe-24h	2.50515
ΔAMPs-Lp-NCIMB-Suc 2.5%-6h	4.61	Infection		W1118-Ecc15HK-Lp-ΔmprF-8h	3.07918	Priming		Myo1A>UAS-GFP-Lp-ΔmprF-6h	5		Myo1A>UAS-GFP-Lp-ΔmprF-Psi409(LpNCIMB-mprF)-Pep-Phe-24h	4.83885
ΔAMPs-Lp-NCIMB-Suc 2.5%-6h	4.61	Infection		W1118-Ecc15HK-Lp-ΔmprF-8h	3.07918	Priming		Myo1A>UAS-GFP-Lp-ΔmprF-6h	5.06695		Myo1A>UAS-GFP-Lp-ΔmprF-Psi409(LpNCIMB-mprF)-Pep-Phe-24h	5.32222
ΔAMPs-Lp-NCIMB-Suc 2.5%-6h	4.74	Infection		W1118-Ecc15HK-Lp-ΔmprF-8h	3.07918	Priming		Myo1A>UAS-GFP-Lp-ΔmprF-6h	5		Myo1A>UAS-GFP-Lp-ΔmprF-Psi409(LpNCIMB-mprF)-Pep-Phe-24h	4.85193
ΔAMPs-Lp-NCIMB-Suc 2.5%-6h	4.37	Infection		W1118-Ecc15HK-Lp-ΔmprF-8h	4.59106	Priming		Myo1A>UAS-GFP-Lp-ΔmprF-6h	5.39794		Myo1A>UAS-GFP-Lp-ΔmprF-Psi409(LpNCIMB-mprF)-Pep-Phe-24h	4.89763
ΔAMPs-Lp-NCIMB-Suc 2.5%-6h	4.45	Infection		W1118-Ecc15HK-Lp-ΔmprF-8h	4.59106	Priming		Myo1A>UAS-GFP-Lp-ΔmprF-6h	5.42597		Myo1A>UAS-GFP-Lp-ΔmprF-Psi409(LpNCIMB-mprF)-Pep-Phe-24h	5.28556
ΔAMPs-Lp-NCIMB-Suc 2.5%-6h	4.33	Infection		W1118-Ecc15HK-Lp-ΔmprF-8h	4.64345	Priming		Myo1A>UAS-GFP-Lp-ΔmprF-6h	5.30103		Myo1A>UAS-GFP-Lp-ΔmprF-Psi409(LpNCIMB-mprF)-Pep-Phe-24h	4.21932
ΔAMPs-Lp-NCIMB-Suc 2.5%-6h	4.37	Infection		W1118-Ecc15HK-Lp-ΔmprF-8h	4.45163	Priming		Myo1A>UAS-GFP-Lp-ΔmprF-6h	5.47712		Myo1A>UAS-GFP-Lp-ΔmprF-Psi409(LpNCIMB-mprF)-Pep-Phe-24h	4.0026
ΔAMPs-Lp-NCIMB-Suc 2.5%-6h	4.23	Infection		W1118-Ecc15HK-Lp-ΔmprF-8h	4.49693	Priming		Myo1A>UAS-GFP-Lp-ΔmprF-6h	6.22		Myo1A>UAS-Relish-Lp-ΔmprF-Psi409(LpNCIMB-mprF)-Pep-Phe-24h	4.96483
ΔAMPs-Lp-NCIMB-Suc 2.5%-6h	4.26	Infection		W1118-Ecc15HK-Lp-ΔmprF-8h	4.5682	Priming		Myo1A>UAS-GFP-Lp-ΔmprF-6h	6.17898		Myo1A>UAS-Relish-Lp-ΔmprF-Psi409(LpNCIMB-mprF)-Pep-Phe-24h	4.3518
ΔAMPs-Lp-NCIMB-Ecc15HK-6h	4.61	Infection		W1118-Ecc15HK-Lp-ΔmprF-8h	4.5682	Priming		Myo1A>UAS-GFP-Lp-ΔmprF-6h	4.22194		Myo1A>UAS-Relish-Lp-ΔmprF-Psi409(LpNCIMB-mprF)-Pep-Phe-24h	4.51268
ΔAMPs-Lp-NCIMB-Ecc15HK-6h	4.59	Infection		W1118-Ecc15HK-Lp-ΔmprF-8h	4.49693	Priming		Myo1A>UAS-GFP-Lp-ΔmprF-6h	5.7839		Myo1A>UAS-Relish-Lp-ΔmprF-Psi409(LpNCIMB-mprF)-Pep-Phe-24h	4.5168
ΔAMPs-Lp-NCIMB-Ecc15HK-6h	4.73	Infection		W1118-Ecc15HK-Lp-ΔmprF-8h	4.46345	Priming		Myo1A>UAS-Relish-Lp-ΔmprF-6h	5.35927		Myo1A>UAS-Relish-Lp-ΔmprF-Psi409(LpNCIMB-mprF)-Pep-Phe-24h	4.00309
ΔAMPs-Lp-NCIMB-Ecc15HK-6h	4.53	Infection		W1118-Ecc15HK-Lp-ΔmprF-8h	4.59106	Priming		Myo1A>UAS-Relish-Lp-ΔmprF-6h	3.15836		Myo1A>UAS-Relish-Lp-ΔmprF-Psi409(LpNCIMB-mprF)-Pep-Phe-24h	4.21165
ΔAMPs-Lp-NCIMB-Ecc15HK-6h	4.96	Infection		W1118-Ecc15HK-Lp-ΔmprF-8h	4.5682	Priming		Myo1A>UAS-Relish-Lp-ΔmprF-6h	3.95012		Myo1A>UAS-Relish-Lp-ΔmprF-Psi409(LpNCIMB-mprF)-Pep-Phe-24h	4.94939
ΔAMPs-Lp-NCIMB-Ecc15HK-6h	5.03	Infection		W1118-Ecc15HK-Lp-ΔmprF-8h	4.59106	Priming		Myo1A>UAS-Relish-Lp-ΔmprF-6h	2.62325		Myo1A>UAS-Relish-Lp-ΔmprF-Psi409(LpNCIMB-mprF)-Pep-Phe-24h	5
ΔAMPs-Lp-NCIMB-Ecc15HK-6h	4.99	Infection		RelishE20-Suc 2.5%-Lp-NCIMB-8h	3.85733	Priming		Myo1A>UAS-Relish-Lp-ΔmprF-6h	4.62735
ΔAMPs-Lp-NCIMB-Ecc15HK-6h	5.02	Infection		RelishE20-Suc 2.5%-Lp-NCIMB-8h	3.98227	Priming		Myo1A>UAS-Relish-Lp-ΔmprF-6h	4.73538
ΔAMPs-Lp-NCIMB-Ecc15HK-6h	4.23	Infection		RelishE20-Suc 2.5%-Lp-NCIMB-8h	4.03342	Priming		Myo1A>UAS-Relish-Lp-ΔmprF-6h	3.72534
ΔAMPs-Lp-NCIMB-Ecc15HK-6h	4.41	Infection		RelishE20-Suc 2.5%-Lp-NCIMB-8h	4.86451	Priming		Myo1A>UAS-Relish-Lp-ΔmprF-6h	5.01536
ΔAMPs-Lp-NCIMB-Ecc15HK-6h	4.39	Infection		RelishE20-Suc 2.5%-Lp-NCIMB-8h	6.04922	Priming		Myo1A>UAS-Relish-Lp-ΔmprF-6h	4.93866
ΔAMPs-Lp-NCIMB-Ecc15HK-6h	4.25	Infection		RelishE20-Suc 2.5%-Lp-NCIMB-8h	6.18752	Priming		Myo1A>UAS-Relish-Lp-ΔmprF-6h	5.93753
ΔAMPs-Lp-NCIMB-Ecc15HK-6h	4.38	Infection		RelishE20-Suc 2.5%-Lp-NCIMB-8h	6.1959	Priming		Myo1A>UAS-Relish-Lp-ΔmprF-6h	3.19375
ΔAMPs-Lp-NCIMB-Ecc15HK-6h	4.39	Infection		RelishE20-Suc 2.5%-Lp-NCIMB-8h	6.1271	Priming		Myo1A>UAS-IMD-Lp-ΔmprF-6h	4.69897
ΔAMPs-Lp-ΔmprF-Suc 2.5%-6h	4.16	Infection		RelishE20-Ecc15HK-Lp-NCIMB-8h	3.5563	Priming		Myo1A>UAS-IMD-Lp-ΔmprF-6h	4.52288
ΔAMPs-Lp-ΔmprF-Suc 2.5%-6h	4.83	Infection		RelishE20-Ecc15HK-Lp-NCIMB-8h	4.03342	Priming		Myo1A>UAS-IMD-Lp-ΔmprF-6h	4.22185
ΔAMPs-Lp-ΔmprF-Suc 2.5%-6h	4.79	Infection		RelishE20-Ecc15HK-Lp-NCIMB-8h	3.77815	Priming		Myo1A>UAS-IMD-Lp-ΔmprF-6h	4.82391
ΔAMPs-Lp-ΔmprF-Suc 2.5%-6h	4.64	Infection		RelishE20-Ecc15HK-Lp-NCIMB-8h	4.03342	Priming		Myo1A>UAS-IMD-Lp-ΔmprF-6h	4.92082
ΔAMPs-Lp-ΔmprF-Suc 2.5%-6h	4.74	Infection		RelishE20-Ecc15HK-Lp-NCIMB-8h	6.02938	Priming		Myo1A>UAS-IMD-Lp-ΔmprF-6h	4.22185
ΔAMPs-Lp-ΔmprF-Suc 2.5%-6h	4.78	Infection		RelishE20-Ecc15HK-Lp-NCIMB-8h	6.22789	Priming		Myo1A>UAS-IMD-Lp-ΔmprF-6h	4.22185
ΔAMPs-Lp-ΔmprF-Suc 2.5%-6h	4.75	Infection		RelishE20-Ecc15HK-Lp-NCIMB-8h	6.25768	Priming		Myo1A>UAS-IMD-Lp-ΔmprF-6h	4.52288
ΔAMPs-Lp-ΔmprF-Suc 2.5%-6h	4.65	Infection		RelishE20-Ecc15HK-Lp-NCIMB-8h	6.14922	Priming		Myo1A>UAS-IMD-Lp-ΔmprF-6h	4.22185
ΔAMPs-Lp-ΔmprF-Suc 2.5%-6h	4.63	Infection		RelishE20-Suc 2.5%-Lp-ΔmprF-8h	6.14301	Priming		Myo1A>UAS-IMD-Lp-ΔmprF-6h	4.69897
ΔAMPs-Lp-ΔmprF-Suc 2.5%-6h	4.58	Infection		RelishE20-Suc 2.5%-Lp-ΔmprF-8h	6.13033	Priming		Myo1A>UAS-GFP-Lp-NCIMB-24h	4.95424
ΔAMPs-Lp-ΔmprF-Suc 2.5%-6h	4.64	Infection		RelishE20-Suc 2.5%-Lp-ΔmprF-8h	6.21219	Priming		Myo1A>UAS-GFP-Lp-NCIMB-24h	4.66901
ΔAMPs-Lp-ΔmprF-Suc 2.5%-6h	4.64	Infection		RelishE20-Suc 2.5%-Lp-ΔmprF-8h	3.68124	Priming		Myo1A>UAS-GFP-Lp-NCIMB-24h	4.58358
ΔAMPs-Lp-ΔmprF-Suc 2.5%-6h	4.63	Infection		RelishE20-Suc 2.5%-Lp-ΔmprF-8h	4.22531	Priming		Myo1A>UAS-GFP-Lp-NCIMB-24h	4.94612
ΔAMPs-Lp-ΔmprF-Suc 2.5%-6h	4.52	Infection		RelishE20-Suc 2.5%-Lp-ΔmprF-8h	4.2833	Priming		Myo1A>UAS-GFP-Lp-NCIMB-24h	4.65321
ΔAMPs-Lp-ΔmprF-Ecc15HK-6h	4.58	Infection		RelishE20-Suc 2.5%-Lp-ΔmprF-8h	4.19312	Priming		Myo1A>UAS-GFP-Lp-NCIMB-24h	4.9927
ΔAMPs-Lp-ΔmprF-Ecc15HK-6h	4.73	Infection		RelishE20-Ecc15HK-Lp-ΔmprF-8h	6.16732	Priming		Myo1A>UAS-GFP-Lp-NCIMB-24h	4.65321
ΔAMPs-Lp-ΔmprF-Ecc15HK-6h	5.03	Infection		RelishE20-Ecc15HK-Lp-ΔmprF-8h	6.01703	Priming		Myo1A>UAS-GFP-Lp-NCIMB-24h	5.02119
ΔAMPs-Lp-ΔmprF-Ecc15HK-6h	4.62	Infection		RelishE20-Ecc15HK-Lp-ΔmprF-8h	6.22531	Priming		Myo1A>UAS-GFP-Lp-NCIMB-24h	4.80163
ΔAMPs-Lp-ΔmprF-Ecc15HK-6h	4.69	Infection		RelishE20-Ecc15HK-Lp-ΔmprF-8h	6.25768	Priming		Myo1A>UAS-GFP-Lp-NCIMB-24h	4.96221
ΔAMPs-Lp-ΔmprF-Ecc15HK-6h	4.6	Infection		RelishE20-Ecc15HK-Lp-ΔmprF-8h	3.77815	Priming		Myo1A>UAS-GFP-Lp-NCIMB-24h	5.08636
ΔAMPs-Lp-ΔmprF-Ecc15HK-6h	4.78	Infection		RelishE20-Ecc15HK-Lp-ΔmprF-8h	4.19312	Priming		Myo1A>UAS-GFP-Lp-NCIMB-24h	4.60541
ΔAMPs-Lp-ΔmprF-Ecc15HK-6h	4.7	Infection		RelishE20-Ecc15HK-Lp-ΔmprF-8h	4.30963	Priming		Myo1A>UAS-GFP-Lp-NCIMB-24h	4.6603
ΔAMPs-Lp-ΔmprF-Ecc15HK-6h	4.41	Infection		RelishE20-Ecc15HK-Lp-ΔmprF-8h	4.12057	Priming		Myo1A>UAS-GFP-Lp-NCIMB-24h	4.21165
ΔAMPs-Lp-ΔmprF-Ecc15HK-6h	4.67	Infection		ΔAMPs-Suc 2.5%-Lp-NCIMB-8h	3.07918	Priming		Myo1A>UAS-GFP-Lp-NCIMB-24h	4.5563
ΔAMPs-Lp-ΔmprF-Ecc15HK-6h	4.64	Infection		ΔAMPs-Suc 2.5%-Lp-NCIMB-8h	4.35793	Priming		Myo1A>UAS-GFP-Lp-NCIMB-24h	4.26951
ΔAMPs-Lp-ΔmprF-Ecc15HK-6h	4.64	Infection		ΔAMPs-Suc 2.5%-Lp-NCIMB-8h	4.15836	Priming		Myo1A>UAS-GFP-Lp-NCIMB-24h	3.97621
ΔAMPs-Lp-ΔmprF-Ecc15HK-6h	4.47	Infection		ΔAMPs-Suc 2.5%-Lp-NCIMB-8h	5.60206	Priming		Myo1A>UAS-GFP-Lp-NCIMB-24h	5.04139
ΔAMPs-Lp-ΔmprF-Ecc15HK-6h	4.54	Infection		ΔAMPs-Suc 2.5%-Lp-NCIMB-8h	5.56229	Priming		Myo1A>UAS-GFP-Lp-NCIMB-24h	4.4915
RelishE20-Lp-NCIMB-Suc 2.5%-6h	4.99	Infection		ΔAMPs-Suc 2.5%-Lp-NCIMB-8h	5.61278	Priming		Myo1A>UAS-GFP-Lp-NCIMB-24h	5.04922
RelishE20-Lp-NCIMB-Suc 2.5%-6h	5.09	Infection		ΔAMPs-Suc 2.5%-Lp-NCIMB-8h	5.66276	Priming		Myo1A>UAS-GFP-Lp-NCIMB-24h	4.4079
RelishE20-Lp-NCIMB-Suc 2.5%-6h	5.14	Infection		ΔAMPs-Suc 2.5%-Lp-NCIMB-8h	5.8451	Priming		Myo1A>UAS-GFP-Lp-NCIMB-24h	4.86332
RelishE20-Lp-NCIMB-Suc 2.5%-6h	5.14	Infection		ΔAMPs-Suc 2.5%-Lp-NCIMB-8h	5.80956	Priming		Myo1A>UAS-GFP-Lp-NCIMB-24h	4.45163
RelishE20-Lp-NCIMB-Suc 2.5%-6h	4.71	Infection		ΔAMPs-Suc 2.5%-Lp-NCIMB-8h	5.51851	Priming		Myo1A>UAS-GFP-Lp-NCIMB-24h	4.50215
RelishE20-Lp-NCIMB-Suc 2.5%-6h	4.68	Infection		ΔAMPs-Suc 2.5%-Lp-NCIMB-8h	5.56229	Priming		Myo1A>UAS-GFP-Lp-NCIMB-24h	4.69557
RelishE20-Lp-NCIMB-Suc 2.5%-6h	4.5	Infection		ΔAMPs-Suc 2.5%-Lp-NCIMB-8h	5.6721	Priming		Myo1A>UAS-GFP-Lp-NCIMB-24h	4.76343
RelishE20-Lp-NCIMB-Suc 2.5%-6h	4.5	Infection		ΔAMPs-Suc 2.5%-Lp-NCIMB-8h	5.66745	Priming		Myo1A>UAS-GFP-Lp-NCIMB-24h	4.88649
RelishE20-Lp-NCIMB-Suc 2.5%-6h	4.08	Infection		ΔAMPs-Suc 2.5%-Lp-NCIMB-8h	5.58546	Priming		Myo1A>UAS-GFP-Lp-NCIMB-24h	5.25042
RelishE20-Lp-NCIMB-Suc 2.5%-6h	4.46	Infection		ΔAMPs-Suc 2.5%-Lp-NCIMB-8h	5.65321	Priming		Myo1A>UAS-GFP-Lp-NCIMB-24h	3.69897
RelishE20-Lp-NCIMB-Suc 2.5%-6h	4.39	Infection		ΔAMPs-Suc 2.5%-Lp-NCIMB-8h	6.1959	Priming		Myo1A>UAS-GFP-Lp-NCIMB-24h	3.96708
RelishE20-Lp-NCIMB-Suc 2.5%-6h	4.26	Infection		ΔAMPs-Suc 2.5%-Lp-NCIMB-8h	6.18469	Priming		Myo1A>UAS-GFP-Lp-NCIMB-24h	3.77815
RelishE20-Lp-NCIMB-Suc 2.5%-6h	4.37	Infection		ΔAMPs-Suc 2.5%-Lp-NCIMB-8h	6.2014	Priming		Myo1A>UAS-GFP-Lp-NCIMB-24h	4.65321
RelishE20-Lp-NCIMB-Suc 2.5%-6h	4.38	Infection		ΔAMPs-Suc 2.5%-Lp-NCIMB-8h	6.14613	Priming		Myo1A>UAS-GFP-Lp-NCIMB-24h	3.55023
RelishE20-Lp-NCIMB-Ecc15HK-6h	4.86	Infection		ΔAMPs-Ecc15HK-Lp-NCIMB-8h	4.07918	Priming		Myo1A>UAS-GFP-Lp-NCIMB-24h	4.65321
RelishE20-Lp-NCIMB-Ecc15HK-6h	4.83	Infection		ΔAMPs-Ecc15HK-Lp-NCIMB-8h	4.12057	Priming		Myo1A>UAS-GFP-Lp-NCIMB-24h	5.14301
RelishE20-Lp-NCIMB-Ecc15HK-6h	5.07	Infection		ΔAMPs-Ecc15HK-Lp-NCIMB-8h	4.15836	Priming		Myo1A>UAS-Relish-Lp-NCIMB-24	5.25042
RelishE20-Lp-NCIMB-Ecc15HK-6h	5.11	Infection		ΔAMPs-Ecc15HK-Lp-NCIMB-8h	4.19312	Priming		Myo1A>UAS-Relish-Lp-NCIMB-24	3.96708
RelishE20-Lp-NCIMB-Ecc15HK-6h	5.03	Infection		ΔAMPs-Ecc15HK-Lp-NCIMB-8h	5.55023	Priming		Myo1A>UAS-Relish-Lp-NCIMB-24	3.77815
RelishE20-Lp-NCIMB-Ecc15HK-6h	4.99	Infection		ΔAMPs-Ecc15HK-Lp-NCIMB-8h	5.63849	Priming		Myo1A>UAS-Relish-Lp-NCIMB-24	4.65321
RelishE20-Lp-NCIMB-Ecc15HK-6h	5.16	Infection		ΔAMPs-Ecc15HK-Lp-NCIMB-8h	5.43656	Priming		Myo1A>UAS-Relish-Lp-NCIMB-24	3.55023
RelishE20-Lp-NCIMB-Ecc15HK-6h	5.13	Infection		ΔAMPs-Ecc15HK-Lp-NCIMB-8h	5.49955	Priming		Myo1A>UAS-Relish-Lp-NCIMB-24	4.65321
RelishE20-Lp-NCIMB-Ecc15HK-6h	4.3	Infection		ΔAMPs-Ecc15HK-Lp-NCIMB-8h	5.32222	Priming		Myo1A>UAS-Relish-Lp-NCIMB-24	5.14301
RelishE20-Lp-NCIMB-Ecc15HK-6h	4.18	Infection		ΔAMPs-Ecc15HK-Lp-NCIMB-8h	5.46982	Priming		Myo1A>UAS-Relish-Lp-NCIMB-24	4.3442
RelishE20-Lp-NCIMB-Ecc15HK-6h	4.38	Infection		ΔAMPs-Ecc15HK-Lp-NCIMB-8h	5.85126	Priming		Myo1A>UAS-Relish-Lp-NCIMB-24	4.73239
RelishE20-Lp-NCIMB-Ecc15HK-6h	4.37	Infection		ΔAMPs-Ecc15HK-Lp-NCIMB-8h	5.91908	Priming		Myo1A>UAS-Relish-Lp-NCIMB-24	4.37365
RelishE20-Lp-NCIMB-Ecc15HK-6h	4.45	Infection		ΔAMPs-Ecc15HK-Lp-NCIMB-8h	5.96142	Priming		Myo1A>UAS-Relish-Lp-NCIMB-24	4.68124
RelishE20-Lp-NCIMB-Ecc15HK-6h	4.37	Infection		ΔAMPs-Ecc15HK-Lp-NCIMB-8h	5.95424	Priming		Myo1A>UAS-Relish-Lp-NCIMB-24	4.5563
RelishE20-Lp-ΔmprF-Suc 2.5%-6h	3.75	Infection		ΔAMPs-Ecc15HK-Lp-NCIMB-8h	5.61278	Priming		Myo1A>UAS-Relish-Lp-NCIMB-24	4.15655
RelishE20-Lp-ΔmprF-Suc 2.5%-6h	4.45	Infection		ΔAMPs-Ecc15HK-Lp-NCIMB-8h	5.53148	Priming		Myo1A>UAS-Relish-Lp-NCIMB-24	4.57978
RelishE20-Lp-ΔmprF-Suc 2.5%-6h	4.58	Infection		ΔAMPs-Ecc15HK-Lp-NCIMB-8h	6.03743	Priming		Myo1A>UAS-Relish-Lp-NCIMB-24	5.23045
RelishE20-Lp-ΔmprF-Suc 2.5%-6h	4.59	Infection		ΔAMPs-Ecc15HK-Lp-NCIMB-8h	6.09691	Priming		Myo1A>UAS-Relish-Lp-NCIMB-24	5.27416
RelishE20-Lp-ΔmprF-Suc 2.5%-6h	4.58	Infection		ΔAMPs-Ecc15HK-Lp-NCIMB-8h	6.15836	Priming		Myo1A>UAS-Relish-Lp-NCIMB-24	4.49693
RelishE20-Lp-ΔmprF-Suc 2.5%-6h	4.52	Infection		ΔAMPs-Ecc15HK-Lp-NCIMB-8h	6.17609	Priming		Myo1A>UAS-IMD-Lp-NCIMB-24h	4.81291
RelishE20-Lp-ΔmprF-Suc 2.5%-6h	4.95	Infection		ΔAMPs-Suc 2.5%-Lp-ΔmprF-8h	3.98227	Priming		Myo1A>UAS-IMD-Lp-NCIMB-24h	4.8451
RelishE20-Lp-ΔmprF-Suc 2.5%-6h	4.96	Infection		ΔAMPs-Suc 2.5%-Lp-ΔmprF-8h	4.03342	Priming		Myo1A>UAS-IMD-Lp-NCIMB-24h	4.94612
RelishE20-Lp-ΔmprF-Suc 2.5%-6h	4.05	Infection		ΔAMPs-Suc 2.5%-Lp-ΔmprF-8h	4.12057	Priming		Myo1A>UAS-IMD-Lp-NCIMB-24h	5.00718
RelishE20-Lp-ΔmprF-Suc 2.5%-6h	4.05	Infection		ΔAMPs-Suc 2.5%-Lp-ΔmprF-8h	4.07918	Priming		Myo1A>UAS-IMD-Lp-NCIMB-24h	4.89395
RelishE20-Lp-ΔmprF-Suc 2.5%-6h	4.43	Infection		ΔAMPs-Suc 2.5%-Lp-ΔmprF-8h	5.10686	Priming		Myo1A>UAS-IMD-Lp-NCIMB-24h	4.74036
RelishE20-Lp-ΔmprF-Suc 2.5%-6h	4.43	Infection		ΔAMPs-Suc 2.5%-Lp-ΔmprF-8h	5.34429	Priming		Myo1A>UAS-IMD-Lp-NCIMB-24h	4.81291
RelishE20-Lp-ΔmprF-Suc 2.5%-6h	4.87	Infection		ΔAMPs-Suc 2.5%-Lp-ΔmprF-8h	5.8543	Priming		Myo1A>UAS-IMD-Lp-NCIMB-24h	4.8451
RelishE20-Lp-ΔmprF-Suc 2.5%-6h	4.93	Infection		ΔAMPs-Suc 2.5%-Lp-ΔmprF-8h	5.88081	Priming		Myo1A>UAS-IMD-Lp-NCIMB-24h	5.02119
RelishE20-Lp-ΔmprF-Ecc15HK-6h	4.49	Infection		ΔAMPs-Suc 2.5%-Lp-ΔmprF-8h	5.61805	Priming		Myo1A>UAS-IMD-Lp-NCIMB-24h	4.92942
RelishE20-Lp-ΔmprF-Ecc15HK-6h	4.39	Infection		ΔAMPs-Suc 2.5%-Lp-ΔmprF-8h	5.92942	Priming		Myo1A>UAS-GFP-Lp-ΔmprF-24h	4.4523
RelishE20-Lp-ΔmprF-Ecc15HK-6h	4.68	Infection		ΔAMPs-Suc 2.5%-Lp-ΔmprF-8h	6.04336	Priming		Myo1A>UAS-GFP-Lp-ΔmprF-24h	4.82391
RelishE20-Lp-ΔmprF-Ecc15HK-6h	4.38	Infection		ΔAMPs-Suc 2.5%-Lp-ΔmprF-8h	5.8293	Priming		Myo1A>UAS-GFP-Lp-ΔmprF-24h	4.26324
RelishE20-Lp-ΔmprF-Ecc15HK-6h	4.39	Infection		ΔAMPs-Suc 2.5%-Lp-ΔmprF-8h	6.06819	Priming		Myo1A>UAS-GFP-Lp-ΔmprF-24h	4.77815
RelishE20-Lp-ΔmprF-Ecc15HK-6h	4.11	Infection		ΔAMPs-Suc 2.5%-Lp-ΔmprF-8h	6.03941	Priming		Myo1A>UAS-GFP-Lp-ΔmprF-24h	4.4523
RelishE20-Lp-ΔmprF-Ecc15HK-6h	5.09	Infection		ΔAMPs-Suc 2.5%-Lp-ΔmprF-8h	5.49831	Priming		Myo1A>UAS-GFP-Lp-ΔmprF-24h	4.71321
RelishE20-Lp-ΔmprF-Ecc15HK-6h	4.97	Infection		ΔAMPs-Suc 2.5%-Lp-ΔmprF-8h	5.51188	Priming		Myo1A>UAS-GFP-Lp-ΔmprF-24h	4.80163
RelishE20-Lp-ΔmprF-Ecc15HK-6h	5.08	Infection		ΔAMPs-Suc 2.5%-Lp-ΔmprF-8h	6.00432	Priming		Myo1A>UAS-GFP-Lp-ΔmprF-24h	4.56427
RelishE20-Lp-ΔmprF-Ecc15HK-6h	5.05	Infection		ΔAMPs-Suc 2.5%-Lp-ΔmprF-8h	5.95904	Priming		Myo1A>UAS-GFP-Lp-ΔmprF-24h	4.69897
RelishE20-Lp-ΔmprF-Ecc15HK-6h	4.98	Infection		ΔAMPs-Suc 2.5%-Lp-ΔmprF-8h	6.16435	Priming		Myo1A>UAS-GFP-Lp-ΔmprF-24h	4.95424
RelishE20-Lp-ΔmprF-Ecc15HK-6h	4.99	Infection		ΔAMPs-Suc 2.5%-Lp-ΔmprF-8h	6.29003	Priming		Myo1A>UAS-GFP-Lp-ΔmprF-24h	5.18469
RelishE20-Lp-ΔmprF-Ecc15HK-6h	5.04	Infection		ΔAMPs-Ecc15HK-Lp-ΔmprF-8h	6.08636	Priming		Myo1A>UAS-GFP-Lp-ΔmprF-24h	4.61278
RelishE20-Lp-ΔmprF-Ecc15HK-6h	5.06	Infection		ΔAMPs-Ecc15HK-Lp-ΔmprF-8h	5.98677	Priming		Myo1A>UAS-GFP-Lp-ΔmprF-24h	5.23553
W1118-Lp-NCIMB-Suc 2.5%-24h	3.18	Infection		ΔAMPs-Ecc15HK-Lp-ΔmprF-8h	6.14922	Priming		Myo1A>UAS-GFP-Lp-ΔmprF-24h	5.25527
W1118-Lp-NCIMB-Suc 2.5%-24h	3.19	Infection		ΔAMPs-Ecc15HK-Lp-ΔmprF-8h	6.07918	Priming		Myo1A>UAS-GFP-Lp-ΔmprF-24h	4.99123
W1118-Lp-NCIMB-Suc 2.5%-24h	2.75	Infection		ΔAMPs-Ecc15HK-Lp-ΔmprF-8h	4.15836	Priming		Myo1A>UAS-GFP-Lp-ΔmprF-24h	4.73239
W1118-Lp-NCIMB-Suc 2.5%-24h	2.73	Infection		ΔAMPs-Ecc15HK-Lp-ΔmprF-8h	4.12057	Priming		Myo1A>UAS-GFP-Lp-ΔmprF-24h	4.94939
W1118-Lp-NCIMB-Suc 2.5%-24h	2.68	Infection		ΔAMPs-Ecc15HK-Lp-ΔmprF-8h	4.07918	Priming		Myo1A>UAS-GFP-Lp-ΔmprF-24h	5.17898
W1118-Lp-NCIMB-Suc 2.5%-24h	2.7	Infection		ΔAMPs-Ecc15HK-Lp-ΔmprF-8h	4.12057	Priming		Myo1A>UAS-GFP-Lp-ΔmprF-24h	4.78533
W1118-Lp-NCIMB-Suc 2.5%-24h	2.73	Infection		ΔAMPs-Ecc15HK-Lp-ΔmprF-8h	5.52504	Priming		Myo1A>UAS-GFP-Lp-ΔmprF-24h	4.74819
W1118-Lp-NCIMB-Suc 2.5%-24h	2.75	Infection		ΔAMPs-Ecc15HK-Lp-ΔmprF-8h	5.51851	Priming		Myo1A>UAS-GFP-Lp-ΔmprF-24h	5.29885
W1118-Lp-NCIMB-Suc 2.5%-24h	3.38	Infection		ΔAMPs-Ecc15HK-Lp-ΔmprF-8h	5.32222	Priming		Myo1A>UAS-GFP-Lp-ΔmprF-24h	5.34044
W1118-Lp-NCIMB-Suc 2.5%-24h	3.2	Infection		ΔAMPs-Ecc15HK-Lp-ΔmprF-8h	5.44715	Priming		Myo1A>UAS-GFP-Lp-ΔmprF-24h	5.10037
W1118-Lp-NCIMB-Suc 2.5%-24h	3.38	Infection		ΔAMPs-Ecc15HK-Lp-ΔmprF-8h	5.11991	Priming		Myo1A>UAS-GFP-Lp-ΔmprF-24h	5.35025
W1118-Lp-NCIMB-Suc 2.5%-24h	3.38	Infection		ΔAMPs-Ecc15HK-Lp-ΔmprF-8h	5.15654	Priming		Myo1A>UAS-GFP-Lp-ΔmprF-24h	5.24797
W1118-Lp-NCIMB-Suc 2.5%-24h	3.51	Infection		ΔAMPs-Ecc15HK-Lp-ΔmprF-8h	5.83251	Priming		Myo1A>UAS-GFP-Lp-ΔmprF-24h	5.31597
W1118-Lp-NCIMB-Suc 2.5%-24h	3.38	Infection		ΔAMPs-Ecc15HK-Lp-ΔmprF-8h	5.81624	Priming		Myo1A>UAS-GFP-Lp-ΔmprF-24h	5.13033
W1118-Lp-NCIMB-Ecc15HK-24h	3.64	Infection		ΔAMPs-Ecc15HK-Lp-ΔmprF-8h	5.77085	Priming		Myo1A>UAS-GFP-Lp-ΔmprF-24h	4.79934
W1118-Lp-NCIMB-Ecc15HK-24h	3.77	Infection		ΔAMPs-Ecc15HK-Lp-ΔmprF-8h	5.75205	Priming		Myo1A>UAS-GFP-Lp-ΔmprF-24h	4.59273
W1118-Lp-NCIMB-Ecc15HK-24h	4.88	Infection		ΔAMPs-Ecc15HK-Lp-ΔmprF-8h	5.79239	Priming		Myo1A>UAS-GFP-Lp-ΔmprF-24h	4.74068
W1118-Lp-NCIMB-Ecc15HK-24h	3.88	Infection		ΔAMPs-Ecc15HK-Lp-ΔmprF-8h	5.99782	Priming		Myo1A>UAS-GFP-Lp-ΔmprF-24h	5.03342
W1118-Lp-NCIMB-Ecc15HK-24h	3.61	Infection		W1118-Suc 2.5%-Lp-NCIMB-24h	4.86213	Priming		Myo1A>UAS-GFP-Lp-ΔmprF-24h	4.78533
W1118-Lp-NCIMB-Ecc15HK-24h	3.68	Infection		W1118-Suc 2.5%-Lp-NCIMB-24h	4.86688	Priming		Myo1A>UAS-GFP-Lp-ΔmprF-24h	4.74819
W1118-Lp-NCIMB-Ecc15HK-24h	3.7	Infection		W1118-Suc 2.5%-Lp-NCIMB-24h	4.87157	Priming		Myo1A>UAS-GFP-Lp-ΔmprF-24h	5.233
W1118-Lp-NCIMB-Ecc15HK-24h	3.6	Infection		W1118-Suc 2.5%-Lp-NCIMB-24h	4.90309	Priming		Myo1A>UAS-GFP-Lp-ΔmprF-24h	4.98227
W1118-Lp-NCIMB-Ecc15HK-24h	3.86	Infection		W1118-Suc 2.5%-Lp-NCIMB-24h	4.89873	Priming		Myo1A>UAS-GFP-Lp-ΔmprF-24h	4.99123
W1118-Lp-NCIMB-Ecc15HK-24h	3.75	Infection		W1118-Suc 2.5%-Lp-NCIMB-24h	4.85248	Priming		Myo1A>UAS-Relish-Lp-ΔmprF-24h	4.4915
W1118-Lp-NCIMB-Ecc15HK-24h	3.68	Infection		W1118-Suc 2.5%-Lp-NCIMB-24h	5.26501	Priming		Myo1A>UAS-Relish-Lp-ΔmprF-24h	4.01995
W1118-Lp-NCIMB-Ecc15HK-24h	3.86	Infection		W1118-Suc 2.5%-Lp-NCIMB-24h	5.33572	Priming		Myo1A>UAS-Relish-Lp-ΔmprF-24h	4.26951
W1118-Lp-ΔmprF-Suc 2.5%-24h	2.73	Infection		W1118-Suc 2.5%-Lp-NCIMB-24h	5.03682	Priming		Myo1A>UAS-Relish-Lp-ΔmprF-24h	4.77085
W1118-Lp-ΔmprF-Suc 2.5%-24h	3.15	Infection		W1118-Suc 2.5%-Lp-NCIMB-24h	5.01807	Priming		Myo1A>UAS-Relish-Lp-ΔmprF-24h	4.57978
W1118-Lp-ΔmprF-Suc 2.5%-24h	3.2	Infection		W1118-Suc 2.5%-Lp-NCIMB-24h	5.0913	Priming		Myo1A>UAS-Relish-Lp-ΔmprF-24h	5.0086
W1118-Lp-ΔmprF-Suc 2.5%-24h	3.38	Infection		W1118-Suc 2.5%-Lp-NCIMB-24h	4.81986	Priming		Myo1A>UAS-Relish-Lp-ΔmprF-24h	3.88463
W1118-Lp-ΔmprF-Suc 2.5%-24h	3.6	Infection		W1118-Suc 2.5%-Lp-NCIMB-24h	5.74036	Priming		Myo1A>UAS-Relish-Lp-ΔmprF-24h	4.88649
W1118-Lp-ΔmprF-Suc 2.5%-24h	3.51	Infection		W1118-Suc 2.5%-Lp-NCIMB-24h	5.76343	Priming		Myo1A>UAS-Relish-Lp-ΔmprF-24h	3.92231
W1118-Lp-ΔmprF-Suc 2.5%-24h	3.38	Infection		W1118-Suc 2.5%-Lp-NCIMB-24h	5.84198	Priming		Myo1A>UAS-Relish-Lp-ΔmprF-24h	4.4915
W1118-Lp-ΔmprF-Suc 2.5%-24h	3.2	Infection		W1118-Suc 2.5%-Lp-NCIMB-24h	5.8293	Priming		Myo1A>UAS-Relish-Lp-ΔmprF-24h	4.01995
W1118-Lp-ΔmprF-Suc 2.5%-24h	3.26	Infection		W1118-Suc 2.5%-Lp-NCIMB-24h	5.8293	Priming		Myo1A>UAS-Relish-Lp-ΔmprF-24h	4.26951
W1118-Lp-ΔmprF-Suc 2.5%-24h	3.06	Infection		W1118-Suc 2.5%-Lp-NCIMB-24h	5.76715	Priming		Myo1A>UAS-Relish-Lp-ΔmprF-24h	4.77085
W1118-Lp-ΔmprF-Suc 2.5%-24h	2.83	Infection		W1118-Suc 2.5%-Lp-NCIMB-24h	5.39463	Priming		Myo1A>UAS-Relish-Lp-ΔmprF-24h	4.57978
W1118-Lp-ΔmprF-Suc 2.5%-24h	2.83	Infection		W1118-Suc 2.5%-Lp-NCIMB-24h	5.60206	Priming		Myo1A>UAS-Relish-Lp-ΔmprF-24h	5.0086
W1118-Lp-ΔmprF-Suc 2.5%-24h	2.53	Infection		W1118-Suc 2.5%-Lp-NCIMB-24h	5.83885	Priming		Myo1A>UAS-Relish-Lp-ΔmprF-24h	3.88463
W1118-Lp-ΔmprF-Suc 2.5%-24h	2.56	Infection		W1118-Suc 2.5%-Lp-NCIMB-24h	5.74036	Priming		Myo1A>UAS-Relish-Lp-ΔmprF-24h	4.88649
W1118-Lp-ΔmprF-Suc 2.5%-24h	2.73	Infection		W1118-Ecc15HK-Lp-NCIMB-24h	6.11059	Priming		Myo1A>UAS-Relish-Lp-ΔmprF-24h	4.32879
W1118-Lp-ΔmprF-Suc 2.5%-24h	2.73	Infection		W1118-Ecc15HK-Lp-NCIMB-24h	5.91381	Priming		Myo1A>UAS-Relish-Lp-ΔmprF-24h	4.59106
W1118-Lp-ΔmprF-Ecc15HK-24h	2.68	Infection		W1118-Ecc15HK-Lp-NCIMB-24h	6.09691	Priming		Myo1A>UAS-Relish-Lp-ΔmprF-24h	4.21405
W1118-Lp-ΔmprF-Ecc15HK-24h	2.45	Infection		W1118-Ecc15HK-Lp-NCIMB-24h	6.13988	Priming		Myo1A>UAS-Relish-Lp-ΔmprF-24h	4.09447
W1118-Lp-ΔmprF-Ecc15HK-24h	2.66	Infection		W1118-Ecc15HK-Lp-NCIMB-24h	4.86688	Priming		Myo1A>UAS-Relish-Lp-ΔmprF-24h	3.7721
W1118-Lp-ΔmprF-Ecc15HK-24h	2.7	Infection		W1118-Ecc15HK-Lp-NCIMB-24h	4.85248	Priming		Myo1A>UAS-Relish-Lp-ΔmprF-24h	4.02735
W1118-Lp-ΔmprF-Ecc15HK-24h	2.45	Infection		W1118-Ecc15HK-Lp-NCIMB-24h	4.80618	Priming		Myo1A>UAS-Relish-Lp-ΔmprF-24h	4.63367
W1118-Lp-ΔmprF-Ecc15HK-24h	2.41	Infection		W1118-Ecc15HK-Lp-NCIMB-24h	5.08325	Priming		Myo1A>UAS-Relish-Lp-ΔmprF-24h	4.07298
W1118-Lp-ΔmprF-Ecc15HK-24h	2.68	Infection		W1118-Ecc15HK-Lp-NCIMB-24h	5.04448	Priming		Myo1A>UAS-Relish-Lp-ΔmprF-24h	4.82607
W1118-Lp-ΔmprF-Ecc15HK-24h	2.58	Infection		W1118-Ecc15HK-Lp-NCIMB-24h	5.08987	Priming		Myo1A>UAS-Relish-Lp-ΔmprF-24h	5.04139
W1118-Lp-ΔmprF-Ecc15HK-24h	2.9	Infection		W1118-Ecc15HK-Lp-NCIMB-24h	5.8293	Priming		Myo1A>UAS-Relish-Lp-ΔmprF-24h	4.81291
W1118-Lp-ΔmprF-Ecc15HK-24h	1	Infection		W1118-Ecc15HK-Lp-NCIMB-24h	5.76715	Priming		Myo1A>UAS-Relish-Lp-ΔmprF-24h	4.65321
W1118-Lp-ΔmprF-Ecc15HK-24h	1	Infection		W1118-Ecc15HK-Lp-NCIMB-24h	5.76715	Priming		Myo1A>UAS-Relish-Lp-ΔmprF-24h	4.63347
W1118-Lp-ΔmprF-Ecc15HK-24h	1	Infection		W1118-Ecc15HK-Lp-NCIMB-24h	5.8293	Priming		Myo1A>UAS-Relish-Lp-ΔmprF-24h	4.61278
W1118-Lp-ΔmprF-Ecc15HK-24h	2.9	Infection		W1118-Ecc15HK-Lp-NCIMB-24h	5.76715	Priming		Myo1A>UAS-Relish-Lp-ΔmprF-24h	3.93847
W1118-Lp-ΔmprF-Ecc15HK-24h	2.9	Infection		W1118-Ecc15HK-Lp-NCIMB-24h	5.8293	Priming		Myo1A>UAS-Relish-Lp-ΔmprF-24h	4.59106
ΔAMPs-Lp-NCIMB-Suc 2.5%-24h	3.9	Infection		W1118-Ecc15HK-Lp-NCIMB-24h	5.76715	Priming		Myo1A>UAS-Relish-Lp-ΔmprF-24h	4.35927
ΔAMPs-Lp-NCIMB-Suc 2.5%-24h	3.86	Infection		W1118-Ecc15HK-Lp-NCIMB-24h	4.70164	Priming		Myo1A>UAS-Relish-Lp-ΔmprF-24h	4.38021
ΔAMPs-Lp-NCIMB-Suc 2.5%-24h	3.94	Infection		W1118-Ecc15HK-Lp-NCIMB-24h	5.8293	Priming		Myo1A>UAS-IMD-Lp-ΔmprF-24h	4.30103
ΔAMPs-Lp-NCIMB-Suc 2.5%-24h	3.9	Infection		W1118-Ecc15HK-Lp-NCIMB-24h	5.76715	Priming		Myo1A>UAS-IMD-Lp-ΔmprF-24h	4.54407
ΔAMPs-Lp-NCIMB-Suc 2.5%-24h	3.94	Infection		W1118-Ecc15HK-Lp-NCIMB-24h	5.89198	Priming		Myo1A>UAS-IMD-Lp-ΔmprF-24h	4.58358
ΔAMPs-Lp-NCIMB-Suc 2.5%-24h	3.9	Infection		W1118-Ecc15HK-Lp-NCIMB-24h	5.07181	Priming		Myo1A>UAS-IMD-Lp-ΔmprF-24h	4.42597
ΔAMPs-Lp-NCIMB-Suc 2.5%-24h	2.56	Infection		W1118-Suc 2.5%-Lp-ΔmprF-24h	6.07918	Priming		Myo1A>UAS-IMD-Lp-ΔmprF-24h	4.26324
ΔAMPs-Lp-NCIMB-Suc 2.5%-24h	4.7	Infection		W1118-Suc 2.5%-Lp-ΔmprF-24h	5.69897	Priming		Myo1A>UAS-IMD-Lp-ΔmprF-24h	4.39794
ΔAMPs-Lp-NCIMB-Suc 2.5%-24h	4.76	Infection		W1118-Suc 2.5%-Lp-ΔmprF-24h	5.6902	Priming		Myo1A>UAS-IMD-Lp-ΔmprF-24h	4.17609
ΔAMPs-Lp-NCIMB-Suc 2.5%-24h	3.5	Infection		W1118-Suc 2.5%-Lp-ΔmprF-24h	5.43345	Priming		Myo1A>UAS-IMD-Lp-ΔmprF-24h	4.30103
ΔAMPs-Lp-NCIMB-Suc 2.5%-24h	3.44	Infection		W1118-Suc 2.5%-Lp-ΔmprF-24h	4.68124	Priming		Myo1A>UAS-IMD-Lp-ΔmprF-24h	4.17609
ΔAMPs-Lp-NCIMB-Suc 2.5%-24h	4.49	Infection		W1118-Suc 2.5%-Lp-ΔmprF-24h	4.74194	Priming		Myo1A>UAS-IMD-Lp-ΔmprF-24h	3.22185
ΔAMPs-Lp-NCIMB-Suc 2.5%-24h	4.48	Infection		W1118-Suc 2.5%-Lp-ΔmprF-24h	4.74819	Priming		Myo1A>UAS-GFP-Lp-NCIMB-48h	5
ΔAMPs-Lp-NCIMB-Suc 2.5%-24h	3.44	Infection		W1118-Suc 2.5%-Lp-ΔmprF-24h	4.83251	Priming		Myo1A>UAS-GFP-Lp-NCIMB-48h	5.00718
ΔAMPs-Lp-NCIMB-Ecc15HK-24h	3.25	Infection		W1118-Suc 2.5%-Lp-ΔmprF-24h	4.89873	Priming		Myo1A>UAS-GFP-Lp-NCIMB-48h	4.93785
ΔAMPs-Lp-NCIMB-Ecc15HK-24h	3.94	Infection		W1118-Suc 2.5%-Lp-ΔmprF-24h	4.94448	Priming		Myo1A>UAS-GFP-Lp-NCIMB-48h	5.09108
ΔAMPs-Lp-NCIMB-Ecc15HK-24h	3.92	Infection		W1118-Suc 2.5%-Lp-ΔmprF-24h	4.38655	Priming		Myo1A>UAS-GFP-Lp-NCIMB-48h	4.8653
ΔAMPs-Lp-NCIMB-Ecc15HK-24h	4.41	Infection		W1118-Suc 2.5%-Lp-ΔmprF-24h	4.36188	Priming		Myo1A>UAS-GFP-Lp-NCIMB-48h	5.07311
ΔAMPs-Lp-NCIMB-Ecc15HK-24h	4.46	Infection		W1118-Suc 2.5%-Lp-ΔmprF-24h	4.57516	Priming		Myo1A>UAS-GFP-Lp-NCIMB-48h	4.93785
ΔAMPs-Lp-NCIMB-Ecc15HK-24h	3.21	Infection		W1118-Suc 2.5%-Lp-ΔmprF-24h	5.57725	Priming		Myo1A>UAS-GFP-Lp-NCIMB-48h	4.94612
ΔAMPs-Lp-NCIMB-Ecc15HK-24h	3.27	Infection		W1118-Suc 2.5%-Lp-ΔmprF-24h	4.57169	Priming		Myo1A>UAS-GFP-Lp-NCIMB-48h	4.93785
ΔAMPs-Lp-NCIMB-Ecc15HK-24h	3.55	Infection		W1118-Suc 2.5%-Lp-ΔmprF-24h	4.57285	Priming		Myo1A>UAS-GFP-Lp-NCIMB-48h	4.81291
ΔAMPs-Lp-NCIMB-Ecc15HK-24h	3.86	Infection		W1118-Suc 2.5%-Lp-ΔmprF-24h	4.59104	Priming		Myo1A>UAS-GFP-Lp-NCIMB-48h	3
ΔAMPs-Lp-NCIMB-Ecc15HK-24h	3.81	Infection		W1118-Suc 2.5%-Lp-ΔmprF-24h	4.59822	Priming		Myo1A>UAS-GFP-Lp-NCIMB-48h	3.80916
ΔAMPs-Lp-NCIMB-Ecc15HK-24h	3.75	Infection		W1118-Suc 2.5%-Lp-ΔmprF-24h	5.59824	Priming		Myo1A>UAS-GFP-Lp-NCIMB-48h	3.34242
ΔAMPs-Lp-NCIMB-Ecc15HK-24h	3.86	Infection		W1118-Suc 2.5%-Lp-ΔmprF-24h	4.65145	Priming		Myo1A>UAS-GFP-Lp-NCIMB-48h	4.4079
ΔAMPs-Lp-NCIMB-Ecc15HK-24h	3.98	Infection		W1118-Suc 2.5%-Lp-ΔmprF-24h	4.31614	Priming		Myo1A>UAS-GFP-Lp-NCIMB-48h	4.08743
ΔAMPs-Lp-NCIMB-Ecc15HK-24h	3.94	Infection		W1118-Suc 2.5%-Lp-ΔmprF-24h	4.33632	Priming		Myo1A-Rel-Lp-NCIMB-48h	4.716
ΔAMPs-Lp-ΔmprF-Suc 2.5%-24h	3.51	Infection		W1118-Ecc15HK-Lp-ΔmprF-24h	3.5563	Priming		Myo1A-Rel-Lp-NCIMB-48h	3.12057
ΔAMPs-Lp-ΔmprF-Suc 2.5%-24h	3.6	Infection		W1118-Ecc15HK-Lp-ΔmprF-24h	3.53656	Priming		Myo1A-Rel-Lp-NCIMB-48h	3.50813
ΔAMPs-Lp-ΔmprF-Suc 2.5%-24h	3.56	Infection		W1118-Ecc15HK-Lp-ΔmprF-24h	3.54654	Priming		Myo1A-Rel-Lp-NCIMB-48h	3.22011
ΔAMPs-Lp-ΔmprF-Suc 2.5%-24h	3.87	Infection		W1118-Ecc15HK-Lp-ΔmprF-24h	3.52634	Priming		Myo1A-Rel-Lp-NCIMB-48h	4.83464
ΔAMPs-Lp-ΔmprF-Suc 2.5%-24h	3.86	Infection		W1118-Ecc15HK-Lp-ΔmprF-24h	3.51587	Priming		Myo1A-Rel-Lp-NCIMB-48h	4.12552
ΔAMPs-Lp-ΔmprF-Suc 2.5%-24h	4.43	Infection		W1118-Ecc15HK-Lp-ΔmprF-24h	4.4216	Priming		Myo1A-Rel-Lp-NCIMB-48h	4
ΔAMPs-Lp-ΔmprF-Suc 2.5%-24h	4.49	Infection		W1118-Ecc15HK-Lp-ΔmprF-24h	4.18887	Priming		Myo1A>UAS-IMD-Lp-NCIMB-48h	4.74036
ΔAMPs-Lp-ΔmprF-Suc 2.5%-24h	4.13	Infection		W1118-Ecc15HK-Lp-ΔmprF-24h	4.19805	Priming		Myo1A>UAS-IMD-Lp-NCIMB-48h	4.96221
ΔAMPs-Lp-ΔmprF-Suc 2.5%-24h	4.6	Infection		W1118-Ecc15HK-Lp-ΔmprF-24h	4.09649	Priming		Myo1A>UAS-IMD-Lp-NCIMB-48h	4.91204
ΔAMPs-Lp-ΔmprF-Suc 2.5%-24h	4.54	Infection		W1118-Ecc15HK-Lp-ΔmprF-24h	3.90298	Priming		Myo1A>UAS-IMD-Lp-NCIMB-48h	4.82391
ΔAMPs-Lp-ΔmprF-Suc 2.5%-24h	4.18	Infection		W1118-Ecc15HK-Lp-ΔmprF-24h	4.09649	Priming		Myo1A>UAS-IMD-Lp-NCIMB-48h	5.02803
ΔAMPs-Lp-ΔmprF-Suc 2.5%-24h	3.54	Infection		W1118-Ecc15HK-Lp-ΔmprF-24h	3.86911	Priming		Myo1A>UAS-IMD-Lp-NCIMB-48h	4.8653
ΔAMPs-Lp-ΔmprF-Suc 2.5%-24h	3.61	Infection		W1118-Ecc15HK-Lp-ΔmprF-24h	3.90838	Priming		Myo1A>UAS-IMD-Lp-NCIMB-48h	5.00718
ΔAMPs-Lp-ΔmprF-Suc 2.5%-24h	3.66	Infection		W1118-Ecc15HK-Lp-ΔmprF-24h	3.90838	Priming		Myo1A>UAS-IMD-Lp-NCIMB-48h	5.05436
ΔAMPs-Lp-ΔmprF-Ecc15HK-24h	4.43	Infection		W1118-Ecc15HK-Lp-ΔmprF-24h	4.24988	Priming		Myo1A>UAS-IMD-Lp-NCIMB-48h	4.97004
ΔAMPs-Lp-ΔmprF-Ecc15HK-24h	4.37	Infection		W1118-Ecc15HK-Lp-ΔmprF-24h	4.22175	Priming		Myo1A>UAS-IMD-Lp-NCIMB-48h	5.09108
ΔAMPs-Lp-ΔmprF-Ecc15HK-24h	4.08	Infection		W1118-Ecc15HK-Lp-ΔmprF-24h	3.95415	Priming		Myo1A>UAS-GFP-Lp-ΔmprF-48h	4.90309
ΔAMPs-Lp-ΔmprF-Ecc15HK-24h	4.51	Infection		W1118-Ecc15HK-Lp-ΔmprF-24h	4.12963	Priming		Myo1A>UAS-GFP-Lp-ΔmprF-48h	4.87506
ΔAMPs-Lp-ΔmprF-Ecc15HK-24h	4.56	Infection		RelishE20-Suc 2.5%-Lp-NCIMB-24h	5.20412	Priming		Myo1A>UAS-GFP-Lp-ΔmprF-48h	4.82391
ΔAMPs-Lp-ΔmprF-Ecc15HK-24h	4.26	Infection		RelishE20-Suc 2.5%-Lp-NCIMB-24h	5.19866	Priming		Myo1A>UAS-GFP-Lp-ΔmprF-48h	4.98528
ΔAMPs-Lp-ΔmprF-Ecc15HK-24h	3.66	Infection		RelishE20-Suc 2.5%-Lp-NCIMB-24h	5.20412	Priming		Myo1A>UAS-GFP-Lp-ΔmprF-48h	4.80163
ΔAMPs-Lp-ΔmprF-Ecc15HK-24h	3.3	Infection		RelishE20-Suc 2.5%-Lp-NCIMB-24h	5.18184	Priming		Myo1A>UAS-GFP-Lp-ΔmprF-48h	4.88461
ΔAMPs-Lp-ΔmprF-Ecc15HK-24h	3.33	Infection		RelishE20-Suc 2.5%-Lp-NCIMB-24h	5.17898	Priming		Myo1A>UAS-GFP-Lp-ΔmprF-48h	4.65321
ΔAMPs-Lp-ΔmprF-Ecc15HK-24h	4.27	Infection		RelishE20-Suc 2.5%-Lp-NCIMB-24h	5.17609	Priming		Myo1A>UAS-GFP-Lp-ΔmprF-48h	4.92942
ΔAMPs-Lp-ΔmprF-Ecc15HK-24h	4.29	Infection		RelishE20-Ecc15HK-Lp-NCIMB-24h	5.15836	Priming		Myo1A>UAS-GFP-Lp-ΔmprF-48h	4.71321
ΔAMPs-Lp-ΔmprF-Ecc15HK-24h	3.63	Infection		RelishE20-Ecc15HK-Lp-NCIMB-24h	5.18184	Priming		Myo1A>UAS-GFP-Lp-ΔmprF-48h	4.85532
ΔAMPs-Lp-ΔmprF-Ecc15HK-24h	3.65	Infection		RelishE20-Ecc15HK-Lp-NCIMB-24h	4.13354	Priming		Myo1A>UAS-GFP-Lp-ΔmprF-48h	4.85733
ΔAMPs-Lp-ΔmprF-Ecc15HK-24h	3.98	Infection		RelishE20-Ecc15HK-Lp-NCIMB-24h	5.2014	Priming		Myo1A>UAS-GFP-Lp-ΔmprF-48h	4.39463
RelishE20-Lp-NCIMB-Suc 2.5%-24h	3.94	Infection		RelishE20-Ecc15HK-Lp-NCIMB-24h	5.17898	Priming		Myo1A>UAS-GFP-Lp-ΔmprF-48h	4.11461
RelishE20-Lp-NCIMB-Suc 2.5%-24h	2.89	Infection		RelishE20-Ecc15HK-Lp-NCIMB-24h	5.20412	Priming		Myo1A>UAS-GFP-Lp-ΔmprF-48h	4.17955
RelishE20-Lp-NCIMB-Suc 2.5%-24h	3.15	Infection		RelishE20-Ecc15HK-Lp-NCIMB-24h	6.03342	Priming		Myo1A>UAS-GFP-Lp-ΔmprF-48h	3.87477
RelishE20-Lp-NCIMB-Suc 2.5%-24h	3.17	Infection		RelishE20-Ecc15HK-Lp-NCIMB-24h	5.87506	Priming		Myo1A-Rel-Lp-ΔmprF-48h	2.5563
RelishE20-Lp-NCIMB-Suc 2.5%-24h	3.16	Infection		RelishE20-Ecc15HK-Lp-NCIMB-24h	5.6902	Priming		Myo1A-Rel-Lp-ΔmprF-48h	2.69897
RelishE20-Lp-NCIMB-Suc 2.5%-24h	3.15	Infection		RelishE20-Ecc15HK-Lp-NCIMB-24h	5.57066	Priming		Myo1A-Rel-Lp-ΔmprF-48h	2.34242
RelishE20-Lp-NCIMB-Suc 2.5%-24h	2.94	Infection		RelishE20-Suc 2.5%-Lp-ΔmprF-24h	6.14613	Priming		Myo1A-Rel-Lp-ΔmprF-48h	2.07918
RelishE20-Lp-NCIMB-Suc 2.5%-24h	2.97	Infection		RelishE20-Suc 2.5%-Lp-ΔmprF-24h	5.22531	Priming		Myo1A-Rel-Lp-ΔmprF-48h	2.62325
RelishE20-Lp-NCIMB-Suc 2.5%-24h	3.2	Infection		RelishE20-Suc 2.5%-Lp-ΔmprF-24h	5.2014	Priming		Myo1A>UAS-IMD-Lp-ΔmprF-48h	3.90309
RelishE20-Lp-NCIMB-Suc 2.5%-24h	3.51	Infection		RelishE20-Suc 2.5%-Lp-ΔmprF-24h	5.17898	Priming		Myo1A>UAS-IMD-Lp-ΔmprF-48h	4
RelishE20-Lp-NCIMB-Suc 2.5%-24h	3.51	Infection		RelishE20-Suc 2.5%-Lp-ΔmprF-24h	5.26482	Priming		Myo1A>UAS-IMD-Lp-ΔmprF-48h	3.77815
RelishE20-Lp-NCIMB-Suc 2.5%-24h	3.6	Infection		RelishE20-Suc 2.5%-Lp-ΔmprF-24h	5.1271	Priming		Myo1A>UAS-IMD-Lp-ΔmprF-48h	3
RelishE20-Lp-NCIMB-Suc 2.5%-24h	3.68	Infection		RelishE20-Suc 2.5%-Lp-ΔmprF-24h	5.06446	Priming		Myo1A>UAS-IMD-Lp-ΔmprF-48h	3.77815
RelishE20-Lp-NCIMB-Suc 2.5%-24h	3.86	Infection		RelishE20-Ecc15HK-Lp-ΔmprF-24h	6.16435	Priming		Myo1A>UAS-IMD-Lp-ΔmprF-48h	3.77815
RelishE20-Lp-NCIMB-Ecc15HK-24h	2.95	Infection		RelishE20-Ecc15HK-Lp-ΔmprF-24h	5.57519	Priming		Myo1A>UAS-IMD-Lp-ΔmprF-48h	3.69897
RelishE20-Lp-NCIMB-Ecc15HK-24h	2.95	Infection		RelishE20-Ecc15HK-Lp-ΔmprF-24h	5.94939	Priming		Myo1A>UAS-IMD-Lp-ΔmprF-48h	3.90309
RelishE20-Lp-NCIMB-Ecc15HK-24h	2.76	Infection		RelishE20-Ecc15HK-Lp-ΔmprF-24h	5.63347	Priming		Myo1A>UAS-IMD-Lp-ΔmprF-48h	3.95424
RelishE20-Lp-NCIMB-Ecc15HK-24h	2.75	Infection		RelishE20-Ecc15HK-Lp-ΔmprF-24h	5.20683	Priming		Myo1A>UAS-IMD-Lp-ΔmprF-48h	3.69897
RelishE20-Lp-NCIMB-Ecc15HK-24h	3.16	Infection		RelishE20-Ecc15HK-Lp-ΔmprF-24h	5.21484	Priming
RelishE20-Lp-NCIMB-Ecc15HK-24h	3.15	Infection		RelishE20-Ecc15HK-Lp-ΔmprF-24h	5.38021	Priming
RelishE20-Lp-NCIMB-Ecc15HK-24h	2.93	Infection		RelishE20-Ecc15HK-Lp-ΔmprF-24h	5.22531	Priming
RelishE20-Lp-NCIMB-Ecc15HK-24h	2.88	Infection		RelishE20-Ecc15HK-Lp-ΔmprF-24h	5.17898	Priming
RelishE20-Lp-NCIMB-Ecc15HK-24h	3.98	Infection		RelishE20-Ecc15HK-Lp-ΔmprF-24h	5.15229	Priming
RelishE20-Lp-NCIMB-Ecc15HK-24h	3.6	Infection		ΔAMPs-Suc 2.5%-Lp-NCIMB-24h	5.20412	Priming
RelishE20-Lp-NCIMB-Ecc15HK-24h	3.68	Infection		ΔAMPs-Suc 2.5%-Lp-NCIMB-24h	5.2014	Priming
RelishE20-Lp-NCIMB-Ecc15HK-24h	3.68	Infection		ΔAMPs-Suc 2.5%-Lp-NCIMB-24h	5.17898	Priming
RelishE20-Lp-NCIMB-Ecc15HK-24h	3.75	Infection		ΔAMPs-Suc 2.5%-Lp-NCIMB-24h	5.22531	Priming
RelishE20-Lp-NCIMB-Ecc15HK-24h	3.9	Infection		ΔAMPs-Suc 2.5%-Lp-NCIMB-24h	5.20412	Priming
RelishE20-Lp-ΔmprF-Suc 2.5%-24h	3.09	Infection		ΔAMPs-Suc 2.5%-Lp-NCIMB-24h	5.17898	Priming
RelishE20-Lp-ΔmprF-Suc 2.5%-24h	3.07	Infection		ΔAMPs-Suc 2.5%-Lp-NCIMB-24h	5.94939	Priming
RelishE20-Lp-ΔmprF-Suc 2.5%-24h	3.21	Infection		ΔAMPs-Suc 2.5%-Lp-NCIMB-24h	5.91908	Priming
RelishE20-Lp-ΔmprF-Suc 2.5%-24h	3.21	Infection		ΔAMPs-Suc 2.5%-Lp-NCIMB-24h	5.93952	Priming
RelishE20-Lp-ΔmprF-Suc 2.5%-24h	3.39	Infection		ΔAMPs-Suc 2.5%-Lp-NCIMB-24h	5.99344	Priming
RelishE20-Lp-ΔmprF-Suc 2.5%-24h	3.45	Infection		ΔAMPs-Suc 2.5%-Lp-NCIMB-24h	5.90848	Priming
RelishE20-Lp-ΔmprF-Suc 2.5%-24h	3.34	Infection		ΔAMPs-Suc 2.5%-Lp-NCIMB-24h	5.89209	Priming
RelishE20-Lp-ΔmprF-Suc 2.5%-24h	3.29	Infection		ΔAMPs-Suc 2.5%-Lp-NCIMB-24h	5.8543	Priming
RelishE20-Lp-ΔmprF-Suc 2.5%-24h	3.9	Infection		ΔAMPs-Suc 2.5%-Lp-NCIMB-24h	5.79588	Priming
RelishE20-Lp-ΔmprF-Suc 2.5%-24h	3.98	Infection		ΔAMPs-Suc 2.5%-Lp-NCIMB-24h	5.92428	Priming
RelishE20-Lp-ΔmprF-Suc 2.5%-24h	3.9	Infection		ΔAMPs-Suc 2.5%-Lp-NCIMB-24h	5.87795	Priming
RelishE20-Lp-ΔmprF-Suc 2.5%-24h	3.51	Infection		ΔAMPs-Suc 2.5%-Lp-NCIMB-24h	5.91645	Priming
RelishE20-Lp-ΔmprF-Suc 2.5%-24h	4.02	Infection		ΔAMPs-Suc 2.5%-Lp-NCIMB-24h	5.92942	Priming
RelishE20-Lp-ΔmprF-Suc 2.5%-24h	4.05	Infection		ΔAMPs-Suc 2.5%-Lp-NCIMB-24h	5.97772	Priming
RelishE20-Lp-ΔmprF-Ecc15HK-24h	3.39	Infection		ΔAMPs-Suc 2.5%-Lp-NCIMB-24h	6.04532	Priming
RelishE20-Lp-ΔmprF-Ecc15HK-24h	3.24	Infection		ΔAMPs-Suc 2.5%-Lp-NCIMB-24h	6.13672	Priming
RelishE20-Lp-ΔmprF-Ecc15HK-24h	3.08	Infection		ΔAMPs-Suc 2.5%-Lp-NCIMB-24h	6.08991	Priming
RelishE20-Lp-ΔmprF-Ecc15HK-24h	3.13	Infection		ΔAMPs-Ecc15HK-Lp-NCIMB-24h	5.20412	Priming
RelishE20-Lp-ΔmprF-Ecc15HK-24h	2.98	Infection		ΔAMPs-Ecc15HK-Lp-NCIMB-24h	5.23045	Priming
RelishE20-Lp-ΔmprF-Ecc15HK-24h	2.92	Infection		ΔAMPs-Ecc15HK-Lp-NCIMB-24h	5.15836	Priming
RelishE20-Lp-ΔmprF-Ecc15HK-24h	3.23	Infection		ΔAMPs-Ecc15HK-Lp-NCIMB-24h	4.95231	Priming
RelishE20-Lp-ΔmprF-Ecc15HK-24h	3.29	Infection		ΔAMPs-Ecc15HK-Lp-NCIMB-24h	5.02531	Priming
RelishE20-Lp-ΔmprF-Ecc15HK-24h	4.08	Infection		ΔAMPs-Ecc15HK-Lp-NCIMB-24h	5.06446	Priming
RelishE20-Lp-ΔmprF-Ecc15HK-24h	4.13	Infection		ΔAMPs-Ecc15HK-Lp-NCIMB-24h	5.8893	Priming
RelishE20-Lp-ΔmprF-Ecc15HK-24h	4.2	Infection		ΔAMPs-Ecc15HK-Lp-NCIMB-24h	5.90309	Priming
RelishE20-Lp-ΔmprF-Ecc15HK-24h	4.26	Infection		ΔAMPs-Ecc15HK-Lp-NCIMB-24h	5.72016	Priming
RelishE20-Lp-ΔmprF-Ecc15HK-24h	4.28	Infection		ΔAMPs-Ecc15HK-Lp-NCIMB-24h	5.79934	Priming
RelishE20-Lp-ΔmprF-Ecc15HK-24h	4.18	Infection		ΔAMPs-Ecc15HK-Lp-NCIMB-24h	5.49136	Priming
				ΔAMPs-Ecc15HK-Lp-NCIMB-24h	5.53782	Priming
				ΔAMPs-Ecc15HK-Lp-NCIMB-24h	5.76715	Priming
				ΔAMPs-Ecc15HK-Lp-NCIMB-24h	5.75587	Priming
				ΔAMPs-Ecc15HK-Lp-NCIMB-24h	5.90848	Priming
				ΔAMPs-Ecc15HK-Lp-NCIMB-24h	5.83885	Priming
				ΔAMPs-Ecc15HK-Lp-NCIMB-24h	5.92428	Priming
				ΔAMPs-Ecc15HK-Lp-NCIMB-24h	5.91381	Priming
				ΔAMPs-Ecc15HK-Lp-NCIMB-24h	6.04139	Priming
				ΔAMPs-Ecc15HK-Lp-NCIMB-24h	6.13033	Priming
				ΔAMPs-Ecc15HK-Lp-NCIMB-24h	5.79239	Priming
				ΔAMPs-Ecc15HK-Lp-NCIMB-24h	6.07918	Priming
				ΔAMPs-Ecc15HK-Lp-NCIMB-24h	6.00432	Priming
				ΔAMPs-Ecc15HK-Lp-NCIMB-24h	5.5682	Priming
				ΔAMPs-Ecc15HK-Lp-NCIMB-24h	5.57978	Priming
				ΔAMPs-Suc 2.5%-Lp-ΔmprF-24h	5.17609	Priming
				ΔAMPs-Suc 2.5%-Lp-ΔmprF-24h	5.15534	Priming
				ΔAMPs-Suc 2.5%-Lp-ΔmprF-24h	5.19033	Priming
				ΔAMPs-Suc 2.5%-Lp-ΔmprF-24h	5.17609	Priming
				ΔAMPs-Suc 2.5%-Lp-ΔmprF-24h	5.08991	Priming
				ΔAMPs-Suc 2.5%-Lp-ΔmprF-24h	5.15534	Priming
				ΔAMPs-Suc 2.5%-Lp-ΔmprF-24h	5.81954	Priming
				ΔAMPs-Suc 2.5%-Lp-ΔmprF-24h	5.79588	Priming
				ΔAMPs-Suc 2.5%-Lp-ΔmprF-24h	5.91381	Priming
				ΔAMPs-Suc 2.5%-Lp-ΔmprF-24h	5.93952	Priming
				ΔAMPs-Suc 2.5%-Lp-ΔmprF-24h	5.8451	Priming
				ΔAMPs-Suc 2.5%-Lp-ΔmprF-24h	5.82607	Priming
				ΔAMPs-Suc 2.5%-Lp-ΔmprF-24h	5.92428	Priming
				ΔAMPs-Suc 2.5%-Lp-ΔmprF-24h	5.93952	Priming
				ΔAMPs-Suc 2.5%-Lp-ΔmprF-24h	5.83251	Priming
				ΔAMPs-Suc 2.5%-Lp-ΔmprF-24h	5.78533	Priming
				ΔAMPs-Suc 2.5%-Lp-ΔmprF-24h	5.95182	Priming
				ΔAMPs-Suc 2.5%-Lp-ΔmprF-24h	5.9345	Priming
				ΔAMPs-Suc 2.5%-Lp-ΔmprF-24h	5.68124	Priming
				ΔAMPs-Suc 2.5%-Lp-ΔmprF-24h	6.10721	Priming
				ΔAMPs-Suc 2.5%-Lp-ΔmprF-24h	6.11727	Priming
				ΔAMPs-Suc 2.5%-Lp-ΔmprF-24h	6.11394	Priming
				ΔAMPs-Ecc15HK-Lp-ΔmprF-24h	5.22531	Priming
				ΔAMPs-Ecc15HK-Lp-ΔmprF-24h	5.19312	Priming
				ΔAMPs-Ecc15HK-Lp-ΔmprF-24h	5.17609	Priming
				ΔAMPs-Ecc15HK-Lp-ΔmprF-24h	5.15534	Priming
				ΔAMPs-Ecc15HK-Lp-ΔmprF-24h	5.2014	Priming
				ΔAMPs-Ecc15HK-Lp-ΔmprF-24h	5.17319	Priming
				ΔAMPs-Ecc15HK-Lp-ΔmprF-24h	5.82282	Priming
				ΔAMPs-Ecc15HK-Lp-ΔmprF-24h	5.8543	Priming
				ΔAMPs-Ecc15HK-Lp-ΔmprF-24h	5.83885	Priming
				ΔAMPs-Ecc15HK-Lp-ΔmprF-24h	5.89209	Priming
				ΔAMPs-Ecc15HK-Lp-ΔmprF-24h	5.81954	Priming
				ΔAMPs-Ecc15HK-Lp-ΔmprF-24h	5.80277	Priming
				ΔAMPs-Ecc15HK-Lp-ΔmprF-24h	5.77815	Priming
				ΔAMPs-Ecc15HK-Lp-ΔmprF-24h	5.77452	Priming
				ΔAMPs-Ecc15HK-Lp-ΔmprF-24h	5.85126	Priming
				ΔAMPs-Ecc15HK-Lp-ΔmprF-24h	5.85126	Priming
				ΔAMPs-Ecc15HK-Lp-ΔmprF-24h	5.97543	Priming
				ΔAMPs-Ecc15HK-Lp-ΔmprF-24h	6.0086	Priming
				ΔAMPs-Ecc15HK-Lp-ΔmprF-24h	5.97543	Priming
				ΔAMPs-Ecc15HK-Lp-ΔmprF-24h	6.0086	Priming

## Sheet: Figure 4
Figure 4a.				Figure 4b.			Figure 4c.			Figure 4d.				Figure 4e.				Figure 4f.
Bacteria	log10(Relative abundance)	Lipid		Bacteria	Unbound Cytochrome C OD440		Bacteria	Unbound LL37 (RFU)		Bacteria	Concentration	OD600		Treatment	Time	Status		Treatment	Log10(L.plantarum CFUs/Fly)
E.coli-pBADmprF.1	0	Lysyl-LPG 14:1		E.coli-pBADmprF	0.794		E.coli-pBADmprF	11158		E.coli-pBADmprF+Ara-PolB	0.244141	0.2834		WT-EcolipBAD-mprF	0.5h	1		WT-E.coli-pBADmprF-3h	3.14613
E.coli-pBADmprF.2	0	Lysyl-LPG 14:1		E.coli-pBADmprF	0.9091		E.coli-pBADmprF	11783		E.coli-pBADmprF+Ara-PolB	0.244141	0.2821		WT-EcolipBAD-mprF	3h	1		WT-E.coli-pBADmprF-3h	3
E.coli-pBADmprF.3	0	Lysyl-LPG 14:1		E.coli-pBADmprF	0.8882		E.coli-pBADmprF	11465		E.coli-pBADmprF+Ara-PolB	0.244141	0.2877		WT-EcolipBAD-mprF	6h	1		WT-E.coli-pBADmprF-3h	3.34242
E.coli-pBADmprF.4	0	Lysyl-LPG 14:1		E.coli-pBADmprF	0.8313		E.coli-pBADmprF	11929		E.coli-pBADmprF+Ara-PolB	0.244141	0.3187		WT-EcolipBAD-mprF	12h	1		WT-E.coli-pBADmprF-3h	3.07918
E.coli-pBADmprF.5	0	Lysyl-LPG 14:1		E.coli-pBADmprF	0.8342		E.coli-pBADmprF	11407		E.coli-pBADmprF+Ara-PolB	0.488281	0.2163		WT-EcolipBAD-mprF	18h	2		WT-E.coli-pBADmprF-3h	3.07918
E.coli-pBADmprF.6	0	Lysyl-LPG 14:1		E.coli-pBADmprF	0.8504		E.coli-pBADmprF	11566		E.coli-pBADmprF+Ara-PolB	0.488281	0.2291		WT-EcolipBAD-mprF	21h	2		WT-E.coli-pBADmprF-3h	3.32222
E.coli-pBADmprF.7	0	Lysyl-LPG 14:1		E.coli-pBADmprF	0.8422		E.coli-pBADmprF+Ara	12641		E.coli-pBADmprF+Ara-PolB	0.488281	0.2099		WT-EcolipBAD-mprF	24h	1		WT-E.coli-pBADmprF-3h	3.25527
E.coli-pBADmprF.8	0	Lysyl-LPG 14:1		E.coli-pBADmprF	0.8392		E.coli-pBADmprF+Ara	12695		E.coli-pBADmprF+Ara-PolB	0.488281	0.237		WT-EcolipBAD-mprF	36h	1		WT-E.coli-pBADmprF-3h	3.04139
E.coli-pBADmprF.9	0	Lysyl-LPG 14:1		E.coli-pBADmprF	0.8705		E.coli-pBADmprF+Ara	13054		E.coli-pBADmprF+Ara-PolB	0.976562	0.214		WT-EcolipBAD-mprF	48h	1		WT-E.coli-pBADmprF-3h	2.90309
E.coli-pBADmprF+Ara.1	6.23881	Lysyl-LPG 14:1		E.coli-pBADmprF	0.8638		E.coli-pBADmprF+Ara	13050		E.coli-pBADmprF+Ara-PolB	0.976562	0.2126		WT-EcolipBAD-mprF	60h	1		WT-E.coli-pBADmprF+Ara-3h	2.8451
E.coli-pBADmprF+Ara.2	6.26184	Lysyl-LPG 14:1		E.coli-pBADmprF	0.8515		E.coli-pBADmprF+Ara	12086		E.coli-pBADmprF+Ara-PolB	0.976562	0.2142		WT-EcolipBAD-mprF	72h	1		WT-E.coli-pBADmprF+Ara-3h	3.34242
E.coli-pBADmprF+Ara.3	6.21916	Lysyl-LPG 14:1		E.coli-pBADmprF+Ara	0.809		E.coli-pBADmprF+Ara	12452		E.coli-pBADmprF+Ara-PolB	0.976562	0.2231		WT-EcolipBAD-mprF	80h	1		WT-E.coli-pBADmprF+Ara-3h	3.41497
E.coli-pBADmprF+Ara.4	6.25456	Lysyl-LPG 14:1		E.coli-pBADmprF+Ara	0.941					E.coli-pBADmprF+Ara-PolB	1.95312	0.1876		WT-EcolipBAD-mprF	82h	1		WT-E.coli-pBADmprF+Ara-3h	3.50515
E.coli-pBADmprF+Ara.5	6.27911	Lysyl-LPG 14:1		E.coli-pBADmprF+Ara	0.9424					E.coli-pBADmprF+Ara-PolB	1.95312	0.1875		WT-EcolipBAD-mprF	84h	1		WT-E.coli-pBADmprF+Ara-3h	3.62325
E.coli-pBADmprF+Ara.6	6.29273	Lysyl-LPG 14:1		E.coli-pBADmprF+Ara	0.8871					E.coli-pBADmprF+Ara-PolB	1.95312	0.1812		WT-EcolipBAD-mprF	90h	1		WT-E.coli-pBADmprF+Ara-3h	2.90309
E.coli-pBADmprF+Ara.7	6.28383	Lysyl-LPG 14:1		E.coli-pBADmprF+Ara	0.8933					E.coli-pBADmprF+Ara-PolB	1.95312	0.1983		WT-EcolipBAD-mprF	96h	1		WT-E.coli-pBADmprF+Ara-3h	3.36173
E.coli-pBADmprF+Ara.8	6.23193	Lysyl-LPG 14:1		E.coli-pBADmprF+Ara	1.1186					E.coli-pBADmprF+Ara-PolB	3.90625	0.1329		WT-EcolipBAD-mprF	0.5h	1		WT-E.coli-pBADmprF+Ara-3h	3.44716
E.coli-pBADmprF+Ara.9	6.33128	Lysyl-LPG 14:1		E.coli-pBADmprF+Ara	0.9087					E.coli-pBADmprF+Ara-PolB	3.90625	0.1478		WT-EcolipBAD-mprF	3h	1		RelishE20-E.coli-pBADmprF-3h	4.17609
E.coli-pBADmprF.1	0	Lysyl-LPG 14:0 RT:1.8		E.coli-pBADmprF+Ara	0.8763					E.coli-pBADmprF+Ara-PolB	3.90625	0.1311		WT-EcolipBAD-mprF	6h	2		RelishE20-E.coli-pBADmprF-3h	4.44716
E.coli-pBADmprF.2	0	Lysyl-LPG 14:0 RT:1.8		E.coli-pBADmprF+Ara	0.9376					E.coli-pBADmprF+Ara-PolB	3.90625	0.1627		WT-EcolipBAD-mprF	12h	2		RelishE20-E.coli-pBADmprF-3h	4.43136
E.coli-pBADmprF.3	0	Lysyl-LPG 14:0 RT:1.8		E.coli-pBADmprF+Ara	1.0001					E.coli-pBADmprF+Ara-PolB	7.8125	0.0451		WT-EcolipBAD-mprF	18h	1		RelishE20-E.coli-pBADmprF-3h	4.4624
E.coli-pBADmprF.4	0	Lysyl-LPG 14:0 RT:1.8		E.coli-pBADmprF+Ara	0.8959					E.coli-pBADmprF+Ara-PolB	7.8125	0.0454		WT-EcolipBAD-mprF	21h	1		RelishE20-E.coli-pBADmprF-3h	4.34242
E.coli-pBADmprF.5	0	Lysyl-LPG 14:0 RT:1.8								E.coli-pBADmprF+Ara-PolB	7.8125	0.0461		WT-EcolipBAD-mprF	24h	1		RelishE20-E.coli-pBADmprF-3h	4.30103
E.coli-pBADmprF.6	0	Lysyl-LPG 14:0 RT:1.8								E.coli-pBADmprF+Ara-PolB	7.8125	0.0445		WT-EcolipBAD-mprF	36h	1		RelishE20-E.coli-pBADmprF-3h	4.32222
E.coli-pBADmprF.7	0	Lysyl-LPG 14:0 RT:1.8								E.coli-pBADmprF+Ara-PolB	15.625	0.0448		WT-EcolipBAD-mprF	48h	1		RelishE20-E.coli-pBADmprF-3h	4.27875
E.coli-pBADmprF.8	0	Lysyl-LPG 14:0 RT:1.8								E.coli-pBADmprF+Ara-PolB	15.625	0.0452		WT-EcolipBAD-mprF	60h	1		RelishE20-E.coli-pBADmprF-3h	4.34242
E.coli-pBADmprF.9	0	Lysyl-LPG 14:0 RT:1.8								E.coli-pBADmprF+Ara-PolB	15.625	0.0475		WT-EcolipBAD-mprF	72h	1		RelishE20-E.coli-pBADmprF+Ara-3h	4.65321
E.coli-pBADmprF+Ara.1	5.98458	Lysyl-LPG 14:0 RT:1.8								E.coli-pBADmprF+Ara-PolB	15.625	0.0449		WT-EcolipBAD-mprF	80h	1		RelishE20-E.coli-pBADmprF+Ara-3h	4.39794
E.coli-pBADmprF+Ara.2	5.98927	Lysyl-LPG 14:0 RT:1.8								E.coli-pBADmprF+Ara-PolB	31.25	0.0466		WT-EcolipBAD-mprF	82h	1		RelishE20-E.coli-pBADmprF+Ara-3h	4.57978
E.coli-pBADmprF+Ara.3	5.98258	Lysyl-LPG 14:0 RT:1.8								E.coli-pBADmprF+Ara-PolB	31.25	0.046		WT-EcolipBAD-mprF	84h	1		RelishE20-E.coli-pBADmprF+Ara-3h	4.34242
E.coli-pBADmprF+Ara.4	5.92299	Lysyl-LPG 14:0 RT:1.8								E.coli-pBADmprF+Ara-PolB	31.25	0.0434		WT-EcolipBAD-mprF	90h	2		RelishE20-E.coli-pBADmprF+Ara-3h	4.68124
E.coli-pBADmprF+Ara.5	5.96486	Lysyl-LPG 14:0 RT:1.8								E.coli-pBADmprF+Ara-PolB	31.25	0.0439		WT-EcolipBAD-mprF	96h	1		RelishE20-E.coli-pBADmprF+Ara-3h	4.41497
E.coli-pBADmprF+Ara.6	5.89669	Lysyl-LPG 14:0 RT:1.8								E.coli-pBADmprF+Ara-PolB	62.5	0.045		WT-EcolipBAD-mprF	0.5h	1		RelishE20-E.coli-pBADmprF+Ara-3h	4.44716
E.coli-pBADmprF+Ara.7	5.9469	Lysyl-LPG 14:0 RT:1.8								E.coli-pBADmprF+Ara-PolB	62.5	0.0463		WT-EcolipBAD-mprF	3h	2		RelishE20-E.coli-pBADmprF+Ara-3h	4.39794
E.coli-pBADmprF+Ara.8	5.9278	Lysyl-LPG 14:0 RT:1.8								E.coli-pBADmprF+Ara-PolB	62.5	0.0434		WT-EcolipBAD-mprF	6h	1		RelishE20-E.coli-pBADmprF+Ara-3h	4.34242
E.coli-pBADmprF+Ara.9	5.96208	Lysyl-LPG 14:0 RT:1.8								E.coli-pBADmprF+Ara-PolB	62.5	0.0465		WT-EcolipBAD-mprF	12h	1		ΔAMPs-E.coli-pBADmprF-3h	4.34242
E.coli-pBADmprF.1	0	Lysyl-LPG 14:0 RT:2								E.coli-pBADmprF+Ara-PolB	125	0.045		WT-EcolipBAD-mprF	18h	1		ΔAMPs-E.coli-pBADmprF-3h	4.32222
E.coli-pBADmprF.2	0	Lysyl-LPG 14:0 RT:2								E.coli-pBADmprF+Ara-PolB	125	0.0494		WT-EcolipBAD-mprF	21h	2		ΔAMPs-E.coli-pBADmprF-3h	4.20412
E.coli-pBADmprF.3	0	Lysyl-LPG 14:0 RT:2								E.coli-pBADmprF+Ara-PolB	125	0.0464		WT-EcolipBAD-mprF	24h	1		ΔAMPs-E.coli-pBADmprF-3h	4.07918
E.coli-pBADmprF.4	0	Lysyl-LPG 14:0 RT:2								E.coli-pBADmprF+Ara-PolB	125	0.0442		WT-EcolipBAD-mprF	36h	1		ΔAMPs-E.coli-pBADmprF-3h	4.34242
E.coli-pBADmprF.5	0	Lysyl-LPG 14:0 RT:2								E.coli-pBADmprF+Ara-PolB	250	0.0481		WT-EcolipBAD-mprF	48h	1		ΔAMPs-E.coli-pBADmprF-3h	4.32222
E.coli-pBADmprF.6	0	Lysyl-LPG 14:0 RT:2								E.coli-pBADmprF+Ara-PolB	250	0.0487		WT-EcolipBAD-mprF	60h	1		ΔAMPs-E.coli-pBADmprF-3h	4.27875
E.coli-pBADmprF.7	0	Lysyl-LPG 14:0 RT:2								E.coli-pBADmprF+Ara-PolB	250	0.0473		WT-EcolipBAD-mprF	72h	1		ΔAMPs-E.coli-pBADmprF-3h	4.04139
E.coli-pBADmprF.8	0	Lysyl-LPG 14:0 RT:2								E.coli-pBADmprF+Ara-PolB	250	0.0483		WT-EcolipBAD-mprF	80h	1		ΔAMPs-E.coli-pBADmprF-3h	4.14613
E.coli-pBADmprF.9	0	Lysyl-LPG 14:0 RT:2								E.coli-pBADmprF-PolB	0.244141	0.2384		WT-EcolipBAD-mprF	82h	1		ΔAMPs-E.coli-pBADmprF+Ara-3h	4
E.coli-pBADmprF+Ara.1	5.65878	Lysyl-LPG 14:0 RT:2								E.coli-pBADmprF-PolB	0.244141	0.2329		WT-EcolipBAD-mprF	84h	1		ΔAMPs-E.coli-pBADmprF+Ara-3h	4.14613
E.coli-pBADmprF+Ara.2	5.79968	Lysyl-LPG 14:0 RT:2								E.coli-pBADmprF-PolB	0.244141	0.2396		WT-EcolipBAD-mprF	90h	1		ΔAMPs-E.coli-pBADmprF+Ara-3h	4.23045
E.coli-pBADmprF+Ara.3	5.73371	Lysyl-LPG 14:0 RT:2								E.coli-pBADmprF-PolB	0.244141	0.2409		WT-EcolipBAD-mprF	96h	1		ΔAMPs-E.coli-pBADmprF+Ara-3h	4.07918
E.coli-pBADmprF+Ara.4	5.65013	Lysyl-LPG 14:0 RT:2								E.coli-pBADmprF-PolB	0.488281	0.1064		WT-EcolipBAD-mprF-Ara	0.5h	2		ΔAMPs-E.coli-pBADmprF+Ara-3h	4.17609
E.coli-pBADmprF+Ara.5	5.64429	Lysyl-LPG 14:0 RT:2								E.coli-pBADmprF-PolB	0.488281	0.1778		WT-EcolipBAD-mprF-Ara	3h	2		ΔAMPs-E.coli-pBADmprF+Ara-3h	4.04139
E.coli-pBADmprF+Ara.6	5.67739	Lysyl-LPG 14:0 RT:2								E.coli-pBADmprF-PolB	0.488281	0.1718		WT-EcolipBAD-mprF-Ara	6h	1		ΔAMPs-E.coli-pBADmprF+Ara-3h	4.14613
E.coli-pBADmprF+Ara.7	5.6378	Lysyl-LPG 14:0 RT:2								E.coli-pBADmprF-PolB	0.488281	0.0699		WT-EcolipBAD-mprF-Ara	12h	1		ΔAMPs-E.coli-pBADmprF+Ara-3h	3.95424
E.coli-pBADmprF+Ara.8	5.62109	Lysyl-LPG 14:0 RT:2								E.coli-pBADmprF-PolB	0.976562	0.0449		WT-EcolipBAD-mprF-Ara	18h	1		ΔAMPs-E.coli-pBADmprF+Ara-3h	4.11394
E.coli-pBADmprF+Ara.9	5.74226	Lysyl-LPG 14:0 RT:2								E.coli-pBADmprF-PolB	0.976562	0.0524		WT-EcolipBAD-mprF-Ara	21h	1		WT-E.coli-pBADmprF-6h	3.14613
E.coli-pBADmprF.1	5.34322	Lysyl-LPG 16:1 RT:2.1								E.coli-pBADmprF-PolB	0.976562	0.046		WT-EcolipBAD-mprF-Ara	24h	2		WT-E.coli-pBADmprF-6h	2.77815
E.coli-pBADmprF.2	5.41686	Lysyl-LPG 16:1 RT:2.1								E.coli-pBADmprF-PolB	0.976562	0.0434		WT-EcolipBAD-mprF-Ara	36h	2		WT-E.coli-pBADmprF-6h	3.14613
E.coli-pBADmprF.3	5.44007	Lysyl-LPG 16:1 RT:2.1								E.coli-pBADmprF-PolB	1.95312	0.0415		WT-EcolipBAD-mprF-Ara	48h	2		WT-E.coli-pBADmprF-6h	2.90309
E.coli-pBADmprF.4	5.38142	Lysyl-LPG 16:1 RT:2.1								E.coli-pBADmprF-PolB	1.95312	0.0441		WT-EcolipBAD-mprF-Ara	60h	1		WT-E.coli-pBADmprF-6h	3.07918
E.coli-pBADmprF.5	5.2125	Lysyl-LPG 16:1 RT:2.1								E.coli-pBADmprF-PolB	1.95312	0.0428		WT-EcolipBAD-mprF-Ara	72h	1		WT-E.coli-pBADmprF-6h	3.20412
E.coli-pBADmprF.6	5.34627	Lysyl-LPG 16:1 RT:2.1								E.coli-pBADmprF-PolB	1.95312	0.044		WT-EcolipBAD-mprF-Ara	80h	1		WT-E.coli-pBADmprF-6h	3.11394
E.coli-pBADmprF.7	5.4246	Lysyl-LPG 16:1 RT:2.1								E.coli-pBADmprF-PolB	3.90625	0.0438		WT-EcolipBAD-mprF-Ara	82h	1		WT-E.coli-pBADmprF-6h	3.25527
E.coli-pBADmprF.8	5.61413	Lysyl-LPG 16:1 RT:2.1								E.coli-pBADmprF-PolB	3.90625	0.0448		WT-EcolipBAD-mprF-Ara	84h	1		WT-E.coli-pBADmprF-6h	3.17609
E.coli-pBADmprF.9	5.57801	Lysyl-LPG 16:1 RT:2.1								E.coli-pBADmprF-PolB	3.90625	0.0425		WT-EcolipBAD-mprF-Ara	90h	1		WT-E.coli-pBADmprF+Ara-6h	3.64345
E.coli-pBADmprF+Ara.1	7.54587	Lysyl-LPG 16:1 RT:2.1								E.coli-pBADmprF-PolB	3.90625	0.0441		WT-EcolipBAD-mprF-Ara	96h	1		WT-E.coli-pBADmprF+Ara-6h	3.73239
E.coli-pBADmprF+Ara.2	7.58989	Lysyl-LPG 16:1 RT:2.1								E.coli-pBADmprF-PolB	7.8125	0.0471		WT-EcolipBAD-mprF-Ara	0.5h	1		WT-E.coli-pBADmprF+Ara-6h	3.20412
E.coli-pBADmprF+Ara.3	7.57214	Lysyl-LPG 16:1 RT:2.1								E.coli-pBADmprF-PolB	7.8125	0.0487		WT-EcolipBAD-mprF-Ara	3h	1		WT-E.coli-pBADmprF+Ara-6h	3.4624
E.coli-pBADmprF+Ara.4	7.49992	Lysyl-LPG 16:1 RT:2.1								E.coli-pBADmprF-PolB	7.8125	0.0489		WT-EcolipBAD-mprF-Ara	6h	1		WT-E.coli-pBADmprF+Ara-6h	3.25527
E.coli-pBADmprF+Ara.5	7.53339	Lysyl-LPG 16:1 RT:2.1								E.coli-pBADmprF-PolB	7.8125	0.0461		WT-EcolipBAD-mprF-Ara	12h	2		WT-E.coli-pBADmprF+Ara-6h	3.6902
E.coli-pBADmprF+Ara.6	7.49972	Lysyl-LPG 16:1 RT:2.1								E.coli-pBADmprF-PolB	15.625	0.0436		WT-EcolipBAD-mprF-Ara	18h	2		WT-E.coli-pBADmprF+Ara-6h	3.74819
E.coli-pBADmprF+Ara.7	7.50861	Lysyl-LPG 16:1 RT:2.1								E.coli-pBADmprF-PolB	15.625	0.0456		WT-EcolipBAD-mprF-Ara	21h	2		WT-E.coli-pBADmprF+Ara-6h	3.78533
E.coli-pBADmprF+Ara.8	7.50095	Lysyl-LPG 16:1 RT:2.1								E.coli-pBADmprF-PolB	15.625	0.0461		WT-EcolipBAD-mprF-Ara	24h	2		RelishE20-E.coli-pBADmprF-6h	5
E.coli-pBADmprF+Ara.9	7.56239	Lysyl-LPG 16:1 RT:2.1								E.coli-pBADmprF-PolB	15.625	0.0431		WT-EcolipBAD-mprF-Ara	36h	2		RelishE20-E.coli-pBADmprF-6h	5.04139
E.coli-pBADmprF.1	0	Lysyl-LPG 16:1 RT:2.33								E.coli-pBADmprF-PolB	31.25	0.04		WT-EcolipBAD-mprF-Ara	48h	1		RelishE20-E.coli-pBADmprF-6h	4.90309
E.coli-pBADmprF.2	0	Lysyl-LPG 16:1 RT:2.33								E.coli-pBADmprF-PolB	31.25	0.0401		WT-EcolipBAD-mprF-Ara	60h	1		RelishE20-E.coli-pBADmprF-6h	4.95424
E.coli-pBADmprF.3	0	Lysyl-LPG 16:1 RT:2.33								E.coli-pBADmprF-PolB	31.25	0.04018		WT-EcolipBAD-mprF-Ara	72h	1		RelishE20-E.coli-pBADmprF-6h	4.77815
E.coli-pBADmprF.4	0	Lysyl-LPG 16:1 RT:2.33								E.coli-pBADmprF-PolB	31.25	0.0401		WT-EcolipBAD-mprF-Ara	80h	1		RelishE20-E.coli-pBADmprF-6h	4.8451
E.coli-pBADmprF.5	0	Lysyl-LPG 16:1 RT:2.33								E.coli-pBADmprF-PolB	62.5	0.04007		WT-EcolipBAD-mprF-Ara	82h	1		RelishE20-E.coli-pBADmprF-6h	4
E.coli-pBADmprF.6	0	Lysyl-LPG 16:1 RT:2.33								E.coli-pBADmprF-PolB	62.5	0.04009		WT-EcolipBAD-mprF-Ara	84h	1		RelishE20-E.coli-pBADmprF-6h	4.47712
E.coli-pBADmprF.7	0	Lysyl-LPG 16:1 RT:2.33								E.coli-pBADmprF-PolB	62.5	0.04001		WT-EcolipBAD-mprF-Ara	90h	1		RelishE20-E.coli-pBADmprF-6h	5.07918
E.coli-pBADmprF.8	0	Lysyl-LPG 16:1 RT:2.33								E.coli-pBADmprF-PolB	62.5	0.04005		WT-EcolipBAD-mprF-Ara	96h	2		RelishE20-E.coli-pBADmprF+Ara-6h	4.30103
E.coli-pBADmprF.9	0	Lysyl-LPG 16:1 RT:2.33								E.coli-pBADmprF-PolB	125	0.0418		WT-EcolipBAD-mprF-Ara	0.5h	2		RelishE20-E.coli-pBADmprF+Ara-6h	5.04139
E.coli-pBADmprF+Ara.1	6.93272	Lysyl-LPG 16:1 RT:2.33								E.coli-pBADmprF-PolB	125	0.0412		WT-EcolipBAD-mprF-Ara	3h	2		RelishE20-E.coli-pBADmprF+Ara-6h	5.07918
E.coli-pBADmprF+Ara.2	7.06711	Lysyl-LPG 16:1 RT:2.33								E.coli-pBADmprF-PolB	125	0.0419		WT-EcolipBAD-mprF-Ara	6h	1		RelishE20-E.coli-pBADmprF+Ara-6h	5
E.coli-pBADmprF+Ara.3	6.99382	Lysyl-LPG 16:1 RT:2.33								E.coli-pBADmprF-PolB	125	0.041		WT-EcolipBAD-mprF-Ara	12h	1		RelishE20-E.coli-pBADmprF+Ara-6h	4.95424
E.coli-pBADmprF+Ara.4	6.91749	Lysyl-LPG 16:1 RT:2.33								E.coli-pBADmprF-PolB	250	0.0446		WT-EcolipBAD-mprF-Ara	18h	2		RelishE20-E.coli-pBADmprF+Ara-6h	4.90309
E.coli-pBADmprF+Ara.5	6.91377	Lysyl-LPG 16:1 RT:2.33								E.coli-pBADmprF-PolB	250	0.0454		WT-EcolipBAD-mprF-Ara	21h	2		RelishE20-E.coli-pBADmprF+Ara-6h	4.8451
E.coli-pBADmprF+Ara.6	6.92972	Lysyl-LPG 16:1 RT:2.33								E.coli-pBADmprF-PolB	250	0.0446		WT-EcolipBAD-mprF-Ara	24h	1		RelishE20-E.coli-pBADmprF+Ara-6h	4.95424
E.coli-pBADmprF+Ara.7	6.92944	Lysyl-LPG 16:1 RT:2.33								E.coli-pBADmprF-PolB	250	0.0439		WT-EcolipBAD-mprF-Ara	36h	1		RelishE20-E.coli-pBADmprF+Ara-6h	4.47712
E.coli-pBADmprF+Ara.8	6.88722	Lysyl-LPG 16:1 RT:2.33								E.coli-pBADmprF+Ara-Gentamycin	0.244141	0.277		WT-EcolipBAD-mprF-Ara	48h	1		ΔAMPs-E.coli-pBADmprF-6h	4.95424
E.coli-pBADmprF+Ara.9	6.98333	Lysyl-LPG 16:1 RT:2.33								E.coli-pBADmprF+Ara-Gentamycin	0.244141	0.2506		WT-EcolipBAD-mprF-Ara	60h	1		ΔAMPs-E.coli-pBADmprF-6h	5.04139
E.coli-pBADmprF.1	0	Lysyl-LPG 16:0 RT:3.2								E.coli-pBADmprF+Ara-Gentamycin	0.244141	0.2668		WT-EcolipBAD-mprF-Ara	72h	1		ΔAMPs-E.coli-pBADmprF-6h	5.11394
E.coli-pBADmprF.2	0	Lysyl-LPG 16:0 RT:3.2								E.coli-pBADmprF+Ara-Gentamycin	0.244141	0.2587		WT-EcolipBAD-mprF-Ara	80h	1		ΔAMPs-E.coli-pBADmprF-6h	5.20412
E.coli-pBADmprF.3	0	Lysyl-LPG 16:0 RT:3.2								E.coli-pBADmprF+Ara-Gentamycin	0.488281	0.2		WT-EcolipBAD-mprF-Ara	82h	2		ΔAMPs-E.coli-pBADmprF-6h	5.25527
E.coli-pBADmprF.4	0	Lysyl-LPG 16:0 RT:3.2								E.coli-pBADmprF+Ara-Gentamycin	0.488281	0.2		WT-EcolipBAD-mprF-Ara	84h	2		ΔAMPs-E.coli-pBADmprF-6h	5.04139
E.coli-pBADmprF.5	0	Lysyl-LPG 16:0 RT:3.2								E.coli-pBADmprF+Ara-Gentamycin	0.488281	0.2		WT-EcolipBAD-mprF-Ara	90h	1		ΔAMPs-E.coli-pBADmprF-6h	5.14613
E.coli-pBADmprF.6	0	Lysyl-LPG 16:0 RT:3.2								E.coli-pBADmprF+Ara-Gentamycin	0.488281	0.2		WT-EcolipBAD-mprF-Ara	96h	1		ΔAMPs-E.coli-pBADmprF-6h	4.95424
E.coli-pBADmprF.7	0	Lysyl-LPG 16:0 RT:3.2								E.coli-pBADmprF+Ara-Gentamycin	0.976562	0.1941		AMPs-EcolipBAD-mprF	0.5h	2		ΔAMPs-E.coli-pBADmprF-6h	4.90309
E.coli-pBADmprF.8	0	Lysyl-LPG 16:0 RT:3.2								E.coli-pBADmprF+Ara-Gentamycin	0.976562	0.1998		AMPs-EcolipBAD-mprF	3h	2		ΔAMPs-E.coli-pBADmprF+Ara-6h	4.8451
E.coli-pBADmprF.9	0	Lysyl-LPG 16:0 RT:3.2								E.coli-pBADmprF+Ara-Gentamycin	0.976562	0.2		AMPs-EcolipBAD-mprF	6h	2		ΔAMPs-E.coli-pBADmprF+Ara-6h	4.77815
E.coli-pBADmprF+Ara.1	6.13495	Lysyl-LPG 16:0 RT:3.2								E.coli-pBADmprF+Ara-Gentamycin	0.976562	0.1861		AMPs-EcolipBAD-mprF	12h	2		ΔAMPs-E.coli-pBADmprF+Ara-6h	4.95424
E.coli-pBADmprF+Ara.2	6.172	Lysyl-LPG 16:0 RT:3.2								E.coli-pBADmprF+Ara-Gentamycin	1.95312	0.2207		AMPs-EcolipBAD-mprF	18h	2		ΔAMPs-E.coli-pBADmprF+Ara-6h	5.04139
E.coli-pBADmprF+Ara.3	6.17198	Lysyl-LPG 16:0 RT:3.2								E.coli-pBADmprF+Ara-Gentamycin	1.95312	0.2082		AMPs-EcolipBAD-mprF	21h	2		ΔAMPs-E.coli-pBADmprF+Ara-6h	5.04139
E.coli-pBADmprF+Ara.4	6.09356	Lysyl-LPG 16:0 RT:3.2								E.coli-pBADmprF+Ara-Gentamycin	1.95312	0.1966		AMPs-EcolipBAD-mprF	24h	2		ΔAMPs-E.coli-pBADmprF+Ara-6h	5.07918
E.coli-pBADmprF+Ara.5	6.0964	Lysyl-LPG 16:0 RT:3.2								E.coli-pBADmprF+Ara-Gentamycin	1.95312	0.1546		AMPs-EcolipBAD-mprF	36h	2		ΔAMPs-E.coli-pBADmprF+Ara-6h	5.20412
E.coli-pBADmprF+Ara.6	6.07838	Lysyl-LPG 16:0 RT:3.2								E.coli-pBADmprF+Ara-Gentamycin	3.90625	0.1561		AMPs-EcolipBAD-mprF	48h	2		ΔAMPs-E.coli-pBADmprF+Ara-6h	4.69897
E.coli-pBADmprF+Ara.7	6.05309	Lysyl-LPG 16:0 RT:3.2								E.coli-pBADmprF+Ara-Gentamycin	3.90625	0.1453		AMPs-EcolipBAD-mprF	48h	2		ΔAMPs-E.coli-pBADmprF+Ara-6h	5.07918
E.coli-pBADmprF+Ara.8	6.04314	Lysyl-LPG 16:0 RT:3.2								E.coli-pBADmprF+Ara-Gentamycin	3.90625	0.1298		AMPs-EcolipBAD-mprF	48h	2		WT-E.coli-pBADmprF-21h	2.60206
E.coli-pBADmprF+Ara.9	6.12235	Lysyl-LPG 16:0 RT:3.2								E.coli-pBADmprF+Ara-Gentamycin	3.90625	0.0427		AMPs-EcolipBAD-mprF	48h	2		WT-E.coli-pBADmprF-21h	2.69897
E.coli-pBADmprF.1	0	Lysyl-LPG 16:0 RT:3.7								E.coli-pBADmprF+Ara-Gentamycin	7.8125	0.0607		AMPs-EcolipBAD-mprF	60h	2		WT-E.coli-pBADmprF-21h	2.47712
E.coli-pBADmprF.2	0	Lysyl-LPG 16:0 RT:3.7								E.coli-pBADmprF+Ara-Gentamycin	7.8125	0.0618		AMPs-EcolipBAD-mprF	72h	2		WT-E.coli-pBADmprF-21h	2
E.coli-pBADmprF.3	0	Lysyl-LPG 16:0 RT:3.7								E.coli-pBADmprF+Ara-Gentamycin	7.8125	0.0643		AMPs-EcolipBAD-mprF	80h	2		WT-E.coli-pBADmprF-21h	2.47712
E.coli-pBADmprF.4	0	Lysyl-LPG 16:0 RT:3.7								E.coli-pBADmprF+Ara-Gentamycin	7.8125	0.0453		AMPs-EcolipBAD-mprF	82h	2		WT-E.coli-pBADmprF-21h	2.30103
E.coli-pBADmprF.5	0	Lysyl-LPG 16:0 RT:3.7								E.coli-pBADmprF+Ara-Gentamycin	15.625	0.0637		AMPs-EcolipBAD-mprF	84h	2		WT-E.coli-pBADmprF-21h	2.60206
E.coli-pBADmprF.6	0	Lysyl-LPG 16:0 RT:3.7								E.coli-pBADmprF+Ara-Gentamycin	15.625	0.0597		AMPs-EcolipBAD-mprF	90h	2		WT-E.coli-pBADmprF-21h	2.30103
E.coli-pBADmprF.7	0	Lysyl-LPG 16:0 RT:3.7								E.coli-pBADmprF+Ara-Gentamycin	15.625	0.0633		AMPs-EcolipBAD-mprF	96h	2		WT-E.coli-pBADmprF-21h	2.30103
E.coli-pBADmprF.8	0	Lysyl-LPG 16:0 RT:3.7								E.coli-pBADmprF+Ara-Gentamycin	15.625	0.0452		AMPs-EcolipBAD-mprF	96h	1		WT-E.coli-pBADmprF+Ara-21h	3.17609
E.coli-pBADmprF.9	0	Lysyl-LPG 16:0 RT:3.7								E.coli-pBADmprF+Ara-Gentamycin	31.25	0.0621		AMPs-EcolipBAD-mprF	0.5h	1		WT-E.coli-pBADmprF+Ara-21h	3.23045
E.coli-pBADmprF+Ara.1	6.49802	Lysyl-LPG 16:0 RT:3.7								E.coli-pBADmprF+Ara-Gentamycin	31.25	0.0617		AMPs-EcolipBAD-mprF	3h	1		WT-E.coli-pBADmprF+Ara-21h	3
E.coli-pBADmprF+Ara.2	6.58776	Lysyl-LPG 16:0 RT:3.7								E.coli-pBADmprF+Ara-Gentamycin	31.25	0.0637		AMPs-EcolipBAD-mprF	6h	2		WT-E.coli-pBADmprF+Ara-21h	2.95424
E.coli-pBADmprF+Ara.3	6.53674	Lysyl-LPG 16:0 RT:3.7								E.coli-pBADmprF+Ara-Gentamycin	31.25	0.0444		AMPs-EcolipBAD-mprF	12h	2		WT-E.coli-pBADmprF+Ara-21h	3.20412
E.coli-pBADmprF+Ara.4	6.45508	Lysyl-LPG 16:0 RT:3.7								E.coli-pBADmprF+Ara-Gentamycin	62.5	0.0635		AMPs-EcolipBAD-mprF	18h	2		WT-E.coli-pBADmprF+Ara-21h	3.14613
E.coli-pBADmprF+Ara.5	6.48621	Lysyl-LPG 16:0 RT:3.7								E.coli-pBADmprF+Ara-Gentamycin	62.5	0.061		AMPs-EcolipBAD-mprF	21h	2		WT-E.coli-pBADmprF+Ara-21h	2.90309
E.coli-pBADmprF+Ara.6	6.46355	Lysyl-LPG 16:0 RT:3.7								E.coli-pBADmprF+Ara-Gentamycin	62.5	0.0675		AMPs-EcolipBAD-mprF	24h	2		WT-E.coli-pBADmprF+Ara-21h	3.04139
E.coli-pBADmprF+Ara.7	6.46924	Lysyl-LPG 16:0 RT:3.7								E.coli-pBADmprF+Ara-Gentamycin	62.5	0.0467		AMPs-EcolipBAD-mprF	36h	2		RelishE20-E.coli-pBADmprF-21h	6.64345
E.coli-pBADmprF+Ara.8	6.46793	Lysyl-LPG 16:0 RT:3.7								E.coli-pBADmprF+Ara-Gentamycin	125	0.0633		AMPs-EcolipBAD-mprF	48h	2		RelishE20-E.coli-pBADmprF-21h	5.6902
E.coli-pBADmprF+Ara.9	6.52699	Lysyl-LPG 16:0 RT:3.7								E.coli-pBADmprF+Ara-Gentamycin	125	0.0634		AMPs-EcolipBAD-mprF	48h	2		RelishE20-E.coli-pBADmprF-21h	5.74036
E.coli-pBADmprF.1	5.25109	Lysyl-LPG 17:1 RT:2.9								E.coli-pBADmprF+Ara-Gentamycin	125	0.0667		AMPs-EcolipBAD-mprF	48h	2		RelishE20-E.coli-pBADmprF-21h	5.75587
E.coli-pBADmprF.2	5.16309	Lysyl-LPG 17:1 RT:2.9								E.coli-pBADmprF+Ara-Gentamycin	125	0.0657		AMPs-EcolipBAD-mprF	48h	2		RelishE20-E.coli-pBADmprF-21h	5.74036
E.coli-pBADmprF.3	5.19469	Lysyl-LPG 17:1 RT:2.9								E.coli-pBADmprF+Ara-Gentamycin	250	0.0652		AMPs-EcolipBAD-mprF	60h	2		RelishE20-E.coli-pBADmprF-21h	5.77085
E.coli-pBADmprF.4	4.9629	Lysyl-LPG 17:1 RT:2.9								E.coli-pBADmprF+Ara-Gentamycin	250	0.0646		AMPs-EcolipBAD-mprF	72h	2		RelishE20-E.coli-pBADmprF-21h	5.78533
E.coli-pBADmprF.5	4.5085	Lysyl-LPG 17:1 RT:2.9								E.coli-pBADmprF+Ara-Gentamycin	250	0.0656		AMPs-EcolipBAD-mprF	80h	2		RelishE20-E.coli-pBADmprF-21h	5.70757
E.coli-pBADmprF.6	5.00849	Lysyl-LPG 17:1 RT:2.9								E.coli-pBADmprF+Ara-Gentamycin	250	0.0665		AMPs-EcolipBAD-mprF	82h	2		RelishE20-E.coli-pBADmprF-21h	5.79239
E.coli-pBADmprF.7	4.8633	Lysyl-LPG 17:1 RT:2.9								E.coli-pBADmprF-Gentamycin	0.244141	0.24		AMPs-EcolipBAD-mprF	84h	2		RelishE20-E.coli-pBADmprF+Ara-21h	5.82607
E.coli-pBADmprF.8	5.22568	Lysyl-LPG 17:1 RT:2.9								E.coli-pBADmprF-Gentamycin	0.244141	0.2336		AMPs-EcolipBAD-mprF	90h	2		RelishE20-E.coli-pBADmprF+Ara-21h	5.78533
E.coli-pBADmprF.9	5.1918	Lysyl-LPG 17:1 RT:2.9								E.coli-pBADmprF-Gentamycin	0.244141	0.2334		AMPs-EcolipBAD-mprF	96h	2		RelishE20-E.coli-pBADmprF+Ara-21h	5.716
E.coli-pBADmprF+Ara.1	7.07449	Lysyl-LPG 17:1 RT:2.9								E.coli-pBADmprF-Gentamycin	0.244141	0.2544		AMPs-EcolipBAD-mprF	96h	2		RelishE20-E.coli-pBADmprF+Ara-21h	5.74036
E.coli-pBADmprF+Ara.2	7.1647	Lysyl-LPG 17:1 RT:2.9								E.coli-pBADmprF-Gentamycin	0.488281	0.154		AMPs-EcolipBAD-mprF	0.5h	1		RelishE20-E.coli-pBADmprF+Ara-21h	5.75587
E.coli-pBADmprF+Ara.3	7.1245	Lysyl-LPG 17:1 RT:2.9								E.coli-pBADmprF-Gentamycin	0.488281	0.1992		AMPs-EcolipBAD-mprF	3h	2		RelishE20-E.coli-pBADmprF+Ara-21h	5.77085
E.coli-pBADmprF+Ara.4	7.03714	Lysyl-LPG 17:1 RT:2.9								E.coli-pBADmprF-Gentamycin	0.488281	0.1997		AMPs-EcolipBAD-mprF	6h	2		RelishE20-E.coli-pBADmprF+Ara-21h	5.81291
E.coli-pBADmprF+Ara.5	7.04635	Lysyl-LPG 17:1 RT:2.9								E.coli-pBADmprF-Gentamycin	0.488281	0.193119		AMPs-EcolipBAD-mprF	12h	2		RelishE20-E.coli-pBADmprF+Ara-21h	5.78533
E.coli-pBADmprF+Ara.6	7.03312	Lysyl-LPG 17:1 RT:2.9								E.coli-pBADmprF-Gentamycin	0.976562	0.119		AMPs-EcolipBAD-mprF	18h	2		RelishE20-E.coli-pBADmprF+Ara-21h	5.65321
E.coli-pBADmprF+Ara.7	7.01521	Lysyl-LPG 17:1 RT:2.9								E.coli-pBADmprF-Gentamycin	0.976562	0.1187		AMPs-EcolipBAD-mprF	21h	2		ΔAMPs-E.coli-pBADmprF-21h	5.74036
E.coli-pBADmprF+Ara.8	7.02475	Lysyl-LPG 17:1 RT:2.9								E.coli-pBADmprF-Gentamycin	0.976562	0.1711		AMPs-EcolipBAD-mprF	24h	2		ΔAMPs-E.coli-pBADmprF-21h	5.63347
E.coli-pBADmprF+Ara.9	7.07941	Lysyl-LPG 17:1 RT:2.9								E.coli-pBADmprF-Gentamycin	0.976562	0.1165		AMPs-EcolipBAD-mprF	36h	2		ΔAMPs-E.coli-pBADmprF-21h	5.6721
E.coli-pBADmprF.1	0	Lysyl-LPG 17:1 RT:3.3								E.coli-pBADmprF-Gentamycin	1.95312	0.0595		AMPs-EcolipBAD-mprF	48h	2		ΔAMPs-E.coli-pBADmprF-21h	5.68124
E.coli-pBADmprF.2	0	Lysyl-LPG 17:1 RT:3.3								E.coli-pBADmprF-Gentamycin	1.95312	0.0597		AMPs-EcolipBAD-mprF	48h	2		ΔAMPs-E.coli-pBADmprF-21h	5.59106
E.coli-pBADmprF.3	0	Lysyl-LPG 17:1 RT:3.3								E.coli-pBADmprF-Gentamycin	1.95312	0.0641		AMPs-EcolipBAD-mprF	48h	2		ΔAMPs-E.coli-pBADmprF-21h	5.74036
E.coli-pBADmprF.4	0	Lysyl-LPG 17:1 RT:3.3								E.coli-pBADmprF-Gentamycin	1.95312	0.0546		AMPs-EcolipBAD-mprF	48h	2		ΔAMPs-E.coli-pBADmprF-21h	5.75587
E.coli-pBADmprF.5	0	Lysyl-LPG 17:1 RT:3.3								E.coli-pBADmprF-Gentamycin	3.90625	0.06069		AMPs-EcolipBAD-mprF	60h	2		ΔAMPs-E.coli-pBADmprF-21h	5.74036
E.coli-pBADmprF.6	0	Lysyl-LPG 17:1 RT:3.3								E.coli-pBADmprF-Gentamycin	3.90625	0.06291		AMPs-EcolipBAD-mprF	72h	2		ΔAMPs-E.coli-pBADmprF-21h	5.6902
E.coli-pBADmprF.7	0	Lysyl-LPG 17:1 RT:3.3								E.coli-pBADmprF-Gentamycin	3.90625	0.061113		AMPs-EcolipBAD-mprF	80h	2		ΔAMPs-E.coli-pBADmprF+Ara-21h	5.81291
E.coli-pBADmprF.8	0	Lysyl-LPG 17:1 RT:3.3								E.coli-pBADmprF-Gentamycin	3.90625	0.061461		AMPs-EcolipBAD-mprF	82h	2		ΔAMPs-E.coli-pBADmprF+Ara-21h	5.77085
E.coli-pBADmprF.9	0	Lysyl-LPG 17:1 RT:3.3								E.coli-pBADmprF-Gentamycin	7.8125	0.0429		AMPs-EcolipBAD-mprF	84h	2		ΔAMPs-E.coli-pBADmprF+Ara-21h	5.80618
E.coli-pBADmprF+Ara.1	6.55068	Lysyl-LPG 17:1 RT:3.3								E.coli-pBADmprF-Gentamycin	7.8125	0.0417		AMPs-EcolipBAD-mprF	90h	2		ΔAMPs-E.coli-pBADmprF+Ara-21h	5.79239
E.coli-pBADmprF+Ara.2	6.65932	Lysyl-LPG 17:1 RT:3.3								E.coli-pBADmprF-Gentamycin	7.8125	0.0435		AMPs-EcolipBAD-mprF	96h	2		ΔAMPs-E.coli-pBADmprF+Ara-21h	5.77085
E.coli-pBADmprF+Ara.3	6.61321	Lysyl-LPG 17:1 RT:3.3								E.coli-pBADmprF-Gentamycin	7.8125	0.0452		AMPs-EcolipBAD-mprF	96h	1		ΔAMPs-E.coli-pBADmprF+Ara-21h	5.73239
E.coli-pBADmprF+Ara.4	6.57009	Lysyl-LPG 17:1 RT:3.3								E.coli-pBADmprF-Gentamycin	15.625	0.0433		AMPs-EcolipBAD-mprF-Ara	0.5h	1		ΔAMPs-E.coli-pBADmprF+Ara-21h	5.68124
E.coli-pBADmprF+Ara.5	6.55422	Lysyl-LPG 17:1 RT:3.3								E.coli-pBADmprF-Gentamycin	15.625	0.0422		AMPs-EcolipBAD-mprF-Ara	3h	1		ΔAMPs-E.coli-pBADmprF+Ara-21h	5.79934
E.coli-pBADmprF+Ara.6	6.55711	Lysyl-LPG 17:1 RT:3.3								E.coli-pBADmprF-Gentamycin	15.625	0.0417		AMPs-EcolipBAD-mprF-Ara	6h	1		ΔAMPs-E.coli-pBADmprF+Ara-21h	5.74036
E.coli-pBADmprF+Ara.7	6.55547	Lysyl-LPG 17:1 RT:3.3								E.coli-pBADmprF-Gentamycin	15.625	0.0443		AMPs-EcolipBAD-mprF-Ara	12h	2
E.coli-pBADmprF+Ara.8	6.55934	Lysyl-LPG 17:1 RT:3.3								E.coli-pBADmprF-Gentamycin	31.25	0.0402		AMPs-EcolipBAD-mprF-Ara	18h	2
E.coli-pBADmprF+Ara.9	6.63127	Lysyl-LPG 17:1 RT:3.3								E.coli-pBADmprF-Gentamycin	31.25	0.0416		AMPs-EcolipBAD-mprF-Ara	21h	2
E.coli-pBADmprF.1	0	Lysyl-LPG 18:1 RT:3.7								E.coli-pBADmprF-Gentamycin	31.25	0.043		AMPs-EcolipBAD-mprF-Ara	24h	2
E.coli-pBADmprF.2	0	Lysyl-LPG 18:1 RT:3.7								E.coli-pBADmprF-Gentamycin	31.25	0.0431		AMPs-EcolipBAD-mprF-Ara	36h	2
E.coli-pBADmprF.3	0	Lysyl-LPG 18:1 RT:3.7								E.coli-pBADmprF-Gentamycin	62.5	0.0422		AMPs-EcolipBAD-mprF-Ara	48h	2
E.coli-pBADmprF.4	0	Lysyl-LPG 18:1 RT:3.7								E.coli-pBADmprF-Gentamycin	62.5	0.0481		AMPs-EcolipBAD-mprF-Ara	48h	2
E.coli-pBADmprF.5	0	Lysyl-LPG 18:1 RT:3.7								E.coli-pBADmprF-Gentamycin	62.5	0.0435		AMPs-EcolipBAD-mprF-Ara	48h	2
E.coli-pBADmprF.6	0	Lysyl-LPG 18:1 RT:3.7								E.coli-pBADmprF-Gentamycin	62.5	0.0436		AMPs-EcolipBAD-mprF-Ara	48h	2
E.coli-pBADmprF.7	0	Lysyl-LPG 18:1 RT:3.7								E.coli-pBADmprF-Gentamycin	125	0.04099		AMPs-EcolipBAD-mprF-Ara	48h	2
E.coli-pBADmprF.8	0	Lysyl-LPG 18:1 RT:3.7								E.coli-pBADmprF-Gentamycin	125	0.0414		AMPs-EcolipBAD-mprF-Ara	60h	2
E.coli-pBADmprF.9	0	Lysyl-LPG 18:1 RT:3.7								E.coli-pBADmprF-Gentamycin	125	0.045		AMPs-EcolipBAD-mprF-Ara	72h	2
E.coli-pBADmprF+Ara.1	6.76898	Lysyl-LPG 18:1 RT:3.7								E.coli-pBADmprF-Gentamycin	125	0.0426		AMPs-EcolipBAD-mprF-Ara	80h	2
E.coli-pBADmprF+Ara.2	6.84763	Lysyl-LPG 18:1 RT:3.7								E.coli-pBADmprF-Gentamycin	250	0.048		AMPs-EcolipBAD-mprF-Ara	82h	2
E.coli-pBADmprF+Ara.3	6.8228	Lysyl-LPG 18:1 RT:3.7								E.coli-pBADmprF-Gentamycin	250	0.0404		AMPs-EcolipBAD-mprF-Ara	84h	2
E.coli-pBADmprF+Ara.4	6.71887	Lysyl-LPG 18:1 RT:3.7								E.coli-pBADmprF-Gentamycin	250	0.0409		AMPs-EcolipBAD-mprF-Ara	90h	2
E.coli-pBADmprF+Ara.5	6.76144	Lysyl-LPG 18:1 RT:3.7								E.coli-pBADmprF-Gentamycin	250	0.044		AMPs-EcolipBAD-mprF-Ara	96h	2
E.coli-pBADmprF+Ara.6	6.71751	Lysyl-LPG 18:1 RT:3.7								E.coli-pBADmprF+Ara-Cecropin	0.244141	0.2869		AMPs-EcolipBAD-mprF-Ara	0.5h	1
E.coli-pBADmprF+Ara.7	6.72433	Lysyl-LPG 18:1 RT:3.7								E.coli-pBADmprF+Ara-Cecropin	0.244141	0.2676		AMPs-EcolipBAD-mprF-Ara	3h	1
E.coli-pBADmprF+Ara.8	6.71265	Lysyl-LPG 18:1 RT:3.7								E.coli-pBADmprF+Ara-Cecropin	0.244141	0.2752		AMPs-EcolipBAD-mprF-Ara	6h	2
E.coli-pBADmprF+Ara.9	6.76807	Lysyl-LPG 18:1 RT:3.7								E.coli-pBADmprF+Ara-Cecropin	0.244141	0.2796		AMPs-EcolipBAD-mprF-Ara	12h	2
E.coli-pBADmprF.1	0	Lysyl-LPG 18:1 RT:4.23								E.coli-pBADmprF+Ara-Cecropin	0.488281	0.2821		AMPs-EcolipBAD-mprF-Ara	18h	2
E.coli-pBADmprF.2	0	Lysyl-LPG 18:1 RT:4.23								E.coli-pBADmprF+Ara-Cecropin	0.488281	0.2469		AMPs-EcolipBAD-mprF-Ara	21h	2
E.coli-pBADmprF.3	0	Lysyl-LPG 18:1 RT:4.23								E.coli-pBADmprF+Ara-Cecropin	0.488281	0.2648		AMPs-EcolipBAD-mprF-Ara	24h	2
E.coli-pBADmprF.4	0	Lysyl-LPG 18:1 RT:4.23								E.coli-pBADmprF+Ara-Cecropin	0.488281	0.2785		AMPs-EcolipBAD-mprF-Ara	36h	2
E.coli-pBADmprF.5	0	Lysyl-LPG 18:1 RT:4.23								E.coli-pBADmprF+Ara-Cecropin	0.976562	0.225		AMPs-EcolipBAD-mprF-Ara	48h	2
E.coli-pBADmprF.6	0	Lysyl-LPG 18:1 RT:4.23								E.coli-pBADmprF+Ara-Cecropin	0.976562	0.1989		AMPs-EcolipBAD-mprF-Ara	48h	2
E.coli-pBADmprF.7	0	Lysyl-LPG 18:1 RT:4.23								E.coli-pBADmprF+Ara-Cecropin	0.976562	0.2025		AMPs-EcolipBAD-mprF-Ara	48h	2
E.coli-pBADmprF.8	0	Lysyl-LPG 18:1 RT:4.23								E.coli-pBADmprF+Ara-Cecropin	0.976562	0.2157		AMPs-EcolipBAD-mprF-Ara	48h	2
E.coli-pBADmprF.9	0	Lysyl-LPG 18:1 RT:4.23								E.coli-pBADmprF+Ara-Cecropin	1.95312	0.07		AMPs-EcolipBAD-mprF-Ara	48h	2
E.coli-pBADmprF+Ara.1	6.09781	Lysyl-LPG 18:1 RT:4.23								E.coli-pBADmprF+Ara-Cecropin	1.95312	0.13		AMPs-EcolipBAD-mprF-Ara	60h	2
E.coli-pBADmprF+Ara.2	6.22393	Lysyl-LPG 18:1 RT:4.23								E.coli-pBADmprF+Ara-Cecropin	1.95312	0.06		AMPs-EcolipBAD-mprF-Ara	72h	2
E.coli-pBADmprF+Ara.3	6.17629	Lysyl-LPG 18:1 RT:4.23								E.coli-pBADmprF+Ara-Cecropin	1.95312	0.1		AMPs-EcolipBAD-mprF-Ara	80h	2
E.coli-pBADmprF+Ara.4	6.09502	Lysyl-LPG 18:1 RT:4.23								E.coli-pBADmprF+Ara-Cecropin	3.90625	0.0426		AMPs-EcolipBAD-mprF-Ara	82h	2
E.coli-pBADmprF+Ara.5	6.13171	Lysyl-LPG 18:1 RT:4.23								E.coli-pBADmprF+Ara-Cecropin	3.90625	0.0423		AMPs-EcolipBAD-mprF-Ara	84h	2
E.coli-pBADmprF+Ara.6	6.10212	Lysyl-LPG 18:1 RT:4.23								E.coli-pBADmprF+Ara-Cecropin	3.90625	0.0424		AMPs-EcolipBAD-mprF-Ara	90h	2
E.coli-pBADmprF+Ara.7	6.05041	Lysyl-LPG 18:1 RT:4.23								E.coli-pBADmprF+Ara-Cecropin	3.90625	0.0445		AMPs-EcolipBAD-mprF-Ara	96h	2
E.coli-pBADmprF+Ara.8	6.06989	Lysyl-LPG 18:1 RT:4.23								E.coli-pBADmprF+Ara-Cecropin	7.8125	0.0451		AMPs-EcolipBAD-mprF-Ara	0.5h	1
E.coli-pBADmprF+Ara.9	6.14434	Lysyl-LPG 18:1 RT:4.23								E.coli-pBADmprF+Ara-Cecropin	7.8125	0.042		AMPs-EcolipBAD-mprF-Ara	3h	2
E.coli-pBADmprF.1	0	Lysyl-PG 30:1 RT:16.8								E.coli-pBADmprF+Ara-Cecropin	7.8125	0.0449		AMPs-EcolipBAD-mprF-Ara	6h	2
E.coli-pBADmprF.2	0	Lysyl-PG 30:1 RT:16.8								E.coli-pBADmprF+Ara-Cecropin	7.8125	0.0436		AMPs-EcolipBAD-mprF-Ara	12h	2
E.coli-pBADmprF.3	0	Lysyl-PG 30:1 RT:16.8								E.coli-pBADmprF+Ara-Cecropin	15.625	0.045		AMPs-EcolipBAD-mprF-Ara	18h	2
E.coli-pBADmprF.4	0	Lysyl-PG 30:1 RT:16.8								E.coli-pBADmprF+Ara-Cecropin	15.625	0.0452		AMPs-EcolipBAD-mprF-Ara	21h	2
E.coli-pBADmprF.5	0	Lysyl-PG 30:1 RT:16.8								E.coli-pBADmprF+Ara-Cecropin	15.625	0.0438		AMPs-EcolipBAD-mprF-Ara	24h	2
E.coli-pBADmprF.6	0	Lysyl-PG 30:1 RT:16.8								E.coli-pBADmprF+Ara-Cecropin	15.625	0.0415		AMPs-EcolipBAD-mprF-Ara	36h	2
E.coli-pBADmprF.7	0	Lysyl-PG 30:1 RT:16.8								E.coli-pBADmprF+Ara-Cecropin	31.25	0.0455		AMPs-EcolipBAD-mprF-Ara	48h	2
E.coli-pBADmprF.8	0	Lysyl-PG 30:1 RT:16.8								E.coli-pBADmprF+Ara-Cecropin	31.25	0.0442		AMPs-EcolipBAD-mprF-Ara	48h	2
E.coli-pBADmprF.9	0	Lysyl-PG 30:1 RT:16.8								E.coli-pBADmprF+Ara-Cecropin	31.25	0.0435		AMPs-EcolipBAD-mprF-Ara	48h	2
E.coli-pBADmprF+Ara.1	6.19974	Lysyl-PG 30:1 RT:16.8								E.coli-pBADmprF+Ara-Cecropin	31.25	0.0447		AMPs-EcolipBAD-mprF-Ara	48h	2
E.coli-pBADmprF+Ara.2	6.15058	Lysyl-PG 30:1 RT:16.8								E.coli-pBADmprF+Ara-Cecropin	62.5	0.048		AMPs-EcolipBAD-mprF-Ara	48h	2
E.coli-pBADmprF+Ara.3	6.14555	Lysyl-PG 30:1 RT:16.8								E.coli-pBADmprF+Ara-Cecropin	62.5	0.0499999		AMPs-EcolipBAD-mprF-Ara	60h	2
E.coli-pBADmprF+Ara.4	6.14327	Lysyl-PG 30:1 RT:16.8								E.coli-pBADmprF+Ara-Cecropin	62.5	0.0491		AMPs-EcolipBAD-mprF-Ara	72h	2
E.coli-pBADmprF+Ara.5	6.07696	Lysyl-PG 30:1 RT:16.8								E.coli-pBADmprF+Ara-Cecropin	62.5	0.046		AMPs-EcolipBAD-mprF-Ara	80h	2
E.coli-pBADmprF+Ara.6	6.05934	Lysyl-PG 30:1 RT:16.8								E.coli-pBADmprF+Ara-Cecropin	125	0.0553		AMPs-EcolipBAD-mprF-Ara	82h	2
E.coli-pBADmprF+Ara.7	6.36263	Lysyl-PG 30:1 RT:16.8								E.coli-pBADmprF+Ara-Cecropin	125	0.0541		AMPs-EcolipBAD-mprF-Ara	84h	2
E.coli-pBADmprF+Ara.8	6.1691	Lysyl-PG 30:1 RT:16.8								E.coli-pBADmprF+Ara-Cecropin	125	0.0545		AMPs-EcolipBAD-mprF-Ara	90h	2
E.coli-pBADmprF+Ara.9	6.16374	Lysyl-PG 30:1 RT:16.8								E.coli-pBADmprF+Ara-Cecropin	125	0.0554		AMPs-EcolipBAD-mprF-Ara	96h	2
E.coli-pBADmprF.1	0	Lysyl-PG 30:0 RT:17.4								E.coli-pBADmprF+Ara-Cecropin	250	0.062		RelishE20-EcolipBAD-mprF	0.5h	1
E.coli-pBADmprF.2	0	Lysyl-PG 30:0 RT:17.4								E.coli-pBADmprF+Ara-Cecropin	250	0.0785		RelishE20-EcolipBAD-mprF	3h	2
E.coli-pBADmprF.3	0	Lysyl-PG 30:0 RT:17.4								E.coli-pBADmprF+Ara-Cecropin	250	0.0792		RelishE20-EcolipBAD-mprF	6h	2
E.coli-pBADmprF.4	0	Lysyl-PG 30:0 RT:17.4								E.coli-pBADmprF+Ara-Cecropin	250	0.0739		RelishE20-EcolipBAD-mprF	12h	2
E.coli-pBADmprF.5	0	Lysyl-PG 30:0 RT:17.4								E.coli-pBADmprF-Cecropin	0.244141	0.2415		RelishE20-EcolipBAD-mprF	18h	2
E.coli-pBADmprF.6	0	Lysyl-PG 30:0 RT:17.4								E.coli-pBADmprF-Cecropin	0.244141	0.2365		RelishE20-EcolipBAD-mprF	21h	2
E.coli-pBADmprF.7	0	Lysyl-PG 30:0 RT:17.4								E.coli-pBADmprF-Cecropin	0.244141	0.2373		RelishE20-EcolipBAD-mprF	24h	2
E.coli-pBADmprF.8	0	Lysyl-PG 30:0 RT:17.4								E.coli-pBADmprF-Cecropin	0.244141	0.2266		RelishE20-EcolipBAD-mprF	24h	2
E.coli-pBADmprF.9	0	Lysyl-PG 30:0 RT:17.4								E.coli-pBADmprF-Cecropin	0.488281	0.0718		RelishE20-EcolipBAD-mprF	24h	2
E.coli-pBADmprF+Ara.1	5.48393	Lysyl-PG 30:0 RT:17.4								E.coli-pBADmprF-Cecropin	0.488281	0.1266		RelishE20-EcolipBAD-mprF	24h	2
E.coli-pBADmprF+Ara.2	5.44225	Lysyl-PG 30:0 RT:17.4								E.coli-pBADmprF-Cecropin	0.488281	0.0611		RelishE20-EcolipBAD-mprF	36h	2
E.coli-pBADmprF+Ara.3	5.52989	Lysyl-PG 30:0 RT:17.4								E.coli-pBADmprF-Cecropin	0.488281	0.0992		RelishE20-EcolipBAD-mprF	48h	2
E.coli-pBADmprF+Ara.4	5.65864	Lysyl-PG 30:0 RT:17.4								E.coli-pBADmprF-Cecropin	0.976562	0.0718		RelishE20-EcolipBAD-mprF	60h	2
E.coli-pBADmprF+Ara.5	5.59511	Lysyl-PG 30:0 RT:17.4								E.coli-pBADmprF-Cecropin	0.976562	0.1266		RelishE20-EcolipBAD-mprF	72h	2
E.coli-pBADmprF+Ara.6	5.62673	Lysyl-PG 30:0 RT:17.4								E.coli-pBADmprF-Cecropin	0.976562	0.0611		RelishE20-EcolipBAD-mprF	80h	2
E.coli-pBADmprF+Ara.7	6.0002	Lysyl-PG 30:0 RT:17.4								E.coli-pBADmprF-Cecropin	0.976562	0.0992		RelishE20-EcolipBAD-mprF	82h	2
E.coli-pBADmprF+Ara.8	5.56049	Lysyl-PG 30:0 RT:17.4								E.coli-pBADmprF-Cecropin	1.95312	0.0444		RelishE20-EcolipBAD-mprF	84h	2
E.coli-pBADmprF+Ara.9	5.59786	Lysyl-PG 30:0 RT:17.4								E.coli-pBADmprF-Cecropin	1.95312	0.047		RelishE20-EcolipBAD-mprF	90h	2
E.coli-pBADmprF.1	5.51021	Lysyl-PG 32:1 RT:17.5								E.coli-pBADmprF-Cecropin	1.95312	0.0474		RelishE20-EcolipBAD-mprF	96h	2
E.coli-pBADmprF.2	6.60907	Lysyl-PG 32:1 RT:17.5								E.coli-pBADmprF-Cecropin	1.95312	0.0464		RelishE20-EcolipBAD-mprF	96h	2
E.coli-pBADmprF.3	6.10323	Lysyl-PG 32:1 RT:17.5								E.coli-pBADmprF-Cecropin	3.90625	0.0464		RelishE20-EcolipBAD-mprF	0.5h	1
E.coli-pBADmprF.4	5.77081	Lysyl-PG 32:1 RT:17.5								E.coli-pBADmprF-Cecropin	3.90625	0.0428		RelishE20-EcolipBAD-mprF	3h	2
E.coli-pBADmprF.5	5.66676	Lysyl-PG 32:1 RT:17.5								E.coli-pBADmprF-Cecropin	3.90625	0.0409		RelishE20-EcolipBAD-mprF	6h	1
E.coli-pBADmprF.6	5.66813	Lysyl-PG 32:1 RT:17.5								E.coli-pBADmprF-Cecropin	3.90625	0.0412		RelishE20-EcolipBAD-mprF	12h	1
E.coli-pBADmprF.7	5.89531	Lysyl-PG 32:1 RT:17.5								E.coli-pBADmprF-Cecropin	7.8125	0.0423		RelishE20-EcolipBAD-mprF	18h	1
E.coli-pBADmprF.8	5.62058	Lysyl-PG 32:1 RT:17.5								E.coli-pBADmprF-Cecropin	7.8125	0.0472		RelishE20-EcolipBAD-mprF	21h	1
E.coli-pBADmprF.9	5.63704	Lysyl-PG 32:1 RT:17.5								E.coli-pBADmprF-Cecropin	7.8125	0.0463		RelishE20-EcolipBAD-mprF	24h	2
E.coli-pBADmprF+Ara.1	7.17153	Lysyl-PG 32:1 RT:17.5								E.coli-pBADmprF-Cecropin	7.8125	0.0465		RelishE20-EcolipBAD-mprF	24h	2
E.coli-pBADmprF+Ara.2	7.04595	Lysyl-PG 32:1 RT:17.5								E.coli-pBADmprF-Cecropin	15.625	0.0438		RelishE20-EcolipBAD-mprF	24h	2
E.coli-pBADmprF+Ara.3	7.06648	Lysyl-PG 32:1 RT:17.5								E.coli-pBADmprF-Cecropin	15.625	0.0419		RelishE20-EcolipBAD-mprF	24h	2
E.coli-pBADmprF+Ara.4	7.05321	Lysyl-PG 32:1 RT:17.5								E.coli-pBADmprF-Cecropin	15.625	0.042		RelishE20-EcolipBAD-mprF	36h	2
E.coli-pBADmprF+Ara.5	6.94437	Lysyl-PG 32:1 RT:17.5								E.coli-pBADmprF-Cecropin	15.625	0.0434		RelishE20-EcolipBAD-mprF	48h	2
E.coli-pBADmprF+Ara.6	6.96414	Lysyl-PG 32:1 RT:17.5								E.coli-pBADmprF-Cecropin	31.25	0.0401		RelishE20-EcolipBAD-mprF	60h	2
E.coli-pBADmprF+Ara.7	7.35058	Lysyl-PG 32:1 RT:17.5								E.coli-pBADmprF-Cecropin	31.25	0.04		RelishE20-EcolipBAD-mprF	72h	2
E.coli-pBADmprF+Ara.8	7.00778	Lysyl-PG 32:1 RT:17.5								E.coli-pBADmprF-Cecropin	31.25	0.04		RelishE20-EcolipBAD-mprF	80h	2
E.coli-pBADmprF+Ara.9	7.03368	Lysyl-PG 32:1 RT:17.5								E.coli-pBADmprF-Cecropin	31.25	0.0401		RelishE20-EcolipBAD-mprF	82h	2
E.coli-pBADmprF.1	0	Lysyl-PG 32:0 RT:18.1								E.coli-pBADmprF-Cecropin	62.5	0.04		RelishE20-EcolipBAD-mprF	84h	2
E.coli-pBADmprF.2	5.30879	Lysyl-PG 32:0 RT:18.1								E.coli-pBADmprF-Cecropin	62.5	0.041		RelishE20-EcolipBAD-mprF	90h	2
E.coli-pBADmprF.3	0	Lysyl-PG 32:0 RT:18.1								E.coli-pBADmprF-Cecropin	62.5	0.041		RelishE20-EcolipBAD-mprF	96h	2
E.coli-pBADmprF.4	0	Lysyl-PG 32:0 RT:18.1								E.coli-pBADmprF-Cecropin	62.5	0.041		RelishE20-EcolipBAD-mprF	96h	2
E.coli-pBADmprF.5	0	Lysyl-PG 32:0 RT:18.1								E.coli-pBADmprF-Cecropin	125	0.04		RelishE20-EcolipBAD-mprF	0.5h	1
E.coli-pBADmprF.6	0	Lysyl-PG 32:0 RT:18.1								E.coli-pBADmprF-Cecropin	125	0.0426		RelishE20-EcolipBAD-mprF	3h	1
E.coli-pBADmprF.7	0	Lysyl-PG 32:0 RT:18.1								E.coli-pBADmprF-Cecropin	125	0.0400001		RelishE20-EcolipBAD-mprF	6h	2
E.coli-pBADmprF.8	0	Lysyl-PG 32:0 RT:18.1								E.coli-pBADmprF-Cecropin	125	0.0401		RelishE20-EcolipBAD-mprF	12h	2
E.coli-pBADmprF.9	0	Lysyl-PG 32:0 RT:18.1								E.coli-pBADmprF-Cecropin	250	0.0413		RelishE20-EcolipBAD-mprF	18h	2
E.coli-pBADmprF+Ara.1	5.69569	Lysyl-PG 32:0 RT:18.1								E.coli-pBADmprF-Cecropin	250	0.0412		RelishE20-EcolipBAD-mprF	21h	2
E.coli-pBADmprF+Ara.2	5.40632	Lysyl-PG 32:0 RT:18.1								E.coli-pBADmprF-Cecropin	250	0.0425		RelishE20-EcolipBAD-mprF	24h	2
E.coli-pBADmprF+Ara.3	5.45803	Lysyl-PG 32:0 RT:18.1								E.coli-pBADmprF-Cecropin	250	0.0426		RelishE20-EcolipBAD-mprF	24h	1
E.coli-pBADmprF+Ara.4	5.75298	Lysyl-PG 32:0 RT:18.1												RelishE20-EcolipBAD-mprF	24h	1
E.coli-pBADmprF+Ara.5	5.53291	Lysyl-PG 32:0 RT:18.1												RelishE20-EcolipBAD-mprF	24h	2
E.coli-pBADmprF+Ara.6	5.50501	Lysyl-PG 32:0 RT:18.1												RelishE20-EcolipBAD-mprF	36h	2
E.coli-pBADmprF+Ara.7	6.11024	Lysyl-PG 32:0 RT:18.1												RelishE20-EcolipBAD-mprF	48h	2
E.coli-pBADmprF+Ara.8	5.6319	Lysyl-PG 32:0 RT:18.1												RelishE20-EcolipBAD-mprF	60h	2
E.coli-pBADmprF+Ara.9	5.61417	Lysyl-PG 32:0 RT:18.1												RelishE20-EcolipBAD-mprF	72h	2
E.coli-pBADmprF.1	5.5654	Lysyl-PG 33:1 RT:17.9												RelishE20-EcolipBAD-mprF	80h	2
E.coli-pBADmprF.2	6.71863	Lysyl-PG 33:1 RT:17.9												RelishE20-EcolipBAD-mprF	82h	2
E.coli-pBADmprF.3	6.20049	Lysyl-PG 33:1 RT:17.9												RelishE20-EcolipBAD-mprF	84h	2
E.coli-pBADmprF.4	5.74066	Lysyl-PG 33:1 RT:17.9												RelishE20-EcolipBAD-mprF	90h	2
E.coli-pBADmprF.5	5.57206	Lysyl-PG 33:1 RT:17.9												RelishE20-EcolipBAD-mprF	96h	2
E.coli-pBADmprF.6	5.56699	Lysyl-PG 33:1 RT:17.9												RelishE20-EcolipBAD-mprF	96h	2
E.coli-pBADmprF.7	5.90259	Lysyl-PG 33:1 RT:17.9												RelishE20-EcolipBAD-mprF-Ara	0.5h	1
E.coli-pBADmprF.8	5.64709	Lysyl-PG 33:1 RT:17.9												RelishE20-EcolipBAD-mprF-Ara	3h	2
E.coli-pBADmprF.9	5.64973	Lysyl-PG 33:1 RT:17.9												RelishE20-EcolipBAD-mprF-Ara	6h	2
E.coli-pBADmprF+Ara.1	6.76598	Lysyl-PG 33:1 RT:17.9												RelishE20-EcolipBAD-mprF-Ara	12h	2
E.coli-pBADmprF+Ara.2	6.60768	Lysyl-PG 33:1 RT:17.9												RelishE20-EcolipBAD-mprF-Ara	18h	2
E.coli-pBADmprF+Ara.3	6.56567	Lysyl-PG 33:1 RT:17.9												RelishE20-EcolipBAD-mprF-Ara	21h	2
E.coli-pBADmprF+Ara.4	6.77718	Lysyl-PG 33:1 RT:17.9												RelishE20-EcolipBAD-mprF-Ara	24h	2
E.coli-pBADmprF+Ara.5	6.7132	Lysyl-PG 33:1 RT:17.9												RelishE20-EcolipBAD-mprF-Ara	24h	2
E.coli-pBADmprF+Ara.6	6.65061	Lysyl-PG 33:1 RT:17.9												RelishE20-EcolipBAD-mprF-Ara	24h	2
E.coli-pBADmprF+Ara.7	7.2042	Lysyl-PG 33:1 RT:17.9												RelishE20-EcolipBAD-mprF-Ara	24h	2
E.coli-pBADmprF+Ara.8	6.7675	Lysyl-PG 33:1 RT:17.9												RelishE20-EcolipBAD-mprF-Ara	36h	2
E.coli-pBADmprF+Ara.9	6.72094	Lysyl-PG 33:1 RT:17.9												RelishE20-EcolipBAD-mprF-Ara	48h	2
E.coli-pBADmprF.1	0	Lysyl-PG 34:2 RT:17.5												RelishE20-EcolipBAD-mprF-Ara	60h	2
E.coli-pBADmprF.2	5.78487	Lysyl-PG 34:2 RT:17.5												RelishE20-EcolipBAD-mprF-Ara	72h	2
E.coli-pBADmprF.3	4.92011	Lysyl-PG 34:2 RT:17.5												RelishE20-EcolipBAD-mprF-Ara	80h	2
E.coli-pBADmprF.4	4.6828	Lysyl-PG 34:2 RT:17.5												RelishE20-EcolipBAD-mprF-Ara	82h	2
E.coli-pBADmprF.5	4.38182	Lysyl-PG 34:2 RT:17.5												RelishE20-EcolipBAD-mprF-Ara	84h	2
E.coli-pBADmprF.6	0	Lysyl-PG 34:2 RT:17.5												RelishE20-EcolipBAD-mprF-Ara	90h	2
E.coli-pBADmprF.7	4.95206	Lysyl-PG 34:2 RT:17.5												RelishE20-EcolipBAD-mprF-Ara	96h	2
E.coli-pBADmprF.8	4.75889	Lysyl-PG 34:2 RT:17.5												RelishE20-EcolipBAD-mprF-Ara	96h	2
E.coli-pBADmprF.9	4.40524	Lysyl-PG 34:2 RT:17.5												RelishE20-EcolipBAD-mprF-Ara	0.5h	1
E.coli-pBADmprF+Ara.1	6.27384	Lysyl-PG 34:2 RT:17.5												RelishE20-EcolipBAD-mprF-Ara	3h	2
E.coli-pBADmprF+Ara.2	6.13219	Lysyl-PG 34:2 RT:17.5												RelishE20-EcolipBAD-mprF-Ara	6h	2
E.coli-pBADmprF+Ara.3	6.17892	Lysyl-PG 34:2 RT:17.5												RelishE20-EcolipBAD-mprF-Ara	12h	2
E.coli-pBADmprF+Ara.4	6.14845	Lysyl-PG 34:2 RT:17.5												RelishE20-EcolipBAD-mprF-Ara	18h	2
E.coli-pBADmprF+Ara.5	6.00019	Lysyl-PG 34:2 RT:17.5												RelishE20-EcolipBAD-mprF-Ara	21h	2
E.coli-pBADmprF+Ara.6	6.00392	Lysyl-PG 34:2 RT:17.5												RelishE20-EcolipBAD-mprF-Ara	24h	2
E.coli-pBADmprF+Ara.7	6.39062	Lysyl-PG 34:2 RT:17.5												RelishE20-EcolipBAD-mprF-Ara	24h	2
E.coli-pBADmprF+Ara.8	6.08398	Lysyl-PG 34:2 RT:17.5												RelishE20-EcolipBAD-mprF-Ara	24h	2
E.coli-pBADmprF+Ara.9	6.12486	Lysyl-PG 34:2 RT:17.5												RelishE20-EcolipBAD-mprF-Ara	24h	2
E.coli-pBADmprF.1	4.88029	Lysyl-PG 34:1 RT:18.1												RelishE20-EcolipBAD-mprF-Ara	36h	2
E.coli-pBADmprF.2	6.09888	Lysyl-PG 34:1 RT:18.1												RelishE20-EcolipBAD-mprF-Ara	48h	2
E.coli-pBADmprF.3	5.36908	Lysyl-PG 34:1 RT:18.1												RelishE20-EcolipBAD-mprF-Ara	60h	2
E.coli-pBADmprF.4	5.07505	Lysyl-PG 34:1 RT:18.1												RelishE20-EcolipBAD-mprF-Ara	72h	2
E.coli-pBADmprF.5	5.07092	Lysyl-PG 34:1 RT:18.1												RelishE20-EcolipBAD-mprF-Ara	80h	2
E.coli-pBADmprF.6	5.00325	Lysyl-PG 34:1 RT:18.1												RelishE20-EcolipBAD-mprF-Ara	82h	2
E.coli-pBADmprF.7	5.24557	Lysyl-PG 34:1 RT:18.1												RelishE20-EcolipBAD-mprF-Ara	84h	2
E.coli-pBADmprF.8	0	Lysyl-PG 34:1 RT:18.1												RelishE20-EcolipBAD-mprF-Ara	90h	2
E.coli-pBADmprF.9	4.97236	Lysyl-PG 34:1 RT:18.1												RelishE20-EcolipBAD-mprF-Ara	96h	2
E.coli-pBADmprF+Ara.1	6.50137	Lysyl-PG 34:1 RT:18.1												RelishE20-EcolipBAD-mprF-Ara	96h	2
E.coli-pBADmprF+Ara.2	6.27278	Lysyl-PG 34:1 RT:18.1												RelishE20-EcolipBAD-mprF-Ara	0.5h	1
E.coli-pBADmprF+Ara.3	6.27997	Lysyl-PG 34:1 RT:18.1												RelishE20-EcolipBAD-mprF-Ara	3h	1
E.coli-pBADmprF+Ara.4	6.32306	Lysyl-PG 34:1 RT:18.1												RelishE20-EcolipBAD-mprF-Ara	6h	2
E.coli-pBADmprF+Ara.5	6.14747	Lysyl-PG 34:1 RT:18.1												RelishE20-EcolipBAD-mprF-Ara	12h	2
E.coli-pBADmprF+Ara.6	6.19628	Lysyl-PG 34:1 RT:18.1												RelishE20-EcolipBAD-mprF-Ara	18h	2
E.coli-pBADmprF+Ara.7	6.8025	Lysyl-PG 34:1 RT:18.1												RelishE20-EcolipBAD-mprF-Ara	21h	2
E.coli-pBADmprF+Ara.8	6.30677	Lysyl-PG 34:1 RT:18.1												RelishE20-EcolipBAD-mprF-Ara	24h	2
E.coli-pBADmprF+Ara.9	6.22436	Lysyl-PG 34:1 RT:18.1												RelishE20-EcolipBAD-mprF-Ara	24h	2
E.coli-pBADmprF.1	4.64168	Lysyl-PG 35:1 RT:18.5												RelishE20-EcolipBAD-mprF-Ara	24h	2
E.coli-pBADmprF.2	6.10315	Lysyl-PG 35:1 RT:18.5												RelishE20-EcolipBAD-mprF-Ara	24h	2
E.coli-pBADmprF.3	5.51601	Lysyl-PG 35:1 RT:18.5												RelishE20-EcolipBAD-mprF-Ara	36h	2
E.coli-pBADmprF.4	5.06407	Lysyl-PG 35:1 RT:18.5												RelishE20-EcolipBAD-mprF-Ara	48h	2
E.coli-pBADmprF.5	4.49963	Lysyl-PG 35:1 RT:18.5												RelishE20-EcolipBAD-mprF-Ara	60h	2
E.coli-pBADmprF.6	4.77751	Lysyl-PG 35:1 RT:18.5												RelishE20-EcolipBAD-mprF-Ara	72h	2
E.coli-pBADmprF.7	5.09993	Lysyl-PG 35:1 RT:18.5												RelishE20-EcolipBAD-mprF-Ara	80h	2
E.coli-pBADmprF.8	4.62388	Lysyl-PG 35:1 RT:18.5												RelishE20-EcolipBAD-mprF-Ara	82h	2
E.coli-pBADmprF.9	4.54063	Lysyl-PG 35:1 RT:18.5												RelishE20-EcolipBAD-mprF-Ara	84h	2
E.coli-pBADmprF+Ara.1	5.80964	Lysyl-PG 35:1 RT:18.5												RelishE20-EcolipBAD-mprF-Ara	90h	2
E.coli-pBADmprF+Ara.2	5.51297	Lysyl-PG 35:1 RT:18.5												RelishE20-EcolipBAD-mprF-Ara	96h	2
E.coli-pBADmprF+Ara.3	5.45333	Lysyl-PG 35:1 RT:18.5												RelishE20-EcolipBAD-mprF-Ara	96h	2
E.coli-pBADmprF+Ara.4	5.8372	Lysyl-PG 35:1 RT:18.5
E.coli-pBADmprF+Ara.5	5.65585	Lysyl-PG 35:1 RT:18.5
E.coli-pBADmprF+Ara.6	5.58722	Lysyl-PG 35:1 RT:18.5
E.coli-pBADmprF+Ara.7	6.38623	Lysyl-PG 35:1 RT:18.5
E.coli-pBADmprF+Ara.8	5.7845	Lysyl-PG 35:1 RT:18.5
E.coli-pBADmprF+Ara.9	5.69888	Lysyl-PG 35:1 RT:18.5
E.coli-pBADmprF.1	0	Lysyl-PG 36:2 RT:18.5
E.coli-pBADmprF.2	5.36904	Lysyl-PG 36:2 RT:18.5
E.coli-pBADmprF.3	0	Lysyl-PG 36:2 RT:18.5
E.coli-pBADmprF.4	0	Lysyl-PG 36:2 RT:18.5
E.coli-pBADmprF.5	0	Lysyl-PG 36:2 RT:18.5
E.coli-pBADmprF.6	0	Lysyl-PG 36:2 RT:18.5
E.coli-pBADmprF.7	0	Lysyl-PG 36:2 RT:18.5
E.coli-pBADmprF.8	0	Lysyl-PG 36:2 RT:18.5
E.coli-pBADmprF.9	0	Lysyl-PG 36:2 RT:18.5
E.coli-pBADmprF+Ara.1	5.45194	Lysyl-PG 36:2 RT:18.5
E.coli-pBADmprF+Ara.2	5.39841	Lysyl-PG 36:2 RT:18.5
E.coli-pBADmprF+Ara.3	5.25035	Lysyl-PG 36:2 RT:18.5
E.coli-pBADmprF+Ara.4	5.24559	Lysyl-PG 36:2 RT:18.5
E.coli-pBADmprF+Ara.5	5.19112	Lysyl-PG 36:2 RT:18.5
E.coli-pBADmprF+Ara.6	5.20234	Lysyl-PG 36:2 RT:18.5
E.coli-pBADmprF+Ara.7	5.70422	Lysyl-PG 36:2 RT:18.5
E.coli-pBADmprF+Ara.8	5.31621	Lysyl-PG 36:2 RT:18.5
E.coli-pBADmprF+Ara.9	5.13662	Lysyl-PG 36:2 RT:18.5
E.coli-pBADmprF.1	0	Lysyl-PG 35:2 RT:17.9
E.coli-pBADmprF.2	5.01158	Lysyl-PG 35:2 RT:17.9
E.coli-pBADmprF.3	4.24925	Lysyl-PG 35:2 RT:17.9
E.coli-pBADmprF.4	0	Lysyl-PG 35:2 RT:17.9
E.coli-pBADmprF.5	0	Lysyl-PG 35:2 RT:17.9
E.coli-pBADmprF.6	0	Lysyl-PG 35:2 RT:17.9
E.coli-pBADmprF.7	0	Lysyl-PG 35:2 RT:17.9
E.coli-pBADmprF.8	0	Lysyl-PG 35:2 RT:17.9
E.coli-pBADmprF.9	0	Lysyl-PG 35:2 RT:17.9
E.coli-pBADmprF+Ara.1	5.41535	Lysyl-PG 35:2 RT:17.9
E.coli-pBADmprF+Ara.2	5.16273	Lysyl-PG 35:2 RT:17.9
E.coli-pBADmprF+Ara.3	5.32264	Lysyl-PG 35:2 RT:17.9
E.coli-pBADmprF+Ara.4	5.51491	Lysyl-PG 35:2 RT:17.9
E.coli-pBADmprF+Ara.5	5.36044	Lysyl-PG 35:2 RT:17.9
E.coli-pBADmprF+Ara.6	5.3466	Lysyl-PG 35:2 RT:17.9
E.coli-pBADmprF+Ara.7	5.81965	Lysyl-PG 35:2 RT:17.9
E.coli-pBADmprF+Ara.8	5.43239	Lysyl-PG 35:2 RT:17.9
E.coli-pBADmprF+Ara.9	5.46044	Lysyl-PG 35:2 RT:17.9

## Sheet: Figure 5
Figure 5a.			Figure 5b.			Figure 5c.			Figure 5d.			Figure 5e.
Treatment	Dpt/RP49		Treatment	Dpt/RP49		Treatment	Dpt/RP49		Treatment	Dpt/RP49		WT-E.coli-pBADmprF	0.954626
W1118-Sucrose 5%	8.15e-06		W1118-MRS	0.0048957		W1118-PGN-Lp-NCIMB-Systemic	0.307709		WT-E.coli-pBADmprF-3h	2.45602		WT-E.coli-pBADmprF	0.618721
W1118-Sucrose 5%	0.000188394		W1118-MRS	0.0048957		W1118-PGN-Lp-NCIMB-Systemic	0.340345		WT-E.coli-pBADmprF-3h	2.62371		WT-E.coli-pBADmprF	0.811171
W1118-Sucrose 5%	5.14e-05		W1118-MRS	8.25e-05		W1118-PGN-Lp-NCIMB-Systemic	0.230446		WT-E.coli-pBADmprF-3h	2.90644		WT-E.coli-pBADmprF	0.945485
W1118-Lp-NCIMB	0.000173321		W1118-MRS	3.99e-05		W1118-PGN-Lp-ΔmprF-Systemic	0.332483		WT-E.coli-pBADmprF+Ara-3h	3.8325		WT-E.coli-pBADmprF	1.47636
W1118-Lp-NCIMB	0.000127074		W1118-MRS	5e-05		W1118-PGN-Lp-ΔmprF-Systemic	0.357351		WT-E.coli-pBADmprF+Ara-3h	3.19263		WT-E.coli-pBADmprF	0.750741
W1118-Lp-NCIMB	0.000195567		W1118-Lp-NCIMB	0.154847		W1118-PGN-Lp-ΔmprF-Systemic	0.37669		WT-E.coli-pBADmprF+Ara-3h	3.26682		WT-E.coli-pBADmprF	0.820062
W1118-Lp-NCIMB	0.000204125		W1118-Lp-NCIMB	0.153894		W1118-PGN-Lp-ΔmprF-Systemic	0.260868		WT-E.coli-pBADmprF-6h	3.66578		WT-E.coli-pBADmprF	0.757591
W1118-Lp-NCIMB	0.000163928		W1118-Lp-NCIMB	0.129572		W1118-PGN-Lp-NCIMB-Oral	0.000127058		WT-E.coli-pBADmprF-6h	3.09892		WT-E.coli-pBADmprF+Ara	0.367258
W1118-Lp-NCIMB	0.000291212		W1118-Lp-NCIMB	0.127049		W1118-PGN-Lp-NCIMB-Oral	2.44e-05		WT-E.coli-pBADmprF-6h	4.65812		WT-E.coli-pBADmprF+Ara	0.592105
W1118-Lp-NCIMB	4.16e-06		W1118-Lp-NCIMB	0.132476		W1118-PGN-Lp-NCIMB-Oral	0.000151289		WT-E.coli-pBADmprF+Ara-6h	5.94903		WT-E.coli-pBADmprF+Ara	0.933763
W1118-Lp-NCIMB	0.000135159		W1118-Lp-ΔmprF	0.226843		W1118-PGN-Lp-ΔmprF-Oral	3.26e-05		WT-E.coli-pBADmprF+Ara-6h	5.3575		WT-E.coli-pBADmprF+Ara	0.524083
W1118-Lp-NCIMB	0.000393417		W1118-Lp-ΔmprF	0.259999		W1118-PGN-Lp-ΔmprF-Oral	0.000125729		WT-E.coli-pBADmprF+Ara-6h	5.46223		WT-E.coli-pBADmprF+Ara	0.966689
W1118-Lp-ΔmprF	0.00080853		W1118-Lp-ΔmprF	0.215684		W1118-PGN-Lp-ΔmprF-Oral	9.56e-05		WT-E.coli-pBADmprF-21h	3.51162		WT-E.coli-pBADmprF+Ara	1.04311
W1118-Lp-ΔmprF	0.000399738		W1118-Lp-ΔmprF	0.242507					WT-E.coli-pBADmprF-21h	2.22695		WT-E.coli-pBADmprF+Ara	0.105348
W1118-Lp-ΔmprF	0.000868813		W1118-Lp-ΔmprF	0.25482					WT-E.coli-pBADmprF-21h	0.0785022		WT-E.coli-pBADmprF+Ara	1.13489
W1118-Lp-ΔmprF	0.0015799		RelishE20-MRS	8.86e-05					WT-E.coli-pBADmprF+Ara-21h	7.06559		WT-E.coli-pBADmprF+Ara	0.512273
W1118-Lp-ΔmprF	0.00270716		RelishE20-MRS	0.000482807					WT-E.coli-pBADmprF+Ara-21h	4.59689		WT-E.coli-pBADmprF+Ara	0.848769
W1118-Lp-ΔmprF	0.00481441		RelishE20-MRS	0.000188171					WT-E.coli-pBADmprF+Ara-21h	5.05971		WT-E.coli-pBADmprF+Ara	0.713955
W1118-Lp-ΔmprF	0.00310019		Relish-Lp-NCIMB	0.000395868								RelishE20-E.coli-pBADmprF	0.00377541
W1118-Lp-ΔmprF	0.00363199		Relish-Lp-NCIMB	0.000349511								RelishE20-E.coli-pBADmprF	0.00626905
W1118-Lp-ΔmprF	0.00307972		Relish-Lp-NCIMB	0.00023408								RelishE20-E.coli-pBADmprF	0.00156555
RelishE20-Sucrose 5%	2.12e-06		Relish-Lp-ΔmprF	0.000358394								RelishE20-E.coli-pBADmprF	0.00303377
RelishE20-Sucrose 5%	6.46e-05		Relish-Lp-ΔmprF	0.000440802								RelishE20-E.coli-pBADmprF+Ara	0.000740193
RelishE20-Sucrose 5%	5.01e-05		Relish-Lp-ΔmprF	0.00272185								RelishE20-E.coli-pBADmprF+Ara	0.00106053
Relish-Lp-NCIMB	1.83e-05											RelishE20-E.coli-pBADmprF+Ara	0.00282651
Relish-Lp-NCIMB	0.000121461											RelishE20-E.coli-pBADmprF+Ara	0.0015308
Relish-Lp-NCIMB	8.65e-06
Relish-Lp-ΔmprF	0.00014649
Relish-Lp-ΔmprF	7.73e-06
Relish-Lp-ΔmprF	0.000106522

## Sheet: Figure S1
Figure S1b					Figure S1c				Figure S1d
Treatment	Time	Status			Treatment	Time	Status		Treatment	Time	Status
wt-sa	1	2			Control-Sawt	24	2		wt-sa	1	1
wt-sa	1	2			Control-Sawt	24	2		wt-sa	1	1
wt-sa	2	2			Control-Sawt	24	2		wt-sa	1	1
wt-sa	2	2			Control-Sawt	24	2		wt-sa	2	1
wt-sa	2	2			Control-Sawt	24	2		wt-sa	2	1
wt-sa	3	2			Control-Sawt	50	2		wt-sa	2	1
wt-sa	4	2			Control-Sawt	50	2		wt-sa	3	1
wt-sa	5	2			Control-Sawt	50	2		wt-sa	3	1
wt-sa	6	2			Control-Sawt	50	2		wt-sa	3	1
wt-sa	6	2			Control-Sawt	50	2		wt-sa	4	1
wt-sa	6	2			Control-Sawt	50	2		wt-sa	4	1
wt-sa	6	2			Control-Sawt	50	2		wt-sa	4	1
wt-sa	6	2			Control-Sawt	50	2		wt-sa	6	1
wt-sa	6	2			Control-Sawt	50	2		wt-sa	6	1
wt-sa	6	2			Control-Sawt	50	2		wt-sa	6	1
wt-sa	7	2			Control-Sawt	65	2		wt-sa	15	2
wt-sa	7	2			Control-Sawt	65	2		wt-sa	15	2
wt-sa	8	2			Control-Sawt	65	2		wt-sa	15	2
wt-sa	9	2			Control-Sawt	65	2		wt-sa	15	2
wt-sa	10	2			Control-Sawt	65	2		wt-sa	15	2
wt-sa	11	1			Control-Sawt	65	2		wt-sa	15	2
wt-sa	12	1			Control-Sawt	65	2		wt-sa	15	2
wt-sa	13	1			Control-Sawt	65	2		wt-sa	15	2
wt-sa	14	1			Control-Sawt	65	1		wt-sa	15	2
wt-sa	15	1			Control-Sawt	65	1		wt-sa	15	2
wt-sa	16	1			Control-Sawt	65	1		wt-sa	15	2
wt-sa	1	1			Control-Sawt	65	1		wt-sa	15	2
wt-sa	2	1			Control-Sawt	65	1		wt-sa	15	2
wt-sa	3	1			Control-Sawt	65	1		wt-sa	15	2
wt-sa	4	2			Control-Sawt	65	1		wt-sa	15	2
wt-sa	4	2			Control-Sawt	65	1		wt-sa	15	2
wt-sa	5	2			Control-Sawt	65	1		wt-sa	15	2
wt-sa	5	2			Control-Sawt	80	1		wt-sa	15	2
wt-sa	5	2			Control-Sawt	80	1		wt-sa	15	2
wt-sa	5	2			Control-Sawt	80	1		wt-sa	15	2
wt-sa	5	2			Control-Sawt	80	1		wt-sa	15	2
wt-sa	6	2			Control-Sawt	80	1		wt-sa	15	2
wt-sa	6	2			Control-Sawt	80	1		wt-sa	15	2
wt-sa	6	2			Control-Sawt	80	1		wt-sa	15	2
wt-sa	6	2			Control-Sawt	80	1		wt-sa	15	2
wt-sa	7	2			Control-SAmprF	50	2		wt-sa	15	2
wt-sa	8	2			Control-SAmprF	50	2		wt-sa	15	2
wt-sa	9	2			Control-SAmprF	50	2		wt-sa	15	2
wt-sa	9	2			Control-SAmprF	65	2		wt-sa	15	2
wt-sa	10	2			Control-SAmprF	65	2		wt-sa	15	2
wt-sa	11	2			Control-SAmprF	72	1		wt-sa	15	2
wt-sa	12	2			Control-SAmprF	80	1		wt-sa	18	1
wt-sa	13	2			Control-SAmprF	65	1		wt-sa	18	2
wt-sa	14	2			Control-SAmprF	65	1		wt-sa	18	2
wt-sa	14	1			Control-SAmprF	65	1		wt-sa	18	2
wt-sa	15	1			Control-SAmprF	65	1		wt-sa	18	2
wt-sa	16	1			Control-SAmprF	65	1		wt-sa	22	1
wt-sa	1	1			Control-SAmprF	65	1		wt-sa	22	2
wt-sa	2	1			Control-SAmprF	65	1		wt-sa	22	2
wt-sa	3	1			Control-SAmprF	65	1		wt-sa	22	2
wt-sa	4	2			Control-SAmprF	65	1		wt-sa	22	2
wt-sa	4	2			Control-SAmprF	65	1		wt-sa	22	2
wt-sa	5	2			Control-SAmprF	65	1		wt-sa	22	2
wt-sa	5	2			Control-SAmprF	65	1		wt-sa	22	2
wt-sa	5	2			Control-SAmprF	65	1		wt-sa	22	2
wt-sa	5	2			Control-SAmprF	65	1		wt-sa	26	1
wt-sa	5	2			Control-SAmprF	65	1		wt-sa	26	1
wt-sa	5	2			Control-SAmprF	65	1		wt-sa	26	2
wt-sa	5	2			Control-SAmprF	65	1		wt-sa	26	2
wt-sa	5	2			Control-SAmprF	65	1		wt-sa	26	2
wt-sa	5	2			Control-SAmprF	65	1		wt-sa	26	2
wt-sa	5	2			Control-SAmprF	65	1		wt-sa	32	1
wt-sa	5	2			Control-SAmprF	65	1		wt-sa	32	2
wt-sa	5	2			Control-SAmprF	65	1		wt-sa	32	2
wt-sa	5	2			Control-SAmprF	65	1		wt-sa	32	2
wt-sa	6	2			Hemo-SAwt	24	2		wt-sa	32	2
wt-sa	7	2			Hemo-SAwt	24	2		wt-sa	45	2
wt-sa	8	2			Hemo-SAwt	24	2		wt-sa	45	2
wt-sa	9	2			Hemo-SAwt	24	2		wt-sa	45	2
wt-sa	10	2			Hemo-SAwt	24	2		wt-sa	45	2
wt-sa	10	2			Hemo-SAwt	24	2		wt-sa	52	1
wt-sa	11	1			Hemo-SAwt	50	2		wt-sa	52	1
wt-sa	12	1			Hemo-SAwt	50	2		wt-sa	52	1
wt-sa	13	1			Hemo-SAwt	50	2		wt-sa	52	1
wt-sa	14	1			Hemo-SAwt	50	2		wt-sa	72	1
wt-sa	15	1			Hemo-SAwt	50	2		wt-sa	72	1
wt-sa	16	1			Hemo-SAwt	50	2		wt-sa	72	1
wt-sa	1	1			Hemo-SAwt	50	2		wt-sa	80	1
wt-sa	2	1			Hemo-SAwt	50	2		wt-sa	80	1
wt-sa	3	1			Hemo-SAwt	50	2		wt-sa	80	1
wt-sa	4	2			Hemo-SAwt	50	2		wt-mprF	1	1
wt-sa	4	2			Hemo-SAwt	50	2		wt-mprF	1	1
wt-sa	5	2			Hemo-SAwt	50	2		wt-mprF	1	1
wt-sa	5	2			Hemo-SAwt	50	2		wt-mprF	2	1
wt-sa	5	2			Hemo-SAwt	50	2		wt-mprF	2	1
wt-sa	5	2			Hemo-SAwt	50	2		wt-mprF	2	1
wt-sa	5	2			Hemo-SAwt	50	2		wt-mprF	3	1
wt-sa	5	2			Hemo-SAwt	50	2		wt-mprF	3	1
wt-sa	5	2			Hemo-SAwt	50	2		wt-mprF	3	1
wt-sa	5	2			Hemo-SAwt	50	2		wt-mprF	4	1
wt-sa	5	2			Hemo-SAwt	50	2		wt-mprF	4	1
wt-sa	5	2			Hemo-SAwt	50	2		wt-mprF	4	1
wt-sa	5	2			Hemo-SAwt	50	2		wt-mprF	6	1
wt-sa	5	2			Hemo-SAwt	50	2		wt-mprF	6	1
wt-sa	5	2			Hemo-SAwt	50	2		wt-mprF	6	1
wt-sa	5	2			Hemo-SAwt	50	2		wt-mprF	15	1
wt-sa	5	2			Hemo-SAwt	65	2		wt-mprF	15	1
wt-sa	6	2			Hemo-SAwt	65	2		wt-mprF	15	1
wt-sa	6	2			Hemo-SAwt	65	2		wt-mprF	18	1
wt-sa	7	2			Hemo-SAwt	72	1		wt-mprF	18	1
wt-sa	8	2			Hemo-SAmprF	50	2		wt-mprF	18	2
wt-sa	9	2			Hemo-SAmprF	50	2		wt-mprF	18	2
wt-sa	10	2			Hemo-SAmprF	24	2		wt-mprF	22	1
wt-sa	11	2			Hemo-SAmprF	50	2		wt-mprF	22	1
wt-sa	12	2			Hemo-SAmprF	50	2		wt-mprF	22	1
wt-sa	13	2			Hemo-SAmprF	65	2		wt-mprF	22	1
wt-sa	14	1			Hemo-SAmprF	72	2		wt-mprF	22	2
wt-sa	15	1			Hemo-SAmprF	72	2		wt-mprF	22	2
wt-sa	16	1			Hemo-SAmprF	72	1		wt-mprF	22	2
wt-sa	1	2			Hemo-SAmprF	72	1		wt-mprF	26	2
wt-sa	2	1			Hemo-SAmprF	72	1		wt-mprF	26	2
wt-sa	3	1			Hemo-SAmprF	80	1		wt-mprF	26	2
wt-sa	4	2			Hemo-SAmprF	80	1		wt-mprF	26	2
wt-sa	4	2			Hemo-SAmprF	65	1		wt-mprF	26	2
wt-sa	5	2			Hemo-SAmprF	65	1		wt-mprF	32	1
wt-sa	5	2			Hemo-SAmprF	65	1		wt-mprF	32	1
wt-sa	5	2			Hemo-SAmprF	65	1		wt-mprF	32	1
wt-sa	5	2			Hemo-SAmprF	65	1		wt-mprF	32	2
wt-sa	5	2			Hemo-SAmprF	65	1		wt-mprF	32	2
wt-sa	5	2			Hemo-SAmprF	65	1		wt-mprF	32	2
wt-sa	5	2			Hemo-SAmprF	65	1		wt-mprF	32	2
wt-sa	5	2			Hemo-SAmprF	65	1		wt-mprF	45	1
wt-sa	5	2			Hemo-SAmprF	65	1		wt-mprF	45	1
wt-sa	5	2			Hemo-SAmprF	65	1		wt-mprF	45	1
wt-sa	5	2			Hemo-SAmprF	65	1		wt-mprF	45	2
wt-sa	5	2			Hemo-SAmprF	65	1		wt-mprF	45	2
wt-sa	6	2			Hemo-SAmprF	65	1		wt-mprF	45	2
wt-sa	6	2			Hemo-SAmprF	65	1		wt-mprF	45	2
wt-sa	6	2			Hemo-SAmprF	65	1		wt-mprF	45	2
wt-sa	6	2			Hemo-SAmprF	65	1		wt-mprF	45	2
wt-sa	7	2			Hemo-SAmprF	65	1		wt-mprF	45	2
wt-sa	8	1			Hemo-SAmprF	65	1		wt-mprF	45	2
wt-sa	9	1			Hemo-SAmprF	65	1		wt-mprF	45	2
wt-sa	10	1			Hemo-SAmprF	65	1		wt-mprF	48	2
wt-sa	11	1			Hemo-SAmprF	65	1		wt-mprF	48	2
wt-sa	12	1			Control-Sawt	2	2		wt-mprF	48	2
wt-sa	13	1			Control-Sawt	22	2		wt-mprF	48	2
wt-sa	14	1			Control-Sawt	22	2		wt-mprF	48	2
wt-sa	15	1			Control-Sawt	22	2		wt-mprF	52	2
wt-sa	16	2			Control-Sawt	22	2		wt-mprF	52	2
wt-mprF	1	2			Control-Sawt	22	2		wt-mprF	52	2
wt-mprF	1	2			Control-Sawt	22	2		wt-mprF	52	2
wt-mprF	1	2			Control-Sawt	22	2		wt-mprF	52	2
wt-mprF	2	2			Control-Sawt	22	2		wt-mprF	72	2
wt-mprF	3	1			Control-Sawt	22	2		wt-mprF	72	2
wt-mprF	4	1			Control-Sawt	22	2		wt-mprF	72	2
wt-mprF	5	1			Control-Sawt	22	2		wt-mprF	80	1
wt-mprF	6	1			Control-Sawt	24	2		wt-mprF	80	1
wt-mprF	7	1			Control-Sawt	24	2		wt-mprF	80	1
wt-mprF	8	1			Control-Sawt	24	2		wt-mprF	80	1
wt-mprF	9	1			Control-Sawt	24	2		wt-mprF	80	1
wt-mprF	10	1			Control-Sawt	46	2		wt-mprF	80	1
wt-mprF	11	1			Control-Sawt	46	2		wt-mprF	80	1
wt-mprF	12	1			Control-Sawt	52	1		wt-mprF	80	1
wt-mprF	13	1			Control-Sawt	52	1		wt-mprF	80	1
wt-mprF	14	1			Control-SAmprF	24	2		wt-mprF	80	1
wt-mprF	15	1			Control-SAmprF	28	2		wt-mprF	80	1
wt-mprF	16	1			Control-SAmprF	28	2		wt-mprF	80	1
wt-mprF	1	2			Control-SAmprF	28	2		wt-mprF	80	1
wt-mprF	2	2			Control-SAmprF	46	2		wt-mprF	80	1
wt-mprF	3	1			Control-SAmprF	46	2		wt-mprF	80	1
wt-mprF	4	1			Control-SAmprF	46	2		wt-mprF	80	1
wt-mprF	5	1			Control-SAmprF	48	2		wt-mprF	80	1
wt-mprF	6	1			Control-SAmprF	48	2		wt-mprF	80	1
wt-mprF	7	1			Control-SAmprF	52	1		wt-mprF	80	1
wt-mprF	8	1			Control-SAmprF	52	1		wt-mprF	80	1
wt-mprF	9	1			Control-SAmprF	52	1		wt-mprF	80	2
wt-mprF	10	1			Control-SAmprF	52	1		wt-mprF	80	2
wt-mprF	11	1			Control-SAmprF	52	1		wt-mprF	80	2
wt-mprF	12	1			Control-SAmprF	52	1		wt-mprF	80	2
wt-mprF	13	1			Control-SAmprF	52	1		bom-sa	1	1
wt-mprF	14	1			Control-SAmprF	52	1		bom-sa	1	2
wt-mprF	15	1			Control-SAmprF	52	1		bom-sa	1	2
wt-mprF	16	1			Control-SAmprF	52	1		bom-sa	1	2
wt-mprF	1	2			Control-SAmprF	52	1		bom-sa	2	1
wt-mprF	1	2			Hemo-SAwt	22	2		bom-sa	2	1
wt-mprF	2	2			Hemo-SAwt	22	2		bom-sa	2	1
wt-mprF	3	1			Hemo-SAwt	22	2		bom-sa	3	1
wt-mprF	4	1			Hemo-SAwt	22	2		bom-sa	3	1
wt-mprF	5	1			Hemo-SAwt	22	2		bom-sa	3	1
wt-mprF	6	1			Hemo-SAwt	22	2		bom-sa	4	1
wt-mprF	7	1			Hemo-SAwt	22	2		bom-sa	4	1
wt-mprF	8	1			Hemo-SAwt	22	2		bom-sa	4	2
wt-mprF	9	1			Hemo-SAwt	22	2		bom-sa	6	2
wt-mprF	10	1			Hemo-SAwt	22	2		bom-sa	6	2
wt-mprF	11	1			Hemo-SAwt	22	2		bom-sa	6	2
wt-mprF	12	1			Hemo-SAwt	22	2		bom-sa	15	2
wt-mprF	13	1			Hemo-SAwt	22	2		bom-sa	15	2
wt-mprF	14	1			Hemo-SAwt	24	2		bom-sa	15	2
wt-mprF	15	1			Hemo-SAwt	28	2		bom-sa	15	2
wt-mprF	16	1			Hemo-SAwt	28	2		bom-sa	15	2
wt-mprF	1	2			Hemo-SAwt	28	2		bom-sa	15	2
wt-mprF	1	2			Hemo-SAwt	28	2		bom-sa	15	2
wt-mprF	2	2			Hemo-SAwt	28	2		bom-sa	15	2
wt-mprF	3	1			Hemo-SAwt	46	2		bom-sa	15	2
wt-mprF	4	1			Hemo-SAmprF	22	2		bom-sa	15	2
wt-mprF	5	1			Hemo-SAmprF	28	2		bom-sa	15	2
wt-mprF	6	1			Hemo-SAmprF	46	2		bom-sa	15	2
wt-mprF	7	1			Hemo-SAmprF	48	2		bom-sa	15	2
wt-mprF	8	1			Hemo-SAmprF	52	1		bom-sa	15	2
wt-mprF	9	1			Hemo-SAmprF	52	1		bom-sa	15	2
wt-mprF	10	1			Hemo-SAmprF	52	1		bom-sa	15	2
wt-mprF	11	1			Hemo-SAmprF	52	1		bom-sa	15	2
wt-mprF	12	1			Hemo-SAmprF	52	1		bom-sa	15	2
wt-mprF	13	1			Hemo-SAmprF	52	1		bom-sa	15	2
wt-mprF	14	1			Hemo-SAmprF	52	1		bom-sa	15	2
wt-mprF	15	1			Hemo-SAmprF	52	1		bom-sa	15	2
wt-mprF	16	1			Hemo-SAmprF	52	1		bom-sa	15	2
PPO-sa	1	1			Hemo-SAmprF	52	1		bom-sa	15	2
PPO-sa	1	1			Hemo-SAmprF	52	1		bom-sa	15	2
PPO-sa	1	1			Hemo-SAmprF	52	1		bom-sa	15	2
PPO-sa	2	1			Hemo-SAmprF	52	1		bom-sa	15	2
PPO-sa	2	1			Hemo-SAmprF	52	1		bom-sa	15	2
PPO-sa	2	1			Hemo-SAmprF	52	1		bom-sa	15	2
PPO-sa	3	1			Hemo-SAmprF	52	1		bom-sa	15	2
PPO-sa	3	2							bom-sa	15	2
PPO-sa	3	1							bom-sa	15	2
PPO-sa	4	1							bom-sa	15	2
PPO-sa	4	2							bom-sa	15	2
PPO-sa	4	1							bom-sa	15	2
PPO-sa	5	1							bom-sa	15	2
PPO-sa	5	1							bom-sa	15	2
PPO-sa	5	2							bom-sa	15	2
PPO-sa	5	1							bom-sa	15	2
PPO-sa	7	2							bom-sa	15	2
PPO-sa	7	2							bom-sa	15	2
PPO-sa	7	2							bom-sa	18	2
PPO-sa	7	2							bom-sa	18	2
PPO-sa	7	2							bom-sa	18	2
PPO-sa	7	2							bom-sa	18	2
PPO-sa	7	2							bom-sa	18	2
PPO-sa	7	2							bom-sa	18	2
PPO-sa	7	2							bom-sa	22	2
PPO-sa	7	2							bom-sa	22	2
PPO-sa	7	2							bom-sa	22	2
PPO-sa	7	2							bom-sa	22	2
PPO-sa	7	2							bom-sa	22	2
PPO-sa	7	2							bom-sa	22	2
PPO-sa	7	2							bom-sa	22	2
PPO-sa	7	2							bom-sa	26	2
PPO-sa	7	2							bom-sa	26	2
PPO-sa	7	2							bom-sa	26	2
PPO-sa	7	2							bom-sa	32	1
PPO-sa	7	2							bom-sa	32	2
PPO-sa	7	2							bom-sa	32	2
PPO-sa	7	2							bom-sa	32	2
PPO-sa	7	2							bom-sa	32	2
PPO-sa	7	2							bom-mprF	1	1
PPO-sa	7	2							bom-mprF	1	1
PPO-sa	7	2							bom-mprF	1	2
PPO-sa	7	2							bom-mprF	2	1
PPO-sa	7	2							bom-mprF	2	1
PPO-sa	7	2							bom-mprF	2	1
PPO-sa	7	2							bom-mprF	3	1
PPO-sa	7	2							bom-mprF	3	1
PPO-sa	7	2							bom-mprF	3	1
PPO-sa	7	2							bom-mprF	4	1
PPO-sa	7	2							bom-mprF	4	1
PPO-sa	7	2							bom-mprF	4	1
PPO-sa	7	2							bom-mprF	6	1
PPO-sa	7	2							bom-mprF	6	1
PPO-sa	7	2							bom-mprF	6	1
PPO-sa	7	2							bom-mprF	15	2
PPO-sa	7	2							bom-mprF	15	2
PPO-sa	7	2							bom-mprF	15	2
PPO-sa	7	2							bom-mprF	18	1
PPO-sa	7	2							bom-mprF	18	2
PPO-sa	7	2							bom-mprF	18	2
PPO-sa	7	2							bom-mprF	18	2
PPO-sa	7	2							bom-mprF	22	1
PPO-sa	7	2							bom-mprF	22	2
PPO-sa	7	2							bom-mprF	22	2
PPO-sa	7	2							bom-mprF	22	2
PPO-sa	7	2							bom-mprF	26	2
PPO-sa	7	2							bom-mprF	26	2
PPO-sa	7	2							bom-mprF	26	2
PPO-sa	7	2							bom-mprF	26	2
PPO-sa	7	2							bom-mprF	32	2
PPO-sa	7	2							bom-mprF	32	2
PPO-sa	7	2							bom-mprF	32	2
PPO-sa	7	2							bom-mprF	32	2
PPO-sa	7	2							bom-mprF	32	2
PPO-sa	8	2							bom-mprF	32	2
PPO-sa	8	1							bom-mprF	32	2
PPO-sa	8	1							bom-mprF	45	2
PPO-sa	9	2							bom-mprF	45	2
PPO-sa	9	2							bom-mprF	45	2
PPO-sa	15	2							bom-mprF	45	2
PPO-sa	15	2							bom-mprF	45	2
PPO-sa	15	2							bom-mprF	45	2
PPO-mprF	1	1							bom-mprF	45	2
PPO-mprF	1	1							bom-mprF	45	2
PPO-mprF	1	1							bom-mprF	45	2
PPO-mprF	2	1							bom-mprF	45	2
PPO-mprF	2	1							bom-mprF	45	2
PPO-mprF	2	1							bom-mprF	45	2
PPO-mprF	3	1							bom-mprF	45	2
PPO-mprF	3	1							bom-mprF	45	2
PPO-mprF	3	1							bom-mprF	45	2
PPO-mprF	4	1							bom-mprF	45	2
PPO-mprF	4	1							bom-mprF	45	2
PPO-mprF	4	2							bom-mprF	45	2
PPO-mprF	7	1							bom-mprF	45	2
PPO-mprF	7	1							bom-mprF	45	2
PPO-mprF	7	2							bom-mprF	52	1
PPO-mprF	8	2							bom-mprF	52	2
PPO-mprF	8	1							bom-mprF	52	2
PPO-mprF	8	2							bom-mprF	72	2
PPO-mprF	8	2							bom-mprF	72	2
PPO-mprF	9	2							bom-mprF	72	2
PPO-mprF	9	2							bom-mprF	72	2
PPO-mprF	9	2							bom-mprF	72	2
PPO-mprF	10	2							bom-mprF	72	2
PPO-mprF	10	2							bom-mprF	72	2
PPO-mprF	10	1							bom-mprF	72	2
PPO-mprF	11	1							bom-mprF	72	2
PPO-mprF	11	1							bom-mprF	72	2
PPO-mprF	11	1							bom-mprF	72	2
PPO-mprF	12	1							bom-mprF	80	1
PPO-mprF	12	1							bom-mprF	80	1
PPO-mprF	12	1							bom-mprF	80	1
PPO-mprF	12	1							bom-mprF	80	1
PPO-mprF	12	1							bom-mprF	80	1
PPO-mprF	12	1							bom-mprF	80	1
PPO-mprF	12	1							bom-mprF	80	1
PPO-mprF	12	1							bom-mprF	80	2
PPO-mprF	12	1							bom-mprF	80	2
PPO-mprF	12	1							bom-mprF	80	2
PPO-mprF	12	1
PPO-mprF	12	1
PPO-mprF	12	1
PPO-mprF	12	1
PPO-mprF	12	1
PPO-mprF	12	1
PPO-mprF	12	1
PPO-mprF	12	1
PPO-mprF	12	1
PPO-mprF	12	1
PPO-mprF	12	1
PPO-mprF	13	1
PPO-mprF	14	1
PPO-mprF	15	1
PPO-mprF	16	1

## Sheet: Figure S4
Figure S4a					Figure S4b					Figure S4c
Bacteria	Concentration	AMP	OD600		Bacteria	Concentration	AMP	OD600		Bacteria	Concentration	AMP	OD600
Lp-NCIMB	100	PolB	0.72765		Lp-NCIMB	100	Genta	0.814		Lp-NCIMB	100	Def	0.7245
Lp-NCIMB	100	PolB	0.77872		Lp-NCIMB	100	Genta	0.8392		Lp-NCIMB	100	Def	0.7604
Lp-NCIMB	100	PolB	0.8036		Lp-NCIMB	100	Genta	0.8789		Lp-NCIMB	100	Def	0.6955
Lp-NCIMB	200	PolB	0.7398		Lp-NCIMB	200	Genta	0.7986		Lp-NCIMB	200	Def	0.7145
Lp-NCIMB	200	PolB	0.74718		Lp-NCIMB	200	Genta	0.7821		Lp-NCIMB	200	Def	0.7797
Lp-NCIMB	200	PolB	0.79452		Lp-NCIMB	200	Genta	0.8332		Lp-NCIMB	200	Def	0.6944
Lp-NCIMB	300	PolB	0.70175		Lp-NCIMB	300	Genta	0.841		Lp-NCIMB	300	Def	0.7276
Lp-NCIMB	300	PolB	0.7445		Lp-NCIMB	300	Genta	0.8213		Lp-NCIMB	300	Def	0.7513
Lp-NCIMB	300	PolB	0.81442		Lp-NCIMB	300	Genta	0.8372		Lp-NCIMB	300	Def	0.6968
Lp-NCIMB	400	PolB	0.7146		Lp-NCIMB	400	Genta	0.8235		Lp-NCIMB	400	Def	0.7286
Lp-NCIMB	400	PolB	0.7526		Lp-NCIMB	400	Genta	0.7616		Lp-NCIMB	400	Def	0.7606
Lp-NCIMB	400	PolB	0.83234		Lp-NCIMB	400	Genta	0.9004		Lp-NCIMB	400	Def	0.7272
Lp-NCIMB	500	PolB	0.6969		Lp-NCIMB	500	Genta	0.8726		Lp-NCIMB	500	Def	0.7101
Lp-NCIMB	500	PolB	0.73314		Lp-NCIMB	500	Genta	0.9114		Lp-NCIMB	500	Def	0.7726
Lp-NCIMB	500	PolB	0.84298		Lp-NCIMB	500	Genta	0.8803		Lp-NCIMB	500	Def	0.6922
Lp-NCIMB	600	PolB	0.69905		Lp-NCIMB	600	Genta	0.8596		Lp-NCIMB	600	Def	0.6937
Lp-NCIMB	600	PolB	0.72384		Lp-NCIMB	600	Genta	0.8561		Lp-NCIMB	600	Def	0.7661
Lp-NCIMB	600	PolB	0.79774		Lp-NCIMB	600	Genta	0.9163		Lp-NCIMB	600	Def	0.7048
Lp-NCIMB	700	PolB	0.66335		Lp-NCIMB	700	Genta	0.8496		Lp-NCIMB	700	Def	0.6978
Lp-NCIMB	700	PolB	0.6784		Lp-NCIMB	700	Genta	0.8193		Lp-NCIMB	700	Def	0.7915
Lp-NCIMB	700	PolB	0.74454		Lp-NCIMB	700	Genta	0.8713		Lp-NCIMB	700	Def	0.742
Lp-NCIMB	800	PolB	0.566		Lp-NCIMB	800	Genta	0.7763		Lp-NCIMB	800	Def	0.7426
Lp-NCIMB	800	PolB	0.60448		Lp-NCIMB	800	Genta	0.7567		Lp-NCIMB	800	Def	0.7828
Lp-NCIMB	800	PolB	0.67888		Lp-NCIMB	800	Genta	0.8066		Lp-NCIMB	800	Def	0.712
Lp-NCIMB	900	PolB	0.41635		Lp-NCIMB	900	Genta	0.5727		Lp-NCIMB	900	Def	0.7496
Lp-NCIMB	900	PolB	0.46794		Lp-NCIMB	900	Genta	0.6037		Lp-NCIMB	900	Def	0.7924
Lp-NCIMB	900	PolB	0.50306		Lp-NCIMB	900	Genta	0.6796		Lp-NCIMB	900	Def	0.7157
Lp-NCIMB	1000	PolB	0.2918		Lp-NCIMB	1000	Genta	0.5153		Lp-NCIMB	1000	Def	0.7255
Lp-NCIMB	1000	PolB	0.32662		Lp-NCIMB	1000	Genta	0.515		Lp-NCIMB	1000	Def	0.7916
Lp-NCIMB	1000	PolB	0.3156		Lp-NCIMB	1000	Genta	0.5217		Lp-NCIMB	1000	Def	0.7558
Lp-ΔmprF	100	PolB	0.140733		Lp-ΔmprF	100	Genta	0.8632		Lp-ΔmprF	100	Def	0.6541
Lp-ΔmprF	100	PolB	0.14105		Lp-ΔmprF	100	Genta	0.6693		Lp-ΔmprF	100	Def	0.6697
Lp-ΔmprF	100	PolB	0.1445		Lp-ΔmprF	100	Genta	0.8027		Lp-ΔmprF	100	Def	0.6017
Lp-ΔmprF	200	PolB	0.140333		Lp-ΔmprF	200	Genta	0.8437		Lp-ΔmprF	200	Def	0.6243
Lp-ΔmprF	200	PolB	0.14		Lp-ΔmprF	200	Genta	0.6803		Lp-ΔmprF	200	Def	0.6625
Lp-ΔmprF	200	PolB	0.12356		Lp-ΔmprF	200	Genta	0.7048		Lp-ΔmprF	200	Def	0.6083
Lp-ΔmprF	300	PolB	0.140233		Lp-ΔmprF	300	Genta	0.6352		Lp-ΔmprF	300	Def	0.661
Lp-ΔmprF	300	PolB	0.14125		Lp-ΔmprF	300	Genta	0.61345		Lp-ΔmprF	300	Def	0.6613
Lp-ΔmprF	300	PolB	0.143		Lp-ΔmprF	300	Genta	0.67665		Lp-ΔmprF	300	Def	0.6027
Lp-ΔmprF	400	PolB	0.1402		Lp-ΔmprF	400	Genta	0.6761		Lp-ΔmprF	400	Def	0.643
Lp-ΔmprF	400	PolB	0.14095		Lp-ΔmprF	400	Genta	0.786		Lp-ΔmprF	400	Def	0.6605
Lp-ΔmprF	400	PolB	0.13682		Lp-ΔmprF	400	Genta	0.7003		Lp-ΔmprF	400	Def	0.628
Lp-ΔmprF	500	PolB	0.139167		Lp-ΔmprF	500	Genta	0.7258		Lp-ΔmprF	500	Def	0.6684
Lp-ΔmprF	500	PolB	0.14125		Lp-ΔmprF	500	Genta	0.7053		Lp-ΔmprF	500	Def	0.6688
Lp-ΔmprF	500	PolB	0.12416		Lp-ΔmprF	500	Genta	0.7088		Lp-ΔmprF	500	Def	0.6363
Lp-ΔmprF	600	PolB	0.140633		Lp-ΔmprF	600	Genta	0.771		Lp-ΔmprF	600	Def	0.6611
Lp-ΔmprF	600	PolB	0.1397		Lp-ΔmprF	600	Genta	0.7736		Lp-ΔmprF	600	Def	0.6698
Lp-ΔmprF	600	PolB	0.14574		Lp-ΔmprF	600	Genta	0.7678		Lp-ΔmprF	600	Def	0.6346
Lp-ΔmprF	700	PolB	0.137933		Lp-ΔmprF	700	Genta	0.7511		Lp-ΔmprF	700	Def	0.6378
Lp-ΔmprF	700	PolB	0.13715		Lp-ΔmprF	700	Genta	0.7265		Lp-ΔmprF	700	Def	0.6712
Lp-ΔmprF	700	PolB	0.17432		Lp-ΔmprF	700	Genta	0.6777		Lp-ΔmprF	700	Def	0.6688
Lp-ΔmprF	800	PolB	0.136367		Lp-ΔmprF	800	Genta	0.671		Lp-ΔmprF	800	Def	0.692
Lp-ΔmprF	800	PolB	0.13735		Lp-ΔmprF	800	Genta	0.6042		Lp-ΔmprF	800	Def	0.6831
Lp-ΔmprF	800	PolB	0.19942		Lp-ΔmprF	800	Genta	0.6095		Lp-ΔmprF	800	Def	0.6663
Lp-ΔmprF	900	PolB	0.136867		Lp-ΔmprF	900	Genta	0.5333		Lp-ΔmprF	900	Def	0.6733
Lp-ΔmprF	900	PolB	0.13605		Lp-ΔmprF	900	Genta	0.454		Lp-ΔmprF	900	Def	0.6874
Lp-ΔmprF	900	PolB	0.13764		Lp-ΔmprF	900	Genta	0.4643		Lp-ΔmprF	900	Def	0.683
Lp-ΔmprF	1000	PolB	0.1259		Lp-ΔmprF	1000	Genta	0.3399		Lp-ΔmprF	1000	Def	0.661
Lp-ΔmprF	1000	PolB	0.12965		Lp-ΔmprF	1000	Genta	0.3716		Lp-ΔmprF	1000	Def	0.682
Lp-ΔmprF	1000	PolB	0.12862		Lp-ΔmprF	1000	Genta	0.369		Lp-ΔmprF	1000	Def	0.6384
